# Supplementary material for: Growth and survival relationships of 71 tree species with nitrogen and sulfur deposition across the conterminous U.S
Source: PLoS One. 2018 Oct 18;13(10):e0205296. doi: 10.1371/journal.pone.0205296 (PMC6193662; doi:10.1371/journal.pone.0205296)
Supplement: S1 Table — (XLSX) [file pone.0205296.s001.xlsx]

## Sheet: Description of columns
Column	Description
genus
species
common_name
sample_size.growth	number of trees in the growth analysis
sample_size.growth.proportion.of.total	proportion of trees in the growth analysis represented by the species
sample_size.survival	number of trees in the survival analysis
vif.growth.Ndep	VIF for nitrogen deposition of trees in growth analysis
vif.survival.Ndep	VIF for nitrogen deposition of trees in survival analysis
vif.growth.Sdep	VIF for sulfur deposition of trees in growth analysis
vif.survival.Ndep	VIF for sulfur deposition of trees in survival analysis
ndep.min.growth	minimum N deposition experienced by a tree from species (sample in growth analysis)
ndep.min.survival	maximum N deposition experienced by a tree from species (sample in growth analysis)
ndep.max.growth	minimum N deposition experienced by a tree from species (sample in survival analysis)
ndep.max.survival	maximum N deposition experienced by a tree from species (sample in survival analysis)
sdep.min.growth	minimum S deposition experienced by a tree from species (sample in growth analysis)
sdep.min.survival	maximum S deposition experienced by a tree from species (sample in growth analysis)
sdep.max.growth	minimum S deposition experienced by a tree from species (sample in survival analysis)
sdep.max.survival	maximum S deposition experienced by a tree from species (sample in survival analysis)
growth.shape.Ndep	shape of relationship between growth and N deposition
survival.shape.Ndep	shape of relationship between survival and N deposition
growth.shape.Sdep	shape of relationship between growth and S deposition
survival.shape.Sdep	shape of relationship between survival and S deposition
Ndep.growth.change.up	Percentage change in growth rate between the lowest N deposition and the highest N deposition (increasing shapes) or between the lowest N deposition and the N deposition of peak growth (unimodal shape); NA for flat or decreasing shapes
Ndep.growth.change.down	Percentage change in growth rate between the lowest deposition and the highest N deposition (decreasing shapes) or between the N deposition of peak growth and the highest N deposition (unimodal shape); NA for flat or increasing shapes
Ndep.survival.change.up	Percentage change in survival rate between the lowest N deposition and the highest N deposition (increasing shade) or between the lowest N deposition and the N deposition of peak survival (unimodal shape); NA for flat or decreasing shapes
Ndep.survival.change.down	Percentage change in survival rate between the lowest deposition and the highest N deposition (decreasing shapes) or between the N deposition of survival growth and the highest N deposition (unimodal shape); NA for flat or increasing shapes
Sdep.growth.change.down	Percentage change in growth rate between the lowest S deposition and the highest S deposition; NA for flat shapes
Sdep.survival.change.down	Percentage change in survival rate between the lowest S deposition and the highest S deposition; NA for flat shapes
Ndep.peak.growth.n1	Nitrogen deposition rate where peak occurs for unimodal growth relationships with N deposition; NA are species with non-unimodal relationships
Ndep.peak.survival.n1	Nitrogen deposition rate where peak occurs for unimodal survival relationships with N deposition; NA are species with non-unimodal relationships
mycorrhizal.group	mycorrhizal association: AM = arbuscular mycorrhizal, EM = ectomycorrhizal
phenology.type	E = Evergreen; D = deciduous
Notes

## Sheet: Table
genus	species	common_name	sample_size.growth	sample_size.growth.proportion.of.total	sample_size.survival	vif.growth.Ndep	vif.survival.Ndep	vif.growth.Sdep	vif.survival.Ndep	ndep.min.growth	ndep.min.survival	ndep.max.growth	ndep.max.survival	sdep.min.growth	sdep.min.survival	sdep.max.growth	sdep.max.survival	growth.shape.Ndep	survival.shape.Ndep	growth.shape.Sdep	survival.shape.Sdep	Ndep.growth.change.up	Ndep.growth.change.down	Ndep.survival.change.up	Ndep.survival.change.down	Sdep.growth.change.down	Sdep.survival.change.down	Ndep.peak.growth.n1	Ndep.peak.survival.n1	mycorrhizal.group	phenology.type	Notes
Abies	amabilis	Pacific silver fir	5680	0.00479758	6788	1.73136	1.5585	4.39521	4.30678	1.42918	1.42918	7.27885	7.27885	0.817322	0.817322	4.46121	4.46121	unimodal	flat	decrease	flat	35.3436	7.59737	NA	NA	22.1523	NA	4.47691	NA	EM	E
Abies	balsamea	balsam fir	29334	0.0247768	34311	2.33018	2.2951	3.23882	3.25931	2.60069	2.60069	12.1822	12.5564	1.41737	1.41738	21.5293	21.5293	flat	flat	decrease	decrease	NA	NA	NA	NA	47.7279	41.729	NA	NA	EM	E
Abies	concolor	white fir	9507	0.00803003	11369	3.04098	2.82009	2.71993	2.49575	1.19566	1.19566	11.9015	11.9015	0.278941	0.278941	3.61561	3.61561	flat	flat	decrease	decrease	NA	NA	NA	NA	13.3776	16.8614	NA	NA	EM	E
Abies	grandis	grand fir	6746	0.00569797	7857	3.88606	3.50337	6.60361	6.35593	1.19654	1.19654	5.84395	5.84395	0.307299	0.307299	2.83793	2.83793	increase	increase	decrease	flat	63.4366	0	6.45103	0	41.1332	NA	NA	NA	EM	E
Abies	lasiocarpa	subalpine fir	9293	0.00784927	12047	2.74901	2.72336	3.0075	3.0033	1.43379	1.43379	14.3207	14.3207	0.455326	0.455326	3.67871	3.67871	increase	flat	flat	flat	28.6744	0	NA	NA	NA	NA	NA	NA	EM	E
Acer	negundo	boxelder	6070	0.00512699	7410	1.10713	1.10899	1.44579	1.40933	3.00689	3.00689	31.0893	31.0893	0.91795	0.917949	35.5251	35.5251	flat	flat	decrease	decrease	NA	NA	NA	NA	37.1426	13.7395	NA	NA	AM	D
Acer	rubrum	red maple	101435	0.0856764	120187	1.78418	1.73122	1.71502	1.6732	2.60227	2.60227	42.7304	42.7304	1.6587	1.6587	38.674	38.6741	increase	unimodal	decrease	decrease	41.5872	0	0.862344	6.50285	27.132	2.77971	NA	5.44936	AM	D
Acer	saccharinum	silver maple	4561	0.00385242	5268	1.1313	1.12066	1.41253	1.40319	4.5678	4.5678	31.2785	31.2785	1.92567	1.92567	29.9724	29.9724	increase	flat	decrease	flat	54.8902	0	NA	NA	16.0831	NA	NA	NA	AM	D
Acer	saccharum	sugar maple	64875	0.0547963	74067	2.39199	2.39027	2.26229	2.24581	3.31936	3.31936	24.7005	24.7005	1.6587	1.6587	37.7839	37.7369	flat	flat	flat	decrease	NA	NA	NA	NA	NA	4.35912	NA	NA	AM	D
Betula	alleghaniensis	yellow birch	13733	0.0115995	16019	2.35589	2.37586	2.45759	2.47703	3.30516	3.30516	18.2351	18.1494	1.97908	1.97908	34.602	34.602	decrease	flat	flat	decrease	0	14.1542	NA	NA	NA	13.4355	NA	NA	EM	D
Betula	lenta	sweet birch	8905	0.00752155	10157	1.61911	1.59794	2.01719	1.99161	4.0849	4.0849	23.3292	23.3292	3.45925	3.45925	36.2567	36.7751	flat	unimodal	decrease	decrease	NA	NA	2.30117	9.985	17.1335	9.64408	NA	7.1331	EM	D
Betula	papyrifera	paper birch	18476	0.0156056	24432	1.75457	1.71458	1.99857	2.02548	2.12717	2.09832	16.824	15.3164	0.581046	0.581046	25.8521	25.9773	flat	unimodal	decrease	decrease	NA	NA	12.3478	1.41465	56.3496	55.9585	NA	9.3659	EM	D
Calocedrus	decurrens	incense cedar	3004	0.00253731	3646	7.4926	7.2825	10.2939	10.0853	1.46282	1.46282	12.2468	12.2469	0.31753	0.31753	1.93568	1.93568	increase	flat	flat	flat	26.1955	0	NA	NA	NA	NA	NA	NA	AM	E
Carpinus	caroliniana	American hornbeam (musclewood)	2137	0.001805	3189	1.0561	1.07623	1.84263	1.77643	5.08059	5.08059	55.1959	55.1959	2.61469	2.61469	35.2185	35.2185	flat	flat	decrease	decrease	NA	NA	NA	NA	0.00203272	19.4393	NA	NA	EM	D
Carya	alba	mockernut hickory	9543	0.00806044	11273	1.03648	1.03624	1.36411	1.37218	4.89447	4.89447	55.1959	55.1959	3.68645	3.68644	34.2052	34.2052	flat	decrease	flat	flat	NA	NA	0.0259329	27.7578	NA	NA	NA	NA	EM	D
Carya	cordiformis	bitternut hickory	4987	0.00421224	5618	1.11051	1.10796	1.17302	1.18316	5.22808	5.22808	24.349	24.349	3.02883	3.02883	37.7369	37.7369	flat	flat	flat	flat	NA	NA	NA	NA	NA	NA	NA	NA	EM	D
Carya	glabra	pignut hickory	10364	0.00875389	12081	1.19556	1.19339	1.53161	1.53396	3.62925	3.62925	29.0643	29.0643	2.95614	2.95614	36.9755	36.9755	flat	flat	flat	decrease	NA	NA	NA	NA	NA	7.83042	NA	NA	EM	D
Carya	ovata	shagbark hickory	8684	0.00733489	9781	1.1881	1.18694	1.14077	1.14215	4.33942	4.33942	24.349	24.349	3.56013	3.56013	37.7369	37.7369	flat	flat	flat	flat	NA	NA	NA	NA	NA	NA	NA	NA	EM	D
Carya	texana	black hickory	3997	0.00337604	4868	1.08858	1.10102	1.1541	1.15562	7.23526	7.23526	17.3127	17.3127	3.78506	3.78506	15.3342	13.444	increase	flat	flat	flat	24.0262	0	NA	NA	NA	NA	NA	NA	EM	D
Celtis	laevigata	sugarberry	2862	0.00241737	3602	1.16288	1.15544	1.24954	1.25149	5.08183	5.08183	55.4269	55.4269	3.45347	3.45348	17.6568	17.6568	flat	flat	flat	flat	NA	NA	NA	NA	NA	NA	NA	NA	AM	D
Celtis	occidentalis	hackberry	4902	0.00414044	5495	1.45903	1.46821	1.58455	1.58161	4.58555	4.58555	24.349	24.349	1.42624	1.42624	44.8075	44.8075	unimodal	flat	flat	decrease	45.9511	12.3495	NA	NA	NA	5.21181	14.3568	NA	AM	D
Fagus	grandifolia	American beech	20894	0.017648	24091	2.96414	2.97002	2.41377	2.40111	3.31936	3.31936	25.335	25.3349	2.29214	2.23728	35.2297	36.6692	unimodal	unimodal	decrease	decrease	22.9163	0.257868	7.75927	6.68659	34.733	14.3007	21.0751	9.53727	EM	D
Fraxinus	americana	white ash	17266	0.0145836	20060	1.82432	1.78637	1.48029	1.45568	3.31423	3.07481	24.349	24.349	2.43941	2.43941	37.4042	37.4042	increase	unimodal	flat	flat	24.8121	0	1.9566	27.1536	NA	NA	NA	4.64945	AM	D
Fraxinus	nigra	black ash	11873	0.0100285	13528	2.22419	2.26593	3.01113	2.99086	3.52705	3.52705	19.2085	19.2085	1.50046	1.50046	22.7589	22.7589	increase	flat	decrease	flat	16.9675	0	NA	NA	40.9389	NA	NA	NA	AM	D
Fraxinus	pennsylvanica	green ash	15573	0.0131536	18623	1.26493	1.27208	1.61775	1.62133	3.13269	2.88055	55.4269	55.4269	1.29423	1.29299	33.0138	33.0138	unimodal	unimodal	decrease	decrease	56.3207	21.9998	2.34096	18.9026	26.7041	28.9382	20.0518	6.06224	AM	D
Gleditsia	triacanthos	honeylocust	2009	0.00169689	2416	2.13864	1.30883	1.43026	1.3691	6.30806	6.01864	22.4214	55.4269	2.49826	2.44839	28.2807	28.2807	flat	flat	decrease	flat	NA	NA	NA	NA	34.1848	NA	NA	NA	AM	D
Juglans	nigra	black walnut	5666	0.00478575	6514	1.25053	1.229	1.24963	1.24452	5.11394	5.11394	24.349	24.349	1.56331	1.56331	37.7369	37.7369	increase	unimodal	decrease	flat	30.8695	0	20.5031	5.91551	32.7983	NA	NA	14.3202	AM	D
Juniperus	monosperma	oneseed juniper	2047	0.00172899	3218	4.1861	4.00279	3.40038	3.20866	2.08651	2.08651	6.24822	6.60106	0.584588	0.584588	2.98363	2.98363	flat	flat	decrease	flat	NA	NA	NA	NA	24.8426	NA	NA	NA	NA	E
Juniperus	occidentalis	western juniper	2023	0.00170871	2499	8.00524	9.25484	12.22	14.8943	0.935606	0.935606	9.29302	9.29303	0.225595	0.225596	1.5333	1.5333	unimodal	flat	flat	flat	48.6386	10.2595	NA	NA	NA	NA	4.80533	NA	AM	E
Juniperus	osteosperma	Utah juniper	11084	0.00936203	18411	2.35584	2.41038	2.1062	2.15398	1.18013	1.18013	13.4426	13.4426	0.29716	0.29716	3.21247	3.64493	increase	unimodal	decrease	flat	27.1335	0	0.236491	6.28028	16.8317	NA	NA	1.74347	AM	E
Juniperus	virginiana	eastern redcedar	14382	0.0121477	17111	1.27954	1.2734	1.40188	1.39589	4.3424	4.3424	20.0474	21.3592	1.19776	1.19776	23.7013	23.4389	flat	unimodal	decrease	decrease	NA	NA	12.9562	3.37653	29.6779	8.71413	NA	12.5813	AM	E
Larix	laricina	tamarack (native)	8612	0.00727407	10208	2.72696	2.82491	3.75972	3.8394	3.50053	3.50053	16.0664	16.0664	1.43833	1.43833	19.8831	19.8832	decrease	flat	flat	flat	0	32.7171	NA	NA	NA	NA	NA	NA	EM	E
Larix	occidentalis	western larch	2321	0.00196042	2856	6.2123	5.89891	6.21732	5.93923	1.36938	1.36938	5.38415	5.38415	0.336865	0.336865	2.24708	2.24708	increase	flat	flat	flat	27.221	0	NA	NA	NA	NA	NA	NA	EM	D
Liquidambar	styraciflua	sweetgum	29180	0.0246467	36961	1.25967	1.2442	1.41361	1.4299	3.83414	3.83414	55.1959	55.1959	3.30481	3.30481	26.0457	26.0457	increase	unimodal	decrease	decrease	6.21519	0	0.317867	18.6377	15.7292	8.94977	NA	5.14832	AM	D
Liriodendron	tulipifera	yellow poplar	24182	0.0204252	27494	1.21133	1.19841	1.93115	1.90128	5.16874	5.16874	33.6825	33.6825	3.23531	3.23531	36.9755	36.9755	increase	flat	flat	decrease	56.7633	0	NA	NA	NA	9.14703	NA	NA	AM	D
Lithocarpus	densiflorus	tanoak	3009	0.00254153	4053	1.68222	1.64404	2.55284	2.43584	2.34948	2.34948	9.4378	9.4378	0.733459	0.733459	2.98876	2.98876	unimodal	flat	flat	flat	47.7743	17.0447	NA	NA	NA	NA	5.80826	NA	EM	D
Maclura	pomifera	Osage orange	2384	0.00201363	2905	1.52028	1.52708	1.45364	1.4503	5.915	5.915	28.3104	28.3104	2.44839	2.1847	35.3427	32.7447	flat	flat	decrease	flat	NA	NA	NA	NA	25.9562	NA	NA	NA	AM	D
Magnolia	virginiana	sweetbay	3263	0.00275607	4178	1.37836	1.38522	1.56644	1.5948	4.06165	4.06165	33.2092	33.2092	3.31727	3.31727	19.1568	19.6115	unimodal	flat	flat	decrease	22.8744	21.3078	NA	NA	NA	36.2587	11.8623	NA	AM
Nyssa	aquatica	water tupelo	2607	0.00220199	4122	1.34371	1.41861	1.48816	1.53115	4.78486	4.78486	42.7304	42.7304	3.64036	3.64036	13.3295	15.1831	flat	flat	decrease	flat	NA	NA	NA	NA	35.0572	NA	NA	NA	AM	D
Nyssa	biflora	swamp tupelo	7936	0.00670309	11022	1.49384	1.4671	1.85343	1.84293	4.06165	4.06165	29.6452	29.6452	3.21914	3.21915	18.1277	19.1046	unimodal	flat	flat	decrease	35.4935	9.54818	NA	NA	NA	15.4041	15.581	NA	AM	D
Nyssa	sylvatica	blackgum	10524	0.00888903	13364	1.28133	1.26645	1.85939	1.83399	4.87113	4.87113	42.7304	55.1959	3.38887	3.38887	34.85	37.7369	flat	unimodal	flat	flat	NA	NA	0.0711078	11.3898	NA	NA	NA	5.79069	AM	D
Ostrya	virginiana	eastern hophornbeam	4227	0.00357031	5881	1.48945	1.44482	1.38145	1.3752	3.55281	3.55281	22.3011	22.3011	1.99436	1.72657	34.85	34.85	flat	flat	flat	decrease	NA	NA	NA	NA	NA	6.53354	NA	NA	EM	D
Oxydendrum	arboreum	sourwood	6977	0.00589308	8892	1.25533	1.27906	1.5125	1.54334	5.69971	5.69971	25.3099	25.3099	3.23209	3.23209	25.725	25.725	flat	unimodal	flat	decrease	NA	NA	2.661	22.9369	NA	26.0553	NA	8.19318	EM	D
Picea	engelmannii	Engelmann spruce	8670	0.00732306	11779	3.38211	3.29733	3.54412	3.42214	1.37949	1.37949	12.9195	12.9195	0.343892	0.343892	3.83435	3.83435	decrease	unimodal	flat	decrease	0	33.1827	49.1505	2.4536	NA	52.3916	NA	9.01558	EM	E
Picea	glauca	white spruce	5935	0.00501296	6661	1.99199	1.97717	1.81329	1.7895	3.07481	3.07481	15.4753	15.4753	1.66899	1.66899	25.4202	28.4313	flat	flat	decrease	flat	NA	NA	NA	NA	35.1036	NA	NA	NA	EM	E
Picea	mariana	black spruce	13309	0.0112414	15736	2.73853	2.79181	4.01583	4.12856	3.39376	3.39376	14.0746	14.0746	1.43833	1.43833	10.2337	11.8844	flat	flat	flat	decrease	NA	NA	NA	NA	NA	18.7227	NA	NA	EM	E
Picea	rubens	red spruce	12001	0.0101366	13511	3.77724	3.86044	3.62831	3.66633	2.60069	2.60069	12.3332	12.3332	2.21619	2.21619	24.5083	24.6044	decrease	flat	flat	decrease	0	32.6753	NA	NA	NA	23.7355	NA	NA	EM	E
Pinus	banksiana	jack pine	5613	0.00474099	6916	3.45804	3.43846	2.51294	2.58005	4.63255	3.79302	14.7594	14.7594	1.79454	1.79454	15.6	15.6	increase	flat	decrease	flat	36.2189	0	NA	NA	56.7849	NA	NA	NA	EM	E
Pinus	contorta	lodgepole pine	17352	0.0146563	27788	2.42097	2.38437	3.2205	3.09112	1.05844	1.05844	11.1629	11.1629	0.261809	0.261809	2.9731	3.08083	flat	flat	flat	decrease	NA	NA	NA	NA	NA	12.3388	NA	NA	EM	E
Pinus	echinata	shortleaf pine	13278	0.0112152	16915	1.15825	1.1699	1.04839	1.06309	5.62278	5.62278	18.5879	18.797	3.26338	3.26338	20.1451	20.3383	flat	flat	decrease	decrease	NA	NA	NA	NA	18.8111	32.4768	NA	NA	EM	E
Pinus	edulis	common or two needle pinyon	7570	0.00639395	11270	3.16144	3.33903	2.63121	2.78544	1.78521	1.78521	6.60106	6.60106	0.594435	0.555586	3.21247	3.64493	flat	flat	flat	decrease	NA	NA	NA	NA	NA	5.91118	NA	NA	EM	E
Pinus	elliottii	slash pine	9945	0.00839998	11857	1.39215	1.35127	1.83601	1.80365	3.63604	3.63604	18.0023	18.0023	3.21382	3.21382	18.753	18.0784	flat	unimodal	decrease	decrease	NA	NA	5.37791	27.0479	25.5213	26.9953	NA	5.82968	EM	E
Pinus	monophylla	singleleaf pinyon	3579	0.00302298	5081	1.77886	1.74397	2.82253	2.5121	1.52418	1.32635	9.56498	9.84904	0.327963	0.29716	2.04734	2.04734	increase	flat	flat	flat	3.92128	0	NA	NA	NA	NA	NA	NA	NA	E
Pinus	palustris	longleaf pine	4635	0.00391492	5333	1.79066	1.73555	1.81699	1.78261	4.48372	4.03201	23.0761	23.0761	3.52309	3.52309	18.1767	18.1767	unimodal	flat	flat	decrease	31.9434	13.747	NA	NA	NA	13.198	12.3275	NA	EM	E
Pinus	ponderosa	ponderosa pine	24132	0.0203829	28972	6.51793	5.83488	5.89431	5.19539	1.02017	1.02017	13.1253	15.6073	0.248707	0.248707	5.23107	5.23107	flat	flat	decrease	decrease	NA	NA	NA	NA	45.5138	12.9617	NA	NA	EM	E
Pinus	resinosa	red pine	8917	0.00753169	10102	2.40227	2.44476	1.97181	1.99725	3.65266	3.65266	16.2363	16.2363	1.8272	1.8272	30.8412	37.9265	increase	unimodal	decrease	decrease	21.4806	0	1.38162	2.54714	30.1288	8.53032	NA	6.86946	EM	E
Pinus	rigida	pitch pine	2578	0.00217749	3149	2.27001	2.16287	2.21996	2.15772	4.05808	4.05808	18.5187	18.5187	3.51618	3.51619	32.2989	32.2989	unimodal	flat	flat	decrease	10.4338	24.1164	3.06843e-09	0	NA	9.55686	7.30478	NA	EM	E	Survival model with lowest AIC included an increasing relationship with N deposition but the response was numerically flat
Pinus	strobus	eastern white pine	20474	0.0172932	23371	2.17122	2.15655	1.81159	1.81357	3.12727	3.12727	18.2658	18.2658	1.41737	1.41738	33.9363	37.9265	increase	flat	decrease	decrease	25.6048	0	NA	NA	49.3233	8.09797	NA	NA	EM	E
Pinus	taeda	loblolly pine	60374	0.0509945	68996	1.20772	1.2058	1.29035	1.29987	4.59103	3.97224	33.6825	33.6825	3.20789	3.20789	25.5325	25.5325	flat	flat	decrease	decrease	NA	NA	NA	NA	34.0725	22.0325	NA	NA	EM	E
Pinus	virginiana	Virginia pine	6937	0.00585929	9236	1.44417	1.44525	1.64303	1.6451	5.75177	5.75177	17.5925	18.4813	3.27205	3.27205	32.4862	32.4862	flat	unimodal	flat	decrease	NA	NA	6.57904	20.7026	NA	38.9394	NA	8.6678	EM	E
Platanus	occidentalis	American sycamore	2593	0.00219016	3033	1.25031	1.29036	1.68132	1.68252	5.55749	5.55749	32.3032	30.3558	3.63036	3.63036	35.5251	31.6566	flat	flat	flat	flat	NA	NA	NA	NA	NA	NA	NA	NA	AM	D
Populus	balsamifera	balsam poplar	3428	0.00289544	4296	2.60177	2.61187	4.3446	4.33818	3.27563	3.27563	16.4916	16.4916	1.69994	1.69994	18.6307	18.6307	decrease	flat	flat	decrease	0	31.0959	NA	NA	NA	24.3321	NA	NA	EM/AM	D
Populus	grandidentata	bigtooth aspen	10041	0.00848107	11473	2.31137	2.31569	2.37078	2.35936	3.53845	3.53845	20.4237	23.5788	1.54554	1.54554	36.0627	36.9318	flat	unimodal	decrease	decrease	NA	NA	17.8862	29.9152	43.156	24.5652	NA	7.94998	EM/AM	D
Populus	tremuloides	quaking aspen	41748	0.0352622	51305	1.78958	1.78968	2.23409	2.26706	1.55232	1.55232	18.184	18.184	0.459661	0.485299	31.0254	32.3445	unimodal	unimodal	flat	decrease	62.3747	5.84712	4.73072	9.87766	NA	27.1711	11.1463	4.21256	EM/AM	D
Prunus	serotina	black cherry	20446	0.0172696	24253	1.21522	1.21352	1.26362	1.26366	3.72822	3.58412	29.2034	29.2034	1.95179	1.94999	39.6922	44.8075	unimodal	unimodal	flat	flat	30.0522	6.96427	6.77521	12.2224	NA	NA	15.4262	8.70775	AM	D
Pseudotsuga	menziesii	Douglas fir	39373	0.0332562	46496	1.93681	1.91378	2.9862	2.7859	1.19566	1.19566	17.5218	17.5218	0.278941	0.278941	14.7404	14.7404	increase	unimodal	decrease	flat	18.3743	0	0.68754	12.969	42.8066	NA	NA	1.9503	EM	E
Quercus	alba	white oak	40800	0.0344615	46498	1.0369	1.04015	1.1264	1.13126	4.05808	4.05808	32.42	32.42	2.68074	2.68074	35.6835	36.8325	flat	unimodal	flat	decrease	NA	NA	1.43539	12.5194	NA	4.08852	NA	6.78613	EM	D
Quercus	chrysolepis	canyon live oak	2683	0.00226618	3691	2.95914	2.87008	4.32994	4.28018	2.11538	2.11538	11.1932	12.2469	0.470199	0.470199	2.72181	2.72181	increase	flat	decrease	decrease	46.311	0	NA	NA	52.4181	8.36758	NA	NA	EM	D
Quercus	coccinea	scarlet oak	9167	0.00774285	10509	1.28002	1.27938	1.6275	1.60551	4.51126	4.51126	23.0761	23.0761	3.23209	3.23209	34.85	34.85	unimodal	decrease	flat	decrease	48.7652	1.66529	0	3.23823	NA	12.1891	18.4586	NA	EM	D
Quercus	ellipsoidalis	northern pin oak	3616	0.00305423	4187	2.08272	2.1102	2.46223	2.43341	4.8847	4.8847	18.1192	18.1192	2.017	2.01701	19.8902	19.8902	increase	flat	decrease	flat	34.0585	0	NA	NA	59.1955	NA	NA	NA	EM	D
Quercus	falcata	southern red oak	7479	0.00631709	8772	1.19552	1.20339	1.26551	1.28166	5.48075	5.48075	27.632	27.632	3.38887	3.38887	23.5265	23.5265	unimodal	decrease	flat	flat	13.2556	28.2051	0	33.2546	NA	NA	10.3974	NA	EM	D
Quercus	laurifolia	laurel oak	4957	0.0041869	5740	1.23881	1.24865	1.41347	1.42272	3.63604	3.63604	30.8204	30.8204	3.31818	3.31818	18.0784	18.0784	flat	flat	flat	decrease	NA	NA	NA	NA	NA	29.4162	NA	NA	EM	D
Quercus	macrocarpa	bur oak	7180	0.00606454	8123	2.23615	2.17716	2.27037	2.262	3.93417	3.93417	21.4486	21.4486	1.51243	1.51243	23.3572	23.3572	unimodal	flat	flat	flat	6.83454	25.115	NA	NA	NA	NA	6.89673	NA	EM	D
Quercus	muehlenbergii	chinkapin oak	2629	0.00222057	3067	1.14158	1.15113	1.62876	1.60739	4.14467	4.14467	18.5616	18.5616	2.39248	1.21688	26.2545	26.2545	flat	unimodal	flat	flat	NA	NA	0.534312	10.0211	NA	NA	NA	5.45998	EM	D
Quercus	nigra	water oak	12352	0.010433	14421	1.19698	1.1977	1.23972	1.23195	4.48372	4.48372	33.5443	33.5443	3.20789	3.20789	19.6115	19.6115	unimodal	decrease	decrease	decrease	40.688	40.3473	0	12.5763	32.3306	14.9776	12.298	NA	EM	D
Quercus	phellos	willow oak	2763	0.00233375	3217	1.21562	1.22684	1.279	1.27815	5.23798	5.23798	20.602	20.602	3.3769	3.3769	20.4034	20.4034	flat	flat	flat	flat	NA	NA	NA	NA	NA	NA	NA	NA	EM	D
Quercus	prinus	chestnut oak	20711	0.0174934	23211	1.34978	1.34091	1.93832	1.92842	6.30573	6.30573	23.6217	23.6217	3.72409	3.72409	38.674	38.6741	unimodal	flat	flat	decrease	21.3856	9.68599	NA	NA	NA	13.5264	14.0349	NA	EM	D
Quercus	rubra	northern red oak	28557	0.0241205	31397	1.5763	1.5469	1.35706	1.34335	2.60069	2.60069	25.335	25.3349	1.54515	1.54515	38.674	38.6741	increase	unimodal	flat	flat	19.7694	0	1.67218	7.76167	NA	NA	NA	5.31024	EM	D
Quercus	stellata	post oak	16208	0.01369	20101	1.23209	1.23587	1.11631	1.12602	5.2978	5.2978	27.5291	27.5291	3.30481	3.30481	21.9547	21.9928	flat	unimodal	flat	flat	NA	NA	0.933894	12.9639	NA	NA	NA	7.44318	EM	D
Quercus	velutina	black oak	18559	0.0156757	21692	1.05454	1.05525	1.11515	1.12241	4.05808	4.05808	23.6217	27.5092	2.89059	2.89059	36.9755	36.9755	increase	flat	flat	decrease	47.96	0	NA	NA	NA	4.00154	NA	NA	EM	D
Robinia	pseudoacacia	black locust	3822	0.00322823	5488	1.05363	1.0651	1.08542	1.08318	4.54448	4.54448	24.349	24.349	2.42825	2.42825	37.7369	37.7369	increase	increase	decrease	decrease	76.5991	0	36.9825	0	64.1869	42.8158	NA	NA	AM	D
Salix	nigra	black willow	2049	0.00173068	3007	1.33264	1.30891	1.33525	1.32328	4.77629	3.87984	44.0701	44.0701	1.81922	1.81922	35.5251	35.5251	unimodal	flat	decrease	flat	19.016	55.7951	NA	NA	50.8103	NA	10.0999	NA	AM	D
Sassafras	albidum	sassafras	4971	0.00419872	6227	1.12028	1.12906	1.40425	1.42059	4.98839	4.98839	23.5788	23.6217	4.0658	4.0658	37.9265	36.9755	increase	flat	flat	decrease	38.209	0	3.80806e-10	4.17333e-10	NA	11.894	NA	NA	AM	D	Survival model with lowest AIC included an increasing relationship with N deposition but the response was numerically flat
Taxodium	ascendens	pondcypress	3459	0.00292162	5064	2.06071	2.06161	2.12989	2.13685	4.62242	4.62242	15.816	17.7887	3.35058	3.35058	11.3192	11.3192	increase	flat	flat	flat	26.4799	0	NA	NA	NA	NA	NA	NA	AM	E
Taxodium	distichum	baldcypress	2892	0.00244271	4126	1.41452	1.44461	1.64173	1.66007	4.38584	4.38584	55.4269	55.4269	3.39878	3.39878	21.8656	30.7391	flat	flat	decrease	decrease	NA	NA	NA	NA	29.4421	13.9856	NA	NA	AM	E
Thuja	occidentalis	northern white cedar	33299	0.0281258	38392	3.00477	2.99308	3.43947	3.46699	3.36189	3.26523	15.376	15.376	1.47656	1.47656	11.9084	11.9084	increase	flat	decrease	decrease	12.7091	0	NA	NA	16.2625	4.56072	NA	NA	AM	E
Thuja	plicata	western redcedar	3442	0.00290726	3889	1.24725	1.19011	3.84008	3.61383	1.45226	1.45226	7.60568	7.60568	0.65584	0.65584	4.46121	4.46121	increase	flat	flat	flat	28.866	0	NA	NA	NA	NA	NA	NA	AM	E
Tilia	americana	American basswood	12587	0.0106315	15093	1.44612	1.41466	2.08234	2.0857	3.8405	3.62925	22.7303	22.7303	1.6587	1.6587	33.9686	35.7421	increase	flat	decrease	decrease	35.0093	0	NA	NA	19.3559	5.91311	NA	NA	EM	E
Tsuga	canadensis	eastern hemlock	22864	0.0193119	25485	2.86129	2.83405	2.63947	2.60548	3.12727	3.12727	18.5508	18.9865	2.41956	2.41956	34.4781	34.4781	decrease	unimodal	flat	flat	0	31.3194	2.08816	9.83765	NA	NA	NA	5.47998	EM	E
Tsuga	heterophylla	western hemlock	9415	0.00795232	11084	1.16243	1.14225	2.90428	2.94604	1.42484	1.42918	14.9573	14.9573	0.703164	0.703164	5.32505	5.32505	unimodal	flat	flat	flat	36.7008	16.7557	NA	NA	NA	NA	6.01098	NA	EM	E
Tsuga	mertensiana	mountain hemlock	3913	0.00330509	4663	2.57273	2.53655	7.0125	7.04372	1.40336	1.40335	6.83072	6.83072	0.417846	0.417846	3.98321	3.98321	increase	increase	flat	flat	11.0888	0	11.6978	0	NA	NA	NA	NA	EM	E
Ulmus	alata	winged elm	5198	0.00439046	6682	1.3478	1.35369	1.3386	1.31418	5.06971	5.06971	18.0249	18.0249	3.44605	3.44605	32.5306	32.5306	flat	decrease	flat	flat	NA	NA	0	16.9173	NA	NA	NA	NA	AM	D
Ulmus	americana	American elm	14210	0.0120024	18811	1.07583	1.0786	1.2732	1.27168	3.62925	3.62925	55.4269	55.4269	1.43252	1.48382	37.7369	37.7369	increase	decrease	decrease	decrease	62.7971	0	0	18.1487	28.9629	41.2035	NA	NA	AM	D
Ulmus	rubra	slippery elm	4087	0.00345206	5431	1.26641	1.30222	1.19454	1.2116	5.25347	5.25347	55.1959	55.1959	1.87963	1.87963	37.7369	37.7369	flat	unimodal	decrease	decrease	NA	NA	0.757772	70.0598	36.5774	20.3325	NA	6.24599	AM	D
