# Supplementary material for: Growth and survival relationships of 71 tree species with nitrogen and sulfur deposition across the conterminous U.S
Source: PLoS One. 2018 Oct 18;13(10):e0205296. doi: 10.1371/journal.pone.0205296 (PMC6193662; doi:10.1371/journal.pone.0205296)
Supplement: S4 Table — (XLSX) [file pone.0205296.s004.xlsx]

## Sheet: Table Caption
Table S4 | all model parameters.xls
This spreadsheed contains the model parameters for all model combination examined including those for species that had few than 2000 individual trees in the data.

## Sheet: meta data
column name	definition
GENUS	Genus
SPECIES	species
COMMON_NAME	common name
dependent variable	dependent variable – growth or survival
model	the model number in table S3 (for growth) or S4 (for survival)
sample.size	number of trees of that species used in the analysis
AIC	Akaike’s Information Criterion
dAIC	delta AIC between the model and the model with the lowest AIC for that species
R2	a pseudo coefficient of determination for growth models only
a	maximum theoretical survival rate or size coefficient in growth models
a2	basal area parameter in growth models
a3	basal area parameter in growth models
ba1	basal area parameter in survival models
ba2	basal area parameter in survival models
bl1	basal area parameter in survival models
bl2	basal area parameter in survival models
br1	basal area parameter in survival models
br2	basal area parameter in survival models
br3	basal area parameter in survival models
n1	N deposition parameter
n2	N deposition parameter
p1	precipitation parameter
p2	precipitation parameter
s1	S deposition parameter
s1l	S deposition parameter
s2	S deposition parameter
t1	temperature parameter
t2	temperature parameter
z	size parameter
z1	size parameter
z2	size parameter
zc1	size parameter
zc2	size parameter
zc3	size parameter
zc4	size parameter
a.l.s.i	Lower 2 factor support inerval for maximum theoretical survival rate or size coefficient in growth models
a2.l.s.i	Lower 2 factor support inerval for size parameter in survival models
a3.l.s.i	Lower 2 factor support inerval for size parameter in survival models
ba1.l.s.i	Lower 2 factor support inerval for basal area parameter
ba2.l.s.i	Lower 2 factor support inerval for basal area parameter
bl1.l.s.i	Lower 2 factor support inerval for basal area parameter
bl2.l.s.i	Lower 2 factor support inerval for basal area parameter
br1.l.s.i	Lower 2 factor support inerval for basal area parameter
br2.l.s.i	Lower 2 factor support inerval for basal area parameter
br3.l.s.i	Lower 2 factor support inerval for basal area parameter
n1.l.s.i	Lower 2 factor support inerval for N deposition parameter
n2.l.s.i	Lower 2 factor support inerval for N deposition parameter
p1.l.s.i	Lower 2 factor support inerval for precipitation parameter
p2.l.s.i	Lower 2 factor support inerval for precipitation parameter
s1.l.s.i	Lower 2 factor support inerval for S deposition parameter
s1l.l.s.i	Lower 2 factor support inerval for S deposition parameter
s2.l.s.i	Lower 2 factor support inerval for S deposition parameter
t1.l.s.i	Lower 2 factor support inerval for temperature parameter
t2.l.s.i	Lower 2 factor support inerval for temperature parameter
z.l.s.i	Lower 2 factor support inerval for size parameter
z1.l.s.i	Lower 2 factor support inerval for size parameter
z2.l.s.i	Lower 2 factor support inerval for size parameter
zc1.l.s.i	Lower 2 factor support inerval for size parameter
zc2.l.s.i	Lower 2 factor support inerval for size parameter
zc3.l.s.i	Lower 2 factor support inerval for size parameter
zc4.l.s.i	Lower 2 factor support inerval for size parameter
a.u.s.i	Lower 2 factor support inerval for Lower 2 factor support inerval for maximum theoretical survival rate or size coefficient in growth models
a2.u.s.i	Upper 2 factor support inerval for maximum theoretical survival rate or size coefficient in growth models
a3.u.s.i	Upper 2 factor support inerval for size parameter in survival models
ba1.u.s.i	Upper 2 factor support inerval for size parameter in survival models
ba2.u.s.i	Upper 2 factor support inerval for basal area parameter
bl1.u.s.i	Upper 2 factor support inerval for basal area parameter
bl2.u.s.i	Upper 2 factor support inerval for basal area parameter
br1.u.s.i	Upper 2 factor support inerval for basal area parameter
br2.u.s.i	Upper 2 factor support inerval for basal area parameter
br3.u.s.i	Upper 2 factor support inerval for basal area parameter
n1.u.s.i	Upper 2 factor support inerval for basal area parameter
n2.u.s.i	Upper 2 factor support inerval for N deposition parameter
p1.u.s.i	Upper 2 factor support inerval for N deposition parameter
p2.u.s.i	Upper 2 factor support inerval for precipitation parameter
s1.u.s.i	Upper 2 factor support inerval for precipitation parameter
s1l.u.s.i	Upper 2 factor support inerval for S deposition parameter
s2.u.s.i	Upper 2 factor support inerval for S deposition parameter
t1.u.s.i	Upper 2 factor support inerval for S deposition parameter
t2.u.s.i	Upper 2 factor support inerval for temperature parameter
z.u.s.i	Upper 2 factor support inerval for temperature parameter
z1.u.s.i	Upper 2 factor support inerval for size parameter
z2.u.s.i	Upper 2 factor support inerval for size parameter
zc1.u.s.i	Upper 2 factor support inerval for size parameter
zc2.u.s.i	Upper 2 factor support inerval for size parameter
zc3.u.s.i	Upper 2 factor support inerval for size parameter
zc4.u.s.i	Upper 2 factor support inerval for size parameter
a.l.b	lower bound for maximum theoretical survival rate or size coefficient in growth models
a2.l.b	lower bound for size parameter in survival models
a3.l.b	lower bound for size parameter in survival models
ba1.l.b	lower bound for basal area parameter
ba2.l.b	lower bound for basal area parameter
bl1.l.b	lower bound for basal area parameter
bl2.l.b	lower bound for basal area parameter
br1.l.b	lower bound for basal area parameter
br2.l.b	lower bound for basal area parameter
br3.l.b	lower bound for basal area parameter
n1.l.b	lower bound for N deposition parameter
n2.l.b	lower bound for N deposition parameter
p1.l.b	lower bound for precipitation parameter
p2.l.b	lower bound for precipitation parameter
s1.l.b	lower bound for S deposition parameter
s1l.l.b	lower bound for S deposition parameter
s2.l.b	lower bound for S deposition parameter
t1.l.b	lower bound for temperature parameter
t2.l.b	lower bound for temperature parameter
z.l.b	lower bound for size parameter
z1.l.b	lower bound for size parameter
z2.l.b	lower bound for size parameter
zc1.l.b	lower bound for size parameter
zc2.l.b	lower bound for size parameter
zc3.l.b	lower bound for size parameter
zc4.l.b	lower bound for size parameter
a.u.b	upper bound formaximum theoretical survival rate or size coefficient in growth models
a2.u.b	upper bound forsize parameter in survival models
a3.u.b	upper bound forsize parameter in survival models
ba1.u.b	upper bound forbasal area parameter
ba2.u.b	upper bound forbasal area parameter
bl1.u.b	upper bound forbasal area parameter
bl2.u.b	upper bound forbasal area parameter
br1.u.b	upper bound forbasal area parameter
br2.u.b	upper bound forbasal area parameter
br3.u.b	upper bound forbasal area parameter
n1.u.b	upper bound forN deposition parameter
n2.u.b	upper bound forN deposition parameter
p1.u.b	upper bound forprecipitation parameter
p2.u.b	upper bound forprecipitation parameter
s1.u.b	upper bound forS deposition parameter
s1l.u.b	upper bound forS deposition parameter
s2.u.b	upper bound forS deposition parameter
t1.u.b	upper bound fortemperature parameter
t2.u.b	upper bound fortemperature parameter
z.u.b	upper bound forsize parameter
z1.u.b	upper bound forsize parameter
z2.u.b	upper bound forsize parameter
zc1.u.b	upper bound forsize parameter
zc2.u.b	upper bound forsize parameter
zc3.u.b	upper bound forsize parameter
zc4.u.b	upper bound forsize parameter

## Sheet: model parameters
GENUS	SPECIES	COMMON_NAME	dependent variable	model	sample.size	AIC	dAIC	R2	a	a2	a3	ba1	ba2	bl1	bl2	br1	br2	br3	n1	n2	p1	p2	s1	s1l	s2	t1	t2	z	z1	z2	zc1	zc2	zc3	zc4	a.l.s.i	a2.l.s.i	a3.l.s.i	ba1.l.s.i	ba2.l.s.i	bl1.l.s.i	bl2.l.s.i	br1.l.s.i	br2.l.s.i	br3.l.s.i	n1.l.s.i	n2.l.s.i	p1.l.s.i	p2.l.s.i	s1.l.s.i
Abies	amabilis	Pacific silver fir	growth	1	5680	23068.4	3.73	0.055228	2.04065	-0.00140171	-0.467591	NA	NA	NA	NA	NA	NA	NA	4.09563	1.19327	104.359	2.20628	NA	NA	NA	291.478	0.0431267	0.595317	NA	NA	NA	NA	NA	NA	2.02024	-0.00250202	-0.475542	NA	NA	NA	NA	NA	NA	NA	3.80954	1.09789	100.185	2.16218	NA
Abies	amabilis	Pacific silver fir	growth	2	5680	23113	48.3	0.0562207	2.07392	-0.00180327	-0.468248	NA	NA	NA	NA	NA	NA	NA	NA	NA	104.359	2.08743	NA	NA	NA	291.478	0.0427907	0.594178	NA	NA	NA	NA	NA	NA	2.05318	-0.00296848	-0.476652	NA	NA	NA	NA	NA	NA	NA	NA	NA	101.228	2.0457	NA
Abies	amabilis	Pacific silver fir	growth	3	5680	29951.4	6886.76	-2.41363e-13	3.24133	NA	NA	NA	NA	NA	NA	NA	NA	NA	NA	NA	NA	NA	NA	NA	NA	NA	NA	NA	NA	NA	NA	NA	NA	NA	3.24133	NA	NA	NA	NA	NA	NA	NA	NA	NA	NA	NA	NA	NA	NA
Abies	amabilis	Pacific silver fir	growth	4	5680	23064.7	0	0.0573762	6.3475	-0.00220886	-0.45789	NA	NA	NA	NA	NA	NA	NA	4.47691	1.22265	104.359	1.9407	NA	1e-06	9.90029	291.478	0.0422197	0.596593	NA	NA	NA	NA	NA	NA	6.28402	-0.00341768	-0.466323	NA	NA	NA	NA	NA	NA	NA	4.25346	1.13713	102.272	1.9019	NA
Abies	amabilis	Pacific silver fir	growth	5	5680	23116.8	52.12	0.053637	2.43019	-0.00184295	-0.467991	NA	NA	NA	NA	NA	NA	NA	NA	NA	104.359	2.03255	NA	1e-06	27.0937	291.478	0.0423748	0.595257	NA	NA	NA	NA	NA	NA	2.40589	-0.00291869	-0.476099	NA	NA	NA	NA	NA	NA	NA	NA	NA	101.229	1.99192	NA
Abies	amabilis	Pacific silver fir	survival	1	6788	3594.88	7.041	NA	0.999815	NA	NA	NA	NA	NA	NA	1.90259e-05	1.47947	-0.130356	6.99261	23.819	27.6415	8.89047	NA	NA	NA	262.947	0.558059	NA	NA	NA	0.785714	999.99	-0.925679	-1.54686	0.999815	NA	NA	NA	NA	NA	NA	1.57915e-05	1.44172	-0.174997	3.49631	15.7205	23.7717	6.84566	NA
Abies	amabilis	Pacific silver fir	survival	2	6788	3598.21	10.364	NA	0.993493	NA	NA	NA	NA	NA	NA	2.95417e-05	1.01209	0.284379	NA	NA	26.321	8.24304	NA	NA	NA	101.476	390109	NA	NA	NA	0.735825	999.99	-0.162773	-0.992416	0.993493	NA	NA	NA	NA	NA	NA	2.45196e-05	0.968043	0.240398	NA	NA	22.8993	6.42957	NA
Abies	amabilis	Pacific silver fir	survival	3	6788	3605.81	17.971	NA	0.994111	NA	NA	NA	NA	NA	NA	5.6672e-05	1.38287	-0.216977	5.3435	15.0722	25.705	8.24185	NA	0.763249	363754	278.22	201436	NA	NA	NA	0.723335	652.984	-0.429798	-1.26181	0.994111	NA	NA	NA	NA	NA	NA	4.76045e-05	1.33734	-0.262933	3.79388	10.7012	21.5922	6.34622	NA
Abies	amabilis	Pacific silver fir	survival	4	6788	3599.38	11.541	NA	0.998426	NA	NA	NA	NA	NA	NA	3.40105e-06	1.73614	-0.0185478	NA	NA	27.8091	8.07326	NA	0.164827	534.909	268.499	0.416677	NA	NA	NA	0.977786	826.608	-28.1202	-2.65647	0.998426	NA	NA	NA	NA	NA	NA	2.68683e-06	1.6892	-0.0736796	NA	NA	24.7501	6.53934	NA
Abies	amabilis	Pacific silver fir	survival	5	6788	3596.7	8.857	NA	0.998005	NA	NA	4.49337	218230	1.20246	19.929	NA	NA	NA	5.61056	14.2693	27.0732	9.54824	NA	NA	NA	66.9113	596357	NA	24.7799	47.8294	NA	NA	NA	NA	0.998005	NA	NA	1e-06	2182.3	0.877792	18.3347	NA	NA	NA	3.9835	11.13	21.6586	7.44762	NA
Abies	amabilis	Pacific silver fir	survival	6	6788	3587.84	0	NA	0.999999	NA	NA	128.189	271789	1.48892	19.7538	NA	NA	NA	NA	NA	37.3066	10.7021	NA	NA	NA	273.545	0.325977	NA	25.1883	48.049	NA	NA	NA	NA	0.999999	NA	NA	1e-06	2717.89	1.1018	18.1735	NA	NA	NA	NA	NA	32.0837	9.20378	NA
Abies	amabilis	Pacific silver fir	survival	7	6788	3593.74	5.898	NA	0.999999	NA	NA	204.115	65787.2	1.47267	19.5931	NA	NA	NA	5.88074	15.832	32.9894	11.4635	NA	0.11917	663959	274.385	0.308036	NA	16.0932	50.7704	NA	NA	NA	NA	0.999999	NA	NA	1e-06	657.872	1.11923	18.0257	NA	NA	NA	3.9989	12.0323	26.7215	9.05614	NA
Abies	amabilis	Pacific silver fir	survival	8	6788	3591.86	4.015	NA	0.999999	NA	NA	208.29	99.2339	1.49218	19.0712	NA	NA	NA	NA	NA	36.7452	10.5275	NA	0.747874	767144	274.528	0.317274	NA	14.209	51.0089	NA	NA	NA	NA	0.999999	NA	NA	2.0829	41.6782	1.13405	17.7362	NA	NA	NA	NA	NA	31.2334	9.15893	NA
Abies	amabilis	Pacific silver fir	survival	9	6788	3622.86	35.016	NA	0.992204	NA	NA	NA	NA	NA	NA	NA	NA	NA	NA	NA	NA	NA	NA	NA	NA	NA	NA	NA	NA	NA	NA	NA	NA	NA	0.992204	NA	NA	NA	NA	NA	NA	NA	NA	NA	NA	NA	NA	NA	NA
Abies	balsamea	balsam fir	growth	1	29334	89644.9	94.59	0.18647	1.41313	-0.00107189	-0.242594	NA	NA	NA	NA	NA	NA	NA	0.0456119	4.86818	11.9685	1.09437	NA	NA	NA	279.681	0.050634	0.429691	NA	NA	NA	NA	NA	NA	1.41313	-0.00247551	-0.247182	NA	NA	NA	NA	NA	NA	NA	0.0444436	4.86818	11.7294	1.05064	NA
Abies	balsamea	balsam fir	growth	2	29334	89866.9	316.59	0.179829	1.08984	-0.00290407	-0.244819	NA	NA	NA	NA	NA	NA	NA	NA	NA	11.9561	0.886754	NA	NA	NA	0.0148441	17.6802	0.41416	NA	NA	NA	NA	NA	NA	1.08984	-0.00416829	-0.249345	NA	NA	NA	NA	NA	NA	NA	NA	NA	11.8366	0.869039	NA
Abies	balsamea	balsam fir	growth	3	29334	97029	7478.67	-4.78629e-10	1.97481	NA	NA	NA	NA	NA	NA	NA	NA	NA	NA	NA	NA	NA	NA	NA	NA	NA	NA	NA	NA	NA	NA	NA	NA	NA	1.97481	NA	NA	NA	NA	NA	NA	NA	NA	NA	NA	NA	NA	NA	NA
Abies	balsamea	balsam fir	growth	4	29334	89550.3	0	0.189251	2.14897	-0.00145676	-0.23959	NA	NA	NA	NA	NA	NA	NA	0.0407519	9.71611	13.2532	0.981899	NA	0.00269627	6.10871	286.249	0.079838	0.435078	NA	NA	NA	NA	NA	NA	2.14897	-0.00290744	-0.244319	NA	NA	NA	NA	NA	NA	NA	0.0360391	9.52181	13.1207	0.962281	NA
Abies	balsamea	balsam fir	growth	5	29334	89551.7	1.4	0.188531	2.49968	-3.87989e-05	-0.24683	NA	NA	NA	NA	NA	NA	NA	NA	NA	13.5496	0.957691	NA	0.000704856	6.1323	285.381	0.074681	0.439791	NA	NA	NA	NA	NA	NA	2.49968	-0.00133546	-0.251221	NA	NA	NA	NA	NA	NA	NA	NA	NA	13.4141	0.938557	NA
Abies	balsamea	balsam fir	survival	1	34311	29674	179.4	NA	0.999999	NA	NA	NA	NA	NA	NA	0.00278078	-0.749179	1.2267	0.0223501	35.0082	23.4733	8.58027	NA	NA	NA	276.306	0.0908965	NA	NA	NA	0.21037	992.944	-0.0686364	-0.451182	0.999999	NA	NA	NA	NA	NA	NA	0.00266955	-0.770931	1.21443	0.0205622	34.6581	23.0038	8.23705	NA
Abies	balsamea	balsam fir	survival	2	34311	29820.7	326.09	NA	0.953438	NA	NA	NA	NA	NA	NA	0.0249757	2.39815	-2.32908	NA	NA	19.9361	7.25557	NA	NA	NA	276.351	0.0870965	NA	NA	NA	0.193635	984.898	-2.72471	-1.06986	0.953438	NA	NA	NA	NA	NA	NA	0.0249757	2.39815	-2.35724	NA	NA	19.5373	6.96535	NA
Abies	balsamea	balsam fir	survival	3	34311	29532.1	37.48	NA	0.999999	NA	NA	NA	NA	NA	NA	0.000270761	-1.04893	1.98353	12.5564	7.70602	23.4874	5.54357	NA	1.41738	6.26292	60.8144	15.1493	NA	NA	NA	0.223107	431.352	-0.0693855	-0.299677	0.999999	NA	NA	NA	NA	NA	NA	0.000251808	-1.08848	1.95956	12.5564	7.62896	23.4874	5.48813	NA
Abies	balsamea	balsam fir	survival	4	34311	29494.6	0	NA	0.994673	NA	NA	NA	NA	NA	NA	0.00160467	-0.95638	1.49934	NA	NA	23.4874	6.50272	NA	1.41738	8.27804	275.38	0.131388	NA	NA	NA	0.501398	991.753	-0.0355439	-0.229927	0.994673	NA	NA	NA	NA	NA	NA	0.00154048	-0.984144	1.48435	NA	NA	23.2525	6.37267	NA
Abies	balsamea	balsam fir	survival	5	34311	29723.7	229.11	NA	0.999999	NA	NA	2.36233	18.0773	23.3706	205056	NA	NA	NA	3.06191	13.7362	16.2599	6.48097	NA	NA	NA	276.614	0.0837479	NA	16.0022	8.61864	NA	NA	NA	NA	0.999999	NA	NA	2.17335	17.535	1e-06	2050.56	NA	NA	NA	2.66386	11.5384	15.6095	6.15692	NA
Abies	balsamea	balsam fir	survival	6	34311	29727.8	233.13	NA	0.999999	NA	NA	2.33406	17.8896	16.0749	11451.9	NA	NA	NA	NA	NA	15.737	5.8808	NA	NA	NA	276.477	0.0846748	NA	15.2546	8.68648	NA	NA	NA	NA	0.999999	NA	NA	2.14734	17.3529	1e-06	114.519	NA	NA	NA	NA	NA	15.1075	5.64557	NA
Abies	balsamea	balsam fir	survival	7	34311	29638.8	144.18	NA	0.999999	NA	NA	3.62834	18.2956	0.636048	809441	NA	NA	NA	0.538468	174690	15.2425	5.2759	NA	1.41738	10.3338	276.751	0.097559	NA	20.1176	7.9615	NA	NA	NA	NA	0.999999	NA	NA	3.30179	17.3808	1e-06	8094.41	NA	NA	NA	1e-06	1746.9	14.7853	5.06487	NA
Abies	balsamea	balsam fir	survival	8	34311	29634.8	140.19	NA	0.999999	NA	NA	3.6187	18.2763	25.4873	108805	NA	NA	NA	NA	NA	15.3057	5.32055	NA	1.41737	10.3703	276.716	0.100164	NA	20.1201	7.97179	NA	NA	NA	NA	0.999999	NA	NA	3.25683	17.3625	1e-06	1088.05	NA	NA	NA	NA	NA	14.8465	5.10773	NA
Abies	balsamea	balsam fir	survival	9	34311	31105.2	1610.53	NA	0.97753	NA	NA	NA	NA	NA	NA	NA	NA	NA	NA	NA	NA	NA	NA	NA	NA	NA	NA	NA	NA	NA	NA	NA	NA	NA	0.97753	NA	NA	NA	NA	NA	NA	NA	NA	NA	NA	NA	NA	NA	NA
Abies	concolor	white fir	growth	1	9507	47911.1	11.14	0.420126	1.12957	-0.0109803	-0.281051	NA	NA	NA	NA	NA	NA	NA	0.01	15.4781	13.4294	1.48624	NA	NA	NA	286.441	0.0320035	0.575657	NA	NA	NA	NA	NA	NA	1.11828	-0.0122135	-0.286628	NA	NA	NA	NA	NA	NA	NA	0.01	14.5495	13.0267	1.42683	NA
Abies	concolor	white fir	growth	2	9507	47909.9	10	0.416616	1.05964	-0.0110437	-0.284989	NA	NA	NA	NA	NA	NA	NA	NA	NA	13.3053	1.48938	NA	NA	NA	286.35	0.0321765	0.575134	NA	NA	NA	NA	NA	NA	1.04904	-0.0123174	-0.290634	NA	NA	NA	NA	NA	NA	NA	NA	NA	12.7734	1.42984	NA
Abies	concolor	white fir	growth	3	9507	63663.7	15763.7	-5.51199e-09	6.70315	NA	NA	NA	NA	NA	NA	NA	NA	NA	NA	NA	NA	NA	NA	NA	NA	NA	NA	NA	NA	NA	NA	NA	NA	NA	6.63612	NA	NA	NA	NA	NA	NA	NA	NA	NA	NA	NA	NA	NA	NA
Abies	concolor	white fir	growth	4	9507	47903.5	3.61	0.422967	1.53467	-0.0109626	-0.280896	NA	NA	NA	NA	NA	NA	NA	2.96417	200.863	13.7167	1.46156	NA	1e-06	16.2412	286.738	0.0329652	0.574021	NA	NA	NA	NA	NA	NA	1.51932	-0.012193	-0.286519	NA	NA	NA	NA	NA	NA	NA	0.01	42.1821	13.3054	1.41773	NA
Abies	concolor	white fir	growth	5	9507	47899.9	0	0.421311	1.59233	-0.010572	-0.283169	NA	NA	NA	NA	NA	NA	NA	NA	NA	13.4066	1.42852	NA	1.01707e-06	15.6921	287.155	0.0337604	0.575615	NA	NA	NA	NA	NA	NA	1.59233	-0.0117461	-0.28862	NA	NA	NA	NA	NA	NA	NA	NA	NA	12.8707	1.38569	NA
Abies	concolor	white fir	survival	1	11369	7812.7	57.51	NA	0.999985	NA	NA	NA	NA	NA	NA	3.0116e-07	8.82064	-7.11235	0.0850554	31.0601	10.5368	6.26071	NA	NA	NA	265.452	0.945349	NA	NA	NA	0.657967	999.714	502.65	-944.646	0.999985	NA	NA	NA	NA	NA	NA	0	-10	-10	0.0739984	30.1283	10.326	5.82246	NA
Abies	concolor	white fir	survival	2	11369	7820.19	64.999	NA	0.999999	NA	NA	NA	NA	NA	NA	3.62576e-06	-1.9482	2.28592	NA	NA	10.9048	6.43689	NA	NA	NA	258.952	0.61585	NA	NA	NA	0.994594	272.863	882.168	-976.924	0.999999	NA	NA	NA	NA	NA	NA	9.78956e-07	-2.91857	1.96648	NA	NA	10.2505	5.92194	NA
Abies	concolor	white fir	survival	3	11369	7777.02	21.835	NA	0.996572	NA	NA	NA	NA	NA	NA	6.51323e-08	3.75571	-1.42215	2.61618	897851	10.7794	6.76093	NA	0.275058	13.3433	1e-06	381.224	NA	NA	NA	0.0284291	998.531	-995.673	-780.444	0.996572	NA	NA	NA	NA	NA	NA	0	-10	-10	1e-06	8978.51	10.456	6.28766	NA
Abies	concolor	white fir	survival	4	11369	7772.6	17.405	NA	0.999999	NA	NA	NA	NA	NA	NA	4.34924e-21	-1.23435	-2.59001	NA	NA	11.0638	6.96194	NA	0.277559	12.4942	201.544	3.49897	NA	NA	NA	0.806414	192.009	-846.203	-999.356	0.999999	NA	NA	NA	NA	NA	NA	0	-10	-10	NA	NA	10.2894	6.33537	NA
Abies	concolor	white fir	survival	5	11369	7805.9	50.712	NA	0.999999	NA	NA	0.0564619	95.2044	15.5852	446266	NA	NA	NA	0.220902	30.1062	11.0279	6.36868	NA	NA	NA	272.755	0.498244	NA	93.0904	52.6556	NA	NA	NA	NA	0.999999	NA	NA	0.0237146	84.7319	1e-06	4462.66	NA	NA	NA	0.176722	27.9988	10.4765	5.85918	NA
Abies	concolor	white fir	survival	6	11369	7816.3	61.109	NA	0.999999	NA	NA	0.0134156	89.4838	3.08215	506817	NA	NA	NA	NA	NA	11.0879	6.5558	NA	NA	NA	265.907	0.572418	NA	68.8908	55.9607	NA	NA	NA	NA	0.999999	NA	NA	0.00778146	84.1148	1e-06	5068.17	NA	NA	NA	NA	NA	10.4227	5.96578	NA
Abies	concolor	white fir	survival	7	11369	7759.92	4.734	NA	0.999999	NA	NA	0.0115492	189.371	20.1862	999988	NA	NA	NA	11.6845	357297	11.7605	7.16743	NA	0.278761	13.3667	268.844	0.54883	NA	129.527	42.6011	NA	NA	NA	NA	0.999999	NA	NA	0.000924857	143.922	1e-06	9999.88	NA	NA	NA	1e-06	3572.97	10.9372	6.52236	NA
Abies	concolor	white fir	survival	8	11369	7755.19	0	NA	0.999999	NA	NA	0.56065	69.374	7.58159	948345	NA	NA	NA	NA	NA	11.6701	6.94206	NA	0.278683	13.3363	272.967	0.433933	NA	127.031	48.1853	NA	NA	NA	NA	0.999999	NA	NA	0.280326	60.3554	1e-06	9483.45	NA	NA	NA	NA	NA	10.8532	6.38669	NA
Abies	concolor	white fir	survival	9	11369	7896.51	141.315	NA	0.988308	NA	NA	NA	NA	NA	NA	NA	NA	NA	NA	NA	NA	NA	NA	NA	NA	NA	NA	NA	NA	NA	NA	NA	NA	NA	0.988308	NA	NA	NA	NA	NA	NA	NA	NA	NA	NA	NA	NA	NA	NA
Abies	grandis	grand fir	growth	1	6746	33636.2	27.32	0.417256	2.04544	-0.0134844	-0.320175	NA	NA	NA	NA	NA	NA	NA	10.4913	1.75857	0.01	13.5063	NA	NA	NA	295.986	0.0600606	0.604699	NA	NA	NA	NA	NA	NA	2.02498	-0.0154144	-0.32736	NA	NA	NA	NA	NA	NA	NA	10.2816	1.72342	0.01	12.8311	NA
Abies	grandis	grand fir	growth	2	6746	33900.6	291.69	0.413737	1.90104	-0.0183232	-0.305412	NA	NA	NA	NA	NA	NA	NA	NA	NA	37.3822	2.15462	NA	NA	NA	295.986	0.0558985	0.587973	NA	NA	NA	NA	NA	NA	1.88203	-0.0200195	-0.311663	NA	NA	NA	NA	NA	NA	NA	NA	NA	35.8873	2.11155	NA
Abies	grandis	grand fir	growth	3	6746	43529.6	9920.71	-2.27867e-09	6.28325	NA	NA	NA	NA	NA	NA	NA	NA	NA	NA	NA	NA	NA	NA	NA	NA	NA	NA	NA	NA	NA	NA	NA	NA	NA	6.15759	NA	NA	NA	NA	NA	NA	NA	NA	NA	NA	NA	NA	NA	NA
Abies	grandis	grand fir	growth	4	6746	33608.9	0	0.421704	10.6936	-0.0132767	-0.316077	NA	NA	NA	NA	NA	NA	NA	10.4906	1.47386	51.9715	5.7606	NA	1e-06	7.5942	295.986	0.0604567	0.603557	NA	NA	NA	NA	NA	NA	10.5867	-0.0150601	-0.322823	NA	NA	NA	NA	NA	NA	NA	10.3856	1.45912	42.0987	5.18464	NA
Abies	grandis	grand fir	growth	5	6746	33904.5	295.67	0.411382	1.8725	-0.0180649	-0.307913	NA	NA	NA	NA	NA	NA	NA	NA	NA	34.1255	2.11559	NA	0.00446811	977.98	295.986	0.0559644	0.588735	NA	NA	NA	NA	NA	NA	1.85377	-0.0199119	-0.314667	NA	NA	NA	NA	NA	NA	NA	NA	NA	33.1019	2.0733	NA
Abies	grandis	grand fir	survival	1	7857	5071.59	23.307	NA	0.999999	NA	NA	NA	NA	NA	NA	0.000593738	-0.064855	0.666617	5.84379	11.9117	7.01819	5.55583	NA	NA	NA	62.4165	938209	NA	NA	NA	0.131882	368.059	-495.209	-16.7532	0.999999	NA	NA	NA	NA	NA	NA	0.000522489	-0.114817	0.631951	5.31785	10.6014	6.66728	5.11136	NA
Abies	grandis	grand fir	survival	2	7857	5076.92	28.632	NA	0.998074	NA	NA	NA	NA	NA	NA	0.000542195	-0.103447	0.724442	NA	NA	8.09536	5.13986	NA	NA	NA	286.258	0.587827	NA	NA	NA	0.993187	999.517	-678.358	-999.964	0.998074	NA	NA	NA	NA	NA	NA	0.00047171	-0.15222	0.688504	NA	NA	7.60964	4.62588	NA
Abies	grandis	grand fir	survival	3	7857	5067.59	19.308	NA	0.999999	NA	NA	NA	NA	NA	NA	2.40317e-05	0.0682547	1.25302	5.84395	10.1149	7.55148	5.69536	NA	0.286015	16.7161	5.47964	851983	NA	NA	NA	0.7214	999.528	-975.581	-4.1562	0.999999	NA	NA	NA	NA	NA	NA	1.77834e-05	-0.033793	1.18551	5.43487	9.81147	7.32494	5.46754	NA
Abies	grandis	grand fir	survival	4	7857	5081.55	33.261	NA	0.999999	NA	NA	NA	NA	NA	NA	0.000326531	-0.0857505	0.815578	NA	NA	8.18596	5.13991	NA	1e-06	167.542	61.2717	432000	NA	NA	NA	0.045525	992.356	655.891	-924.444	0.999999	NA	NA	NA	NA	NA	NA	0.000287347	-0.134897	0.785791	NA	NA	7.6948	4.57452	NA
Abies	grandis	grand fir	survival	5	7857	5049.97	1.683	NA	0.999999	NA	NA	18.1649	25.1641	1e-06	25.7844	NA	NA	NA	5.84395	13.733	7.49012	5.38862	NA	NA	NA	0.541189	113488	NA	3.68464	49.3518	NA	NA	NA	NA	0.999999	NA	NA	10.8989	17.8665	1e-06	23.206	NA	NA	NA	5.20112	11.8104	7.04071	4.90365	NA
Abies	grandis	grand fir	survival	6	7857	5057.29	9.005	NA	0.996855	NA	NA	8.7465	18.5904	0.774762	52471.9	NA	NA	NA	NA	NA	8.15789	5.07485	NA	NA	NA	216.944	13239.5	NA	2.87255	62.7215	NA	NA	NA	NA	0.996855	NA	NA	7.43453	16.9173	1e-06	524.719	NA	NA	NA	NA	NA	7.74999	4.61811	NA
Abies	grandis	grand fir	survival	7	7857	5048.28	0	NA	0.999999	NA	NA	13.6418	21.6995	1e-06	31.5132	NA	NA	NA	5.84395	12.4698	7.86394	5.57487	NA	0.307292	19.7218	53.4977	141448	NA	11.7017	45.5298	NA	NA	NA	NA	0.999999	NA	NA	10.5042	18.2276	1e-06	28.0468	NA	NA	NA	5.08424	11.2228	7.3921	5.01739	NA
Abies	grandis	grand fir	survival	8	7857	5055.27	6.98	NA	0.999999	NA	NA	17.9256	23.4775	1e-06	24.4462	NA	NA	NA	NA	NA	8.50924	5.27661	NA	0.13285	38.6389	94.4185	998859	NA	2.90133	47.5512	NA	NA	NA	NA	0.999999	NA	NA	12.0102	17.8429	1e-06	22.4905	NA	NA	NA	NA	NA	7.99869	4.64342	NA
Abies	grandis	grand fir	survival	9	7857	5193.02	144.73	NA	0.98926	NA	NA	NA	NA	NA	NA	NA	NA	NA	NA	NA	NA	NA	NA	NA	NA	NA	NA	NA	NA	NA	NA	NA	NA	NA	0.98926	NA	NA	NA	NA	NA	NA	NA	NA	NA	NA	NA	NA	NA	NA
Abies	lasiocarpa	corkbark fir	growth	1	445	1174.56	1.191	0.25517	0.609693	0.0210986	-0.246838	NA	NA	NA	NA	NA	NA	NA	12.7214	1.27417	6.6472	0.684412	NA	NA	NA	26.4568	3.72532	0.528563	NA	NA	NA	NA	NA	NA	0.585306	0.0154099	-0.26214	NA	NA	NA	NA	NA	NA	NA	11.8315	1.19778	6.24897	0.602402	NA
Abies	lasiocarpa	corkbark fir	growth	2	445	1173.37	0	0.22499	0.530172	0.0140836	-0.211737	NA	NA	NA	NA	NA	NA	NA	NA	NA	8.2689	0.546959	NA	NA	NA	286.681	0.0418077	0.512474	NA	NA	NA	NA	NA	NA	0.508965	0.00894205	-0.226327	NA	NA	NA	NA	NA	NA	NA	NA	NA	7.85585	0.481444	NA
Abies	lasiocarpa	corkbark fir	growth	3	445	1346.2	172.833	-2.64299e-08	1.51021	NA	NA	NA	NA	NA	NA	NA	NA	NA	NA	NA	NA	NA	NA	NA	NA	NA	NA	NA	NA	NA	NA	NA	NA	NA	1.49511	NA	NA	NA	NA	NA	NA	NA	NA	NA	NA	NA	NA	NA	NA
Abies	lasiocarpa	corkbark fir	growth	4	445	1178.26	4.892	0.254918	0.476497	0.0179637	-0.206875	NA	NA	NA	NA	NA	NA	NA	12.7204	1.295	6.79768	0.66152	NA	0.869462	434.079	21.491	288.284	0.509683	NA	NA	NA	NA	NA	NA	0.457437	0.0119626	-0.221951	NA	NA	NA	NA	NA	NA	NA	11.7036	1.21737	6.39042	0.588853	NA
Abies	lasiocarpa	corkbark fir	growth	5	445	1177.3	3.936	0.226102	0.51147	0.0139632	-0.203374	NA	NA	NA	NA	NA	NA	NA	NA	NA	8.26196	0.537921	NA	1.00585	706.087	286.681	0.0438949	0.506756	NA	NA	NA	NA	NA	NA	0.491011	0.0086228	-0.218401	NA	NA	NA	NA	NA	NA	NA	NA	NA	7.84926	0.473491	NA
Abies	lasiocarpa	corkbark fir	survival	1	633	685.301	8.6265	NA	0.999999	NA	NA	NA	NA	NA	NA	0.00108221	-0.121305	0.930983	3.07076	204614	12.2408	4.13589	NA	NA	NA	207.867	9618.37	NA	NA	NA	0.587668	727.741	-380.213	-3.2964	0.999999	NA	NA	NA	NA	NA	NA	0.000909056	-0.190572	0.887259	1e-06	2046.14	10.0375	4.01181	NA
Abies	lasiocarpa	corkbark fir	survival	2	633	682.25	5.5756	NA	0.999999	NA	NA	NA	NA	NA	NA	0.00176359	-0.172949	0.878047	NA	NA	11.1805	4.10349	NA	NA	NA	180.731	66793.6	NA	NA	NA	0.999931	999.986	-240.551	-3.18626	0.999999	NA	NA	NA	NA	NA	NA	0.00130506	-0.273325	0.803998	NA	NA	9.16798	3.85728	NA
Abies	lasiocarpa	corkbark fir	survival	3	633	695.941	19.2669	NA	0.999999	NA	NA	NA	NA	NA	NA	3.58815e-06	-0.315799	2.25281	5.41206	458985	0.0164168	188370	NA	0.890574	33468.4	264.367	0.224488	NA	NA	NA	0.446723	748.37	-899.996	-397.946	0.999999	NA	NA	NA	NA	NA	NA	1.79408e-06	-0.563152	2.08127	1e-06	4589.85	1e-06	1883.7	NA
Abies	lasiocarpa	corkbark fir	survival	4	633	682.762	6.0877	NA	0.999999	NA	NA	NA	NA	NA	NA	0.000528247	-0.278719	1.19348	NA	NA	11.2869	8628.21	NA	0.918853	927593	274.235	0.0754964	NA	NA	NA	0.29935	19.6396	-545.31	-999.719	0.999999	NA	NA	NA	NA	NA	NA	0.000417315	-0.361033	1.13677	NA	NA	1e-06	258.846	NA
Abies	lasiocarpa	corkbark fir	survival	5	633	680.864	4.1895	NA	0.999999	NA	NA	5.05548	10.6579	0.307426	839254	NA	NA	NA	5.48791	15869.4	2.8128	532024	NA	NA	NA	274.555	0.0718077	NA	12.3311	32.354	NA	NA	NA	NA	0.999999	NA	NA	3.94327	9.59211	1e-06	8392.54	NA	NA	NA	1e-06	317.388	1e-06	5320.24	NA
Abies	lasiocarpa	corkbark fir	survival	6	633	676.674	0	NA	0.999999	NA	NA	6.4742	9.46031	16.1785	920543	NA	NA	NA	NA	NA	9.74923	972076	NA	NA	NA	274.43	0.0743596	NA	19.004	20.7889	NA	NA	NA	NA	0.999999	NA	NA	5.30885	8.60888	1e-06	9205.43	NA	NA	NA	NA	NA	1e-06	9720.76	NA
Abies	lasiocarpa	corkbark fir	survival	7	633	686.219	9.5446	NA	0.999999	NA	NA	4.8944	10.1191	0.296459	997342	NA	NA	NA	0.0858205	671437	9.05033	938734	NA	0.0117973	846814	274.847	0.066816	NA	590.591	577355	NA	NA	NA	NA	0.999999	NA	NA	4.0134	9.3096	1e-06	9973.42	NA	NA	NA	1e-06	6714.37	1e-06	9387.34	NA
Abies	lasiocarpa	corkbark fir	survival	8	633	685.063	8.3886	NA	0.999999	NA	NA	3.37248	12.3286	2.76314	159525	NA	NA	NA	NA	NA	11.1403	3.94152	NA	0.359219	367307	238.12	941554	NA	10.4931	27.5763	NA	NA	NA	NA	0.999999	NA	NA	2.46191	10.8492	1e-06	1595.25	NA	NA	NA	NA	NA	9.24642	2.99556	NA
Abies	lasiocarpa	corkbark fir	survival	9	633	680.949	4.2748	NA	0.97265	NA	NA	NA	NA	NA	NA	NA	NA	NA	NA	NA	NA	NA	NA	NA	NA	NA	NA	NA	NA	NA	NA	NA	NA	NA	0.97265	NA	NA	NA	NA	NA	NA	NA	NA	NA	NA	NA	NA	NA	NA
Abies	lasiocarpa	subalpine fir	growth	1	9293	27104.9	0	0.279711	0.725124	0.019174	-0.319712	NA	NA	NA	NA	NA	NA	NA	27.2077	3.49397	74.1305	4.61753	NA	NA	NA	282.452	0.0256195	0.567539	NA	NA	NA	NA	NA	NA	0.717873	0.0179738	-0.326119	NA	NA	NA	NA	NA	NA	NA	25.5758	3.38917	66.7185	4.43287	NA
Abies	lasiocarpa	subalpine fir	growth	2	9293	27193.6	88.75	0.268533	0.622602	0.0186379	-0.32297	NA	NA	NA	NA	NA	NA	NA	NA	NA	62.0312	4.782	NA	NA	NA	282.522	0.0261137	0.562464	NA	NA	NA	NA	NA	NA	0.616376	0.0174377	-0.329394	NA	NA	NA	NA	NA	NA	NA	NA	NA	54.5887	4.49514	NA
Abies	lasiocarpa	subalpine fir	growth	3	9293	32745.4	5640.55	-3.39675e-10	1.79418	NA	NA	NA	NA	NA	NA	NA	NA	NA	NA	NA	NA	NA	NA	NA	NA	NA	NA	NA	NA	NA	NA	NA	NA	NA	1.79418	NA	NA	NA	NA	NA	NA	NA	NA	NA	NA	NA	NA	NA	NA
Abies	lasiocarpa	subalpine fir	growth	4	9293	27108.8	3.96	0.278491	0.743046	0.0196567	-0.326783	NA	NA	NA	NA	NA	NA	NA	27.2077	3.4748	74.1283	4.59629	NA	0.00396234	442.597	282.597	0.0259637	0.569045	NA	NA	NA	NA	NA	NA	0.735615	0.0184565	-0.333158	NA	NA	NA	NA	NA	NA	NA	25.5758	3.40533	66.7165	4.41248	NA
Abies	lasiocarpa	subalpine fir	growth	5	9293	27200.9	96.05	0.268318	0.735641	0.0183222	-0.324419	NA	NA	NA	NA	NA	NA	NA	NA	NA	56.4612	4.63767	NA	0.332133	999.938	285.475	0.032013	0.55978	NA	NA	NA	NA	NA	NA	0.728285	0.017122	-0.330776	NA	NA	NA	NA	NA	NA	NA	NA	NA	50.2514	4.35947	NA
Abies	lasiocarpa	subalpine fir	survival	1	12047	11034.5	6.66	NA	0.999999	NA	NA	NA	NA	NA	NA	0.00741691	-0.0840076	0.239774	14.3207	31.7375	38.6821	12.7871	NA	NA	NA	144.191	556593	NA	NA	NA	0.826487	894.773	-873.228	-3.75214	0.999999	NA	NA	NA	NA	NA	NA	0.0071944	-0.0952718	0.230183	10.3109	22.851	37.1348	11.892	NA
Abies	lasiocarpa	subalpine fir	survival	2	12047	11027.9	0	NA	0.999755	NA	NA	NA	NA	NA	NA	0.00587977	-0.0695418	0.271269	NA	NA	38.599	12.4903	NA	NA	NA	281.905	0.362059	NA	NA	NA	0.17143	796.104	-992.865	-3.80557	0.999755	NA	NA	NA	NA	NA	NA	0.00552699	-0.0926074	0.254993	NA	NA	35.8971	11.7409	NA
Abies	lasiocarpa	subalpine fir	survival	3	12047	11038.4	10.47	NA	0.999327	NA	NA	NA	NA	NA	NA	0.00552633	-0.0666392	0.286696	14.3207	33.1964	38.6821	12.3607	NA	0.256445	46114	283.213	490383	NA	NA	NA	0.968218	8.62647	-938.997	-3.78606	0.999327	NA	NA	NA	NA	NA	NA	0.00525001	-0.0876439	0.272362	7.8764	23.2375	36.3612	11.6191	NA
Abies	lasiocarpa	subalpine fir	survival	4	12047	11034.7	6.86	NA	0.999964	NA	NA	NA	NA	NA	NA	0.0071873	-0.0564789	0.236868	NA	NA	38.6809	12.3402	NA	0.392569	2417.67	4.76467	833474	NA	NA	NA	0.209774	926.73	-1000	-3.78347	0.999964	NA	NA	NA	NA	NA	NA	0.00682794	-0.0759898	0.222656	NA	NA	35.9732	11.7232	NA
Abies	lasiocarpa	subalpine fir	survival	5	12047	11057	29.17	NA	0.999999	NA	NA	1.4502	34.1338	1.65751	427765	NA	NA	NA	0.00523945	910032	38.6821	12.8847	NA	NA	NA	283.012	0.501825	NA	1e-06	142.07	NA	NA	NA	NA	0.999999	NA	NA	1.07315	31.4031	1e-06	4277.65	NA	NA	NA	1e-06	9100.32	35.2007	12.2404	NA
Abies	lasiocarpa	subalpine fir	survival	6	12047	11045.9	17.98	NA	0.999999	NA	NA	0.275715	42.8226	4.77516	987175	NA	NA	NA	NA	NA	38.6821	12.5076	NA	NA	NA	283.433	0.461688	NA	0.290958	53.6302	NA	NA	NA	NA	0.999999	NA	NA	0.201272	40.2532	1e-06	9871.75	NA	NA	NA	NA	NA	35.5875	11.8823	NA
Abies	lasiocarpa	subalpine fir	survival	7	12047	11056.5	28.67	NA	0.999999	NA	NA	0.13734	45.4016	9.29118	90406.1	NA	NA	NA	11.3033	71.9142	38.6525	12.4365	NA	0.203241	114606	167.989	991643	NA	0.180757	57.6499	NA	NA	NA	NA	0.999999	NA	NA	0.0975118	42.6775	1e-06	904.061	NA	NA	NA	0.339099	25.17	35.9468	11.6903	NA
Abies	lasiocarpa	subalpine fir	survival	8	12047	11056.2	28.32	NA	0.999999	NA	NA	1.48085	33.6414	55.0969	851596	NA	NA	NA	NA	NA	38.6761	13.188	NA	0.433093	899894	279.21	0.278087	NA	1e-06	137.814	NA	NA	NA	NA	0.999999	NA	NA	1.09583	30.9501	1e-06	8515.96	NA	NA	NA	NA	NA	35.582	12.3967	NA
Abies	lasiocarpa	subalpine fir	survival	9	12047	11108	80.17	NA	0.981029	NA	NA	NA	NA	NA	NA	NA	NA	NA	NA	NA	NA	NA	NA	NA	NA	NA	NA	NA	NA	NA	NA	NA	NA	NA	0.981029	NA	NA	NA	NA	NA	NA	NA	NA	NA	NA	NA	NA	NA	NA
Abies	magnifica	California red fir	growth	1	1830	11077.4	0	0.386418	1.75956	-0.00510355	-0.201513	NA	NA	NA	NA	NA	NA	NA	5.13019	1.28503	10.7063	0.982147	NA	NA	NA	295.474	0.0763887	0.440403	NA	NA	NA	NA	NA	NA	1.74196	-0.00725126	-0.20854	NA	NA	NA	NA	NA	NA	NA	4.61817	1.09242	10.1714	0.884032	NA
Abies	magnifica	California red fir	growth	2	1830	11085	7.63	0.384057	1.69784	-0.00517119	-0.203957	NA	NA	NA	NA	NA	NA	NA	NA	NA	11.2875	0.986371	NA	NA	NA	295.474	0.0794224	0.439769	NA	NA	NA	NA	NA	NA	1.66388	-0.00734149	-0.211458	NA	NA	NA	NA	NA	NA	NA	NA	NA	10.6109	0.868127	NA
Abies	magnifica	California red fir	growth	3	1830	12945	1867.66	-2.2421e-09	10.7726	NA	NA	NA	NA	NA	NA	NA	NA	NA	NA	NA	NA	NA	NA	NA	NA	NA	NA	NA	NA	NA	NA	NA	NA	NA	10.4495	NA	NA	NA	NA	NA	NA	NA	NA	NA	NA	NA	NA	NA	NA
Abies	magnifica	California red fir	growth	4	1830	11079.2	1.87	0.386414	8.43257	-0.00650678	-0.192414	NA	NA	NA	NA	NA	NA	NA	6.51699	1.27574	11.0154	0.956012	NA	1.00047e-06	7.83293	295.474	0.0814734	0.439214	NA	NA	NA	NA	NA	NA	8.26391	-0.00845416	-0.199469	NA	NA	NA	NA	NA	NA	NA	5.8663	1.14827	10.465	0.870051	NA
Abies	magnifica	California red fir	growth	5	1830	11088.9	11.57	0.384064	1.67732	-0.0048712	-0.20368	NA	NA	NA	NA	NA	NA	NA	NA	NA	11.3515	0.962217	NA	0.508688	654.538	295.474	0.0797978	0.440925	NA	NA	NA	NA	NA	NA	1.64377	-0.00699708	-0.210804	NA	NA	NA	NA	NA	NA	NA	NA	NA	10.671	0.875698	NA
Abies	magnifica	California red fir	survival	1	2267	1711.62	11.028	NA	0.999999	NA	NA	NA	NA	NA	NA	0.00378709	-1.05034	0.03709	1.72535	9.66418	0.418091	32426.7	NA	NA	NA	274.413	0.205279	NA	NA	NA	0.141512	491.605	-901.17	-798.239	0.999999	NA	NA	NA	NA	NA	NA	0	-10	-10	1.4838	8.69776	1e-06	324.267	NA
Abies	magnifica	California red fir	survival	2	2267	1715.61	15.022	NA	0.999999	NA	NA	NA	NA	NA	NA	1.06408e-14	-9.60576	9.60099	NA	NA	24.4455	11.7841	NA	NA	NA	269.412	0.276335	NA	NA	NA	0.145758	940.487	763.378	-976.999	0.999999	NA	NA	NA	NA	NA	NA	2.23457e-15	-10	9.40897	NA	NA	19.0675	9.4273	NA
Abies	magnifica	California red fir	survival	3	2267	1706.32	5.734	NA	0.999999	NA	NA	NA	NA	NA	NA	3.11561e-15	-9.99662	9.9954	2.21924	8.66851	1.72942	579073	NA	0.565473	61.218	272.353	0.242862	NA	NA	NA	0.349602	570.303	-353.534	-970.625	0.999999	NA	NA	NA	NA	NA	NA	6.85433e-16	-10	9.69553	1.95293	7.71497	1e-06	5790.73	NA
Abies	magnifica	California red fir	survival	4	2267	1709.3	8.71	NA	0.999999	NA	NA	NA	NA	NA	NA	5.62106e-08	-4.88739	4.3377	NA	NA	4.71408	749573	NA	0.565702	6.92132	273.488	0.218713	NA	NA	NA	0.0882567	75.0123	676.991	-997.039	0.999999	NA	NA	NA	NA	NA	NA	1.12421e-08	-6.17497	3.96419	NA	NA	1e-06	7495.73	NA
Abies	magnifica	California red fir	survival	5	2267	1700.59	0	NA	0.999999	NA	NA	1.14916	194118	3.49027	14.8185	NA	NA	NA	1.73352	10.1107	24.0457	211763	NA	NA	NA	275.403	0.21531	NA	961.736	42.0404	NA	NA	NA	NA	0.999999	NA	NA	1e-06	1941.18	2.33848	11.8548	NA	NA	NA	1.5255	9.09967	1e-06	2117.63	NA
Abies	magnifica	California red fir	survival	6	2267	1717.05	16.461	NA	0.994293	NA	NA	0.116082	395552	3.04962	13.6745	NA	NA	NA	NA	NA	6.63078	630711	NA	NA	NA	273.05	0.275211	NA	10022.6	20260	NA	NA	NA	NA	0.994293	NA	NA	1e-06	3955.53	1.98225	11.3499	NA	NA	NA	NA	NA	1e-06	6307.11	NA
Abies	magnifica	California red fir	survival	7	2267	1704.76	4.173	NA	0.999999	NA	NA	120.564	150418	3.63732	14.5619	NA	NA	NA	1.94872	8.96151	9.29707	199423	NA	0.562955	516034	275.966	0.188375	NA	892.404	59.301	NA	NA	NA	NA	0.999999	NA	NA	1e-06	1504.18	2.40063	11.6495	NA	NA	NA	1.73436	8.15498	1e-06	1994.23	NA
Abies	magnifica	California red fir	survival	8	2267	1702.99	2.402	NA	0.999999	NA	NA	98.3828	742452	3.5244	14.3499	NA	NA	NA	NA	NA	2.11625	750925	NA	0.567911	6.66307	276.337	0.180454	NA	4810.35	86.3829	NA	NA	NA	NA	0.999999	NA	NA	1e-06	7424.52	2.36135	11.3364	NA	NA	NA	NA	NA	1e-06	7509.25	NA
Abies	magnifica	California red fir	survival	9	2267	1717.86	17.268	NA	0.986532	NA	NA	NA	NA	NA	NA	NA	NA	NA	NA	NA	NA	NA	NA	NA	NA	NA	NA	NA	NA	NA	NA	NA	NA	NA	0.986532	NA	NA	NA	NA	NA	NA	NA	NA	NA	NA	NA	NA	NA	NA
Abies	shastensis	Shasta red fir	growth	1	926	4882.74	0	0.324628	1.51829	-0.0118991	-0.235514	NA	NA	NA	NA	NA	NA	NA	2.84391	0.343387	0.01	6.37471	NA	NA	NA	280.337	0.0126549	0.563332	NA	NA	NA	NA	NA	NA	1.47274	-0.0151956	-0.245905	NA	NA	NA	NA	NA	NA	NA	2.81547	0.326258	0.01	6.24723	NA
Abies	shastensis	Shasta red fir	growth	2	926	4943.57	60.83	0.34746	0.678453	-0.012378	-0.210906	NA	NA	NA	NA	NA	NA	NA	NA	NA	12.7046	0.70102	NA	NA	NA	280.31	0.0124864	0.559216	NA	NA	NA	NA	NA	NA	0.6581	-0.0160249	-0.221438	NA	NA	NA	NA	NA	NA	NA	NA	NA	11.9429	0.610008	NA
Abies	shastensis	Shasta red fir	growth	3	926	6423.88	1541.13	-4.05829e-09	7.98942	NA	NA	NA	NA	NA	NA	NA	NA	NA	NA	NA	NA	NA	NA	NA	NA	NA	NA	NA	NA	NA	NA	NA	NA	NA	7.51005	NA	NA	NA	NA	NA	NA	NA	NA	NA	NA	NA	NA	NA	NA
Abies	shastensis	Shasta red fir	growth	4	926	4890.51	7.761	0.341741	8.80753	-0.0113506	-0.254497	NA	NA	NA	NA	NA	NA	NA	2.93572	0.358915	22.4084	205.636	NA	1e-06	6.35346	280.389	0.0131899	0.559581	NA	NA	NA	NA	NA	NA	8.5433	-0.0151953	-0.265635	NA	NA	NA	NA	NA	NA	NA	2.87721	0.33744	0.01	26.7336	NA
Abies	shastensis	Shasta red fir	growth	5	926	4946.4	63.65	0.350482	0.705157	-0.0133853	-0.207926	NA	NA	NA	NA	NA	NA	NA	NA	NA	13.7095	0.756621	NA	0.494484	1.93886	280.35	0.0132418	0.557878	NA	NA	NA	NA	NA	NA	0.691054	-0.0164959	-0.217666	NA	NA	NA	NA	NA	NA	NA	NA	NA	12.6135	0.650834	NA
Abies	shastensis	Shasta red fir	survival	1	1067	597.271	17.8603	NA	0.994256	NA	NA	NA	NA	NA	NA	0.725567	-5.50394	-9.16916	2.593	3.18979	16.2488	374806	NA	NA	NA	64.5426	988284	NA	NA	NA	0.620317	992.535	-926.657	-3.81692	0.994256	NA	NA	NA	NA	NA	NA	0	-10	-10	2.46335	2.67942	1e-06	3748.06	NA
Abies	shastensis	Shasta red fir	survival	2	1067	595.674	16.2635	NA	0.994224	NA	NA	NA	NA	NA	NA	0.94768	-9.62274	-8.20787	NA	NA	15.7438	561203	NA	NA	NA	279.458	0.0678291	NA	NA	NA	0.993855	995.88	-423.584	-78.148	0.994224	NA	NA	NA	NA	NA	NA	0	-10	-10	NA	NA	1e-06	5612.03	NA
Abies	shastensis	Shasta red fir	survival	3	1067	600.855	21.4443	NA	0.994631	NA	NA	NA	NA	NA	NA	0.000302011	-2.98562	1.5887	2.60693	3.71326	14.7193	135480	NA	0.383181	613997	280.5	995652	NA	NA	NA	0.36791	997.344	434.924	-690.323	0.994631	NA	NA	NA	NA	NA	NA	0	-10	-10	2.32016	2.59928	1e-06	1354.8	NA
Abies	shastensis	Shasta red fir	survival	4	1067	599.644	20.2342	NA	0.994056	NA	NA	NA	NA	NA	NA	0.495383	-7.48804	-9.51485	NA	NA	9.10129	19.9789	NA	0.327476	713959	279.699	0.0729082	NA	NA	NA	0.949181	897.114	864.136	-992.884	0.994056	NA	NA	NA	NA	NA	NA	0	-10	-10	NA	NA	3.36748	5.99366	NA
Abies	shastensis	Shasta red fir	survival	5	1067	587.993	8.5824	NA	0.999999	NA	NA	29.0286	175303	3.00809	14.7097	NA	NA	NA	2.31759	4.03896	0.00634027	432381	NA	NA	NA	8.35773	980360	NA	1.21661	79.8295	NA	NA	NA	NA	0.999999	NA	NA	1e-06	1753.03	1.83493	11.7678	NA	NA	NA	2.13218	3.35233	1e-06	4323.81	NA
Abies	shastensis	Shasta red fir	survival	6	1067	588.239	8.8284	NA	0.999999	NA	NA	0.676761	643493	2.32755	16.1031	NA	NA	NA	NA	NA	8.45382	7.14183	NA	NA	NA	229.268	86462.9	NA	1.64451	66.7219	NA	NA	NA	NA	0.999999	NA	NA	1e-06	6434.93	1.2336	12.5604	NA	NA	NA	NA	NA	7.10121	5.35638	NA
Abies	shastensis	Shasta red fir	survival	7	1067	591.987	12.5766	NA	0.999999	NA	NA	5.05089	703.713	2.90886	14.4914	NA	NA	NA	2.18841	4.66071	15.255	18441	NA	0.00463424	582127	262.749	836290	NA	5.80893	63.4919	NA	NA	NA	NA	0.999999	NA	NA	1e-06	295.56	1.71623	11.5931	NA	NA	NA	1.96957	3.77517	1e-06	368.82	NA
Abies	shastensis	Shasta red fir	survival	8	1067	592.131	12.7212	NA	0.999999	NA	NA	133.59	969752	2.8106	15.0186	NA	NA	NA	NA	NA	6.3577	8.90497	NA	0.233134	667172	180.394	861862	NA	8.82867	59.8696	NA	NA	NA	NA	0.999999	NA	NA	1e-06	9697.52	1.57394	11.8647	NA	NA	NA	NA	NA	5.34047	7.30208	NA
Abies	shastensis	Shasta red fir	survival	9	1067	579.41	0	NA	0.992039	NA	NA	NA	NA	NA	NA	NA	NA	NA	NA	NA	NA	NA	NA	NA	NA	NA	NA	NA	NA	NA	NA	NA	NA	NA	0.992039	NA	NA	NA	NA	NA	NA	NA	NA	NA	NA	NA	NA	NA	NA
Acer	barbatum	Florida maple	growth	1	768	2992.09	12.787	0.145043	1.24779	0.036471	-0.318916	NA	NA	NA	NA	NA	NA	NA	26.1269	2.94146	11.4011	0.565057	NA	NA	NA	300.321	0.0477976	0.437042	NA	NA	NA	NA	NA	NA	1.19788	0.028468	-0.336986	NA	NA	NA	NA	NA	NA	NA	17.2471	2.26515	10.6036	0.435314	NA
Acer	barbatum	Florida maple	growth	2	768	2988.43	9.132	0.146387	1.05572	0.030533	-0.274305	NA	NA	NA	NA	NA	NA	NA	NA	NA	10.9456	0.761588	NA	NA	NA	300.321	0.0506477	0.427921	NA	NA	NA	NA	NA	NA	1.02405	0.0233098	-0.289999	NA	NA	NA	NA	NA	NA	NA	NA	NA	9.96133	0.541007	NA
Acer	barbatum	Florida maple	growth	3	768	3167.14	187.845	-6.69355e-10	2.47786	NA	NA	NA	NA	NA	NA	NA	NA	NA	NA	NA	NA	NA	NA	NA	NA	NA	NA	NA	NA	NA	NA	NA	NA	NA	2.40352	NA	NA	NA	NA	NA	NA	NA	NA	NA	NA	NA	NA	NA	NA
Acer	barbatum	Florida maple	growth	4	768	2981.1	1.803	0.162685	2.27221	0.031867	-0.286441	NA	NA	NA	NA	NA	NA	NA	26.1981	2.18968	0.01	7.86817	NA	3.53976	1.61753	300.321	0.0430045	0.419636	NA	NA	NA	NA	NA	NA	2.18132	0.0242718	-0.303483	NA	NA	NA	NA	NA	NA	NA	21.4842	1.86137	0.01	7.55348	NA
Acer	barbatum	Florida maple	growth	5	768	2979.3	0	0.16059	1.22418	0.0313777	-0.277236	NA	NA	NA	NA	NA	NA	NA	NA	NA	6.82793	2.34837	NA	3.58427	1.70371	300.321	0.0513567	0.414688	NA	NA	NA	NA	NA	NA	1.18745	0.0247482	-0.292316	NA	NA	NA	NA	NA	NA	NA	NA	NA	5.2597	1.71457	NA
Acer	barbatum	Florida maple	survival	1	920	511.46	25.1305	NA	0.995347	NA	NA	NA	NA	NA	NA	0.0131429	1.91293	-7.07587	16.8245	6.5869	9.0274	15.3748	NA	NA	NA	13.1302	88300.3	NA	NA	NA	0.134561	573.477	222.83	-999.999	0.995347	NA	NA	NA	NA	NA	NA	0	-10	-10	15.3103	5.53299	5.2359	5.99618	NA
Acer	barbatum	Florida maple	survival	2	920	508.605	22.2753	NA	0.992509	NA	NA	NA	NA	NA	NA	0.00249232	-9.52714	-9.21961	NA	NA	3.77711	982160	NA	NA	NA	287.118	0.128334	NA	NA	NA	0.264875	977.73	-995.155	-877.579	0.992509	NA	NA	NA	NA	NA	NA	0	-10	-10	NA	NA	1e-06	9821.6	NA
Acer	barbatum	Florida maple	survival	3	920	506.557	20.2271	NA	0.999988	NA	NA	NA	NA	NA	NA	0.0153854	-7.56746	-6.27345	16.8194	1165.55	3.18836	15.2056	NA	1.11837	29955.7	289.037	0.0669216	NA	NA	NA	0.177149	997.062	718.181	-996.461	0.999988	NA	NA	NA	NA	NA	NA	0	-10	-10	1e-06	268.077	2.42315	12.7727	NA
Acer	barbatum	Florida maple	survival	4	920	502.151	15.8207	NA	0.998043	NA	NA	NA	NA	NA	NA	0.0302548	-9.82227	-4.80112	NA	NA	7.60854	7.15553	NA	3.57631	50366.6	288.969	0.0685167	NA	NA	NA	0.468764	999.919	602.966	-94.6021	0.998043	NA	NA	NA	NA	NA	NA	0	-10	-10	NA	NA	6.7716	5.93909	NA
Acer	barbatum	Florida maple	survival	5	920	496.659	10.3293	NA	0.999999	NA	NA	9.73349	278833	3.2994	8.63149	NA	NA	NA	16.4647	5.70191	11.5677	3.20877	NA	NA	NA	0.896835	999050	NA	2005.29	87.5414	NA	NA	NA	NA	0.999999	NA	NA	1e-06	2788.33	2.47455	7.07783	NA	NA	NA	13.995	4.78961	10.5266	2.11779	NA
Acer	barbatum	Florida maple	survival	6	920	486.33	0	NA	0.999999	NA	NA	12.179	38452.2	3.93157	9.87973	NA	NA	NA	NA	NA	10.8608	5.15905	NA	NA	NA	288.645	0.0769716	NA	1788.11	46.0102	NA	NA	NA	NA	0.999999	NA	NA	1e-06	384.522	2.67347	7.60739	NA	NA	NA	NA	NA	9.23168	2.94066	NA
Acer	barbatum	Florida maple	survival	7	920	494.441	8.1115	NA	0.999999	NA	NA	41.233	1596.64	4.09345	9.78934	NA	NA	NA	2.03568	101650	0.00788493	992588	NA	1.51018	462348	288.553	0.0776645	NA	1176.22	35.5696	NA	NA	NA	NA	0.999999	NA	NA	1e-06	287.396	2.78355	7.63568	NA	NA	NA	1e-06	1016.5	1e-06	9925.88	NA
Acer	barbatum	Florida maple	survival	8	920	490.377	4.0476	NA	0.999999	NA	NA	13.5283	930110	4.42896	10.2944	NA	NA	NA	NA	NA	3.21654	110194	NA	0.480085	740525	288.57	0.0764341	NA	729.678	29.7282	NA	NA	NA	NA	0.999999	NA	NA	1e-06	9301.1	2.87882	7.92666	NA	NA	NA	NA	NA	1e-06	1101.94	NA
Acer	barbatum	Florida maple	survival	9	920	493.5	7.1698	NA	0.991908	NA	NA	NA	NA	NA	NA	NA	NA	NA	NA	NA	NA	NA	NA	NA	NA	NA	NA	NA	NA	NA	NA	NA	NA	NA	0.991908	NA	NA	NA	NA	NA	NA	NA	NA	NA	NA	NA	NA	NA	NA
Acer	macrophyllum	bigleaf maple	growth	1	1060	5557.22	0	0.207556	1.29068	-0.0149812	-0.311943	NA	NA	NA	NA	NA	NA	NA	18.1249	2.28342	67.9908	952.209	NA	NA	NA	281.508	0.0171643	0.568426	NA	NA	NA	NA	NA	NA	1.25196	-0.0186154	-0.324534	NA	NA	NA	NA	NA	NA	NA	15.9511	2.14648	0.01	28.5672	NA
Acer	macrophyllum	bigleaf maple	growth	2	1060	5573.87	16.656	0.193051	1.02666	-0.0178002	-0.295298	NA	NA	NA	NA	NA	NA	NA	NA	NA	70.2543	4.04679	NA	NA	NA	282.401	0.016084	0.562602	NA	NA	NA	NA	NA	NA	0.985593	-0.0220606	-0.309257	NA	NA	NA	NA	NA	NA	NA	NA	NA	46.3712	3.27808	NA
Acer	macrophyllum	bigleaf maple	growth	3	1060	6294.6	737.388	-2.00745e-09	4.5917	NA	NA	NA	NA	NA	NA	NA	NA	NA	NA	NA	NA	NA	NA	NA	NA	NA	NA	NA	NA	NA	NA	NA	NA	NA	4.3162	NA	NA	NA	NA	NA	NA	NA	NA	NA	NA	NA	NA	NA	NA
Acer	macrophyllum	bigleaf maple	growth	4	1060	5561.15	3.934	0.206841	1.29637	-0.01357	-0.321255	NA	NA	NA	NA	NA	NA	NA	18.2505	2.33492	11.2011	998.59	NA	0.225086	645.428	281.631	0.0171228	0.569311	NA	NA	NA	NA	NA	NA	1.25748	-0.0174776	-0.334262	NA	NA	NA	NA	NA	NA	NA	16.0617	2.19489	0.01	29.9586	NA
Acer	macrophyllum	bigleaf maple	growth	5	1060	5611.02	53.8	0.192014	342.53	-0.0184627	-0.277846	NA	NA	NA	NA	NA	NA	NA	NA	NA	21.492	2.2427	NA	0.371155	698.937	179.614	0.131817	0.561532	NA	NA	NA	NA	NA	NA	332.255	-0.022132	-0.290383	NA	NA	NA	NA	NA	NA	NA	NA	NA	12.2546	1.5926	NA
Acer	macrophyllum	bigleaf maple	survival	1	1361	633.072	4.0008	NA	0.999999	NA	NA	NA	NA	NA	NA	0.000194409	0.932288	0.091868	0.0127183	961412	4.86344	933152	NA	NA	NA	282.743	0.120048	NA	NA	NA	0.106643	879.711	911.654	-424.503	0.999999	NA	NA	NA	NA	NA	NA	0.000145807	0.857372	0.0182879	1e-06	9614.12	1e-06	9331.52	NA
Acer	macrophyllum	bigleaf maple	survival	2	1361	629.072	0	NA	0.999999	NA	NA	NA	NA	NA	NA	0.000212539	0.924915	0.0786059	NA	NA	34.2875	296563	NA	NA	NA	282.718	0.121192	NA	NA	NA	0.312529	987.069	-997.695	-257.466	0.999999	NA	NA	NA	NA	NA	NA	0.000157279	0.840867	0.00200845	NA	NA	1e-06	2965.63	NA
Acer	macrophyllum	bigleaf maple	survival	3	1361	637.068	7.9969	NA	0.999999	NA	NA	NA	NA	NA	NA	0.000216845	0.916064	0.0778464	9.83766	960290	36.0162	81183.4	NA	0.38868	913671	282.75	0.120187	NA	NA	NA	0.989452	696.002	-967.664	-713.258	0.999999	NA	NA	NA	NA	NA	NA	0.000162634	0.841407	0.00528595	1e-06	9602.9	1e-06	811.834	NA
Acer	macrophyllum	bigleaf maple	survival	4	1361	633.081	4.0092	NA	0.999999	NA	NA	NA	NA	NA	NA	0.000221503	0.902986	0.0843537	NA	NA	8.97556	578204	NA	0.0652367	276876	282.738	0.120022	NA	NA	NA	0.991786	999.818	631.326	-886.769	0.999999	NA	NA	NA	NA	NA	NA	0.000166127	0.828538	0.0109028	NA	NA	1e-06	5782.04	NA
Acer	macrophyllum	bigleaf maple	survival	5	1361	633.939	4.8673	NA	0.999999	NA	NA	116.866	534241	0.547309	22.2841	NA	NA	NA	1.55998	998866	7.1302	996423	NA	NA	NA	282.834	0.120472	NA	702.449	33.3431	NA	NA	NA	NA	0.999999	NA	NA	1e-06	5342.41	0.0437857	18.4958	NA	NA	NA	1e-06	9988.66	1e-06	9964.23	NA
Acer	macrophyllum	bigleaf maple	survival	6	1361	629.9	0.829	NA	0.999999	NA	NA	108.898	348121	0.367046	23.44	NA	NA	NA	NA	NA	33.8323	760304	NA	NA	NA	283.026	0.117515	NA	680.401	32.7402	NA	NA	NA	NA	0.999999	NA	NA	1e-06	3481.21	1e-06	22.7368	NA	NA	NA	NA	NA	1e-06	7603.04	NA
Acer	macrophyllum	bigleaf maple	survival	7	1361	637.892	8.8201	NA	0.999999	NA	NA	15.1974	985797	0.390335	23.3334	NA	NA	NA	1.08248	900273	31.398	353707	NA	0.436583	15273.5	282.971	0.119793	NA	680.406	32.1912	NA	NA	NA	NA	0.999999	NA	NA	1e-06	9857.97	1e-06	22.8668	NA	NA	NA	1e-06	9002.73	1e-06	3537.07	NA
Acer	macrophyllum	bigleaf maple	survival	8	1361	649.858	20.7862	NA	0.999999	NA	NA	21.4318	728612	0.000183796	22.6472	NA	NA	NA	NA	NA	31.3352	25.6943	NA	0.339867	991764	265.643	328486	NA	1779.38	50.6573	NA	NA	NA	NA	0.999999	NA	NA	1e-06	7286.12	1e-06	19.7031	NA	NA	NA	NA	NA	7.20709	13.361	NA
Acer	macrophyllum	bigleaf maple	survival	9	1361	650.923	21.8515	NA	0.993403	NA	NA	NA	NA	NA	NA	NA	NA	NA	NA	NA	NA	NA	NA	NA	NA	NA	NA	NA	NA	NA	NA	NA	NA	NA	0.993403	NA	NA	NA	NA	NA	NA	NA	NA	NA	NA	NA	NA	NA	NA
Acer	negundo	boxelder	growth	1	6070	31339	43.52	0.167213	1.31452	0.0119641	-0.224403	NA	NA	NA	NA	NA	NA	NA	4.57883	89.7174	8.07499	1.00537	NA	NA	NA	313.026	0.16089	0.460117	NA	NA	NA	NA	NA	NA	1.28823	0.00804397	-0.233599	NA	NA	NA	NA	NA	NA	NA	0.01	34.9904	7.51034	0.894884	NA
Acer	negundo	boxelder	growth	2	6070	31328.6	33.08	0.168301	1.29086	0.0127276	-0.23704	NA	NA	NA	NA	NA	NA	NA	NA	NA	6.95101	1.05877	NA	NA	NA	291.483	0.0660593	0.458856	NA	NA	NA	NA	NA	NA	1.27795	0.00972723	-0.245101	NA	NA	NA	NA	NA	NA	NA	NA	NA	6.74268	0.995304	NA
Acer	negundo	boxelder	growth	3	6070	33034.7	1739.24	-2.59927e-10	4.49906	NA	NA	NA	NA	NA	NA	NA	NA	NA	NA	NA	NA	NA	NA	NA	NA	NA	NA	NA	NA	NA	NA	NA	NA	NA	4.40908	NA	NA	NA	NA	NA	NA	NA	NA	NA	NA	NA	NA	NA	NA
Acer	negundo	boxelder	growth	4	6070	31299.5	4	0.169704	3.54926	0.0118143	-0.235263	NA	NA	NA	NA	NA	NA	NA	0.269725	20.9832	8.91967	1.0724	NA	1e-06	10.7927	287.124	0.043261	0.456588	NA	NA	NA	NA	NA	NA	3.51377	0.009014	-0.243146	NA	NA	NA	NA	NA	NA	NA	0.0567505	14.8983	8.38509	0.954536	NA
Acer	negundo	boxelder	growth	5	6070	31295.5	0	0.169995	2.89782	0.0127916	-0.237029	NA	NA	NA	NA	NA	NA	NA	NA	NA	8.64464	1.10476	NA	8.22234e-06	10.2913	287.367	0.0442109	0.457641	NA	NA	NA	NA	NA	NA	2.86884	0.0100633	-0.244289	NA	NA	NA	NA	NA	NA	NA	NA	NA	8.2128	0.983336	NA
Acer	negundo	boxelder	survival	1	7410	5410.16	32.461	NA	0.999999	NA	NA	NA	NA	NA	NA	5.17566e-264	-3.98557	7.06339	20.4027	17.0872	16.9011	10.6929	NA	NA	NA	268.64	0.343681	NA	NA	NA	0.979815	234.618	-534.606	-64.788	0.999999	NA	NA	NA	NA	NA	NA	0	-10	-10	7.75302	11.6193	13.8589	8.98202	NA
Acer	negundo	boxelder	survival	2	7410	5391.72	14.02	NA	0.999996	NA	NA	NA	NA	NA	NA	0.00140812	0.311858	0.220066	NA	NA	14.7156	20.7806	NA	NA	NA	269.612	0.359137	NA	NA	NA	0.999981	930.029	-445.506	-3.42324	0.999996	NA	NA	NA	NA	NA	NA	0.00112649	0.237512	0.149943	NA	NA	6.47487	10.3903	NA
Acer	negundo	boxelder	survival	3	7410	5385.63	7.926	NA	0.999999	NA	NA	NA	NA	NA	NA	0.000515034	0.134688	0.572519	26.223	704315	16.1387	9.22512	NA	0.916658	21.0395	277.01	0.262507	NA	NA	NA	0.857823	934.256	-999.818	-4.16373	0.999999	NA	NA	NA	NA	NA	NA	0.000381125	0.0292872	0.482213	1e-06	7043.15	13.7179	8.3026	NA
Acer	negundo	boxelder	survival	4	7410	5382.48	4.777	NA	0.999999	NA	NA	NA	NA	NA	NA	0.000530718	0.131878	0.556012	NA	NA	15.0843	8.49764	NA	0.917949	21.4745	276.963	0.26175	NA	NA	NA	0.868551	991.584	998.722	-977.623	0.999999	NA	NA	NA	NA	NA	NA	0.000408653	0.040691	0.481555	NA	NA	13.1233	7.30797	NA
Acer	negundo	boxelder	survival	5	7410	5390.31	12.603	NA	0.999999	NA	NA	0.79574	30.8154	45.0208	15820	NA	NA	NA	15.4734	9.47936	0.0741779	85201.2	NA	NA	NA	270.662	0.353161	NA	1588.32	275406	NA	NA	NA	NA	0.999999	NA	NA	0.588848	28.3501	1e-06	158.2	NA	NA	NA	11.2956	7.2991	1e-06	852.012	NA
Acer	negundo	boxelder	survival	6	7410	5388.8	11.098	NA	0.999999	NA	NA	0.780842	31.4506	14.8524	994517	NA	NA	NA	NA	NA	16.8916	12.0887	NA	NA	NA	272.815	0.302007	NA	1469.01	71215.9	NA	NA	NA	NA	0.999999	NA	NA	0.570015	28.9346	1e-06	9945.17	NA	NA	NA	NA	NA	13.1754	9.67099	NA
Acer	negundo	boxelder	survival	7	7410	5379.47	1.764	NA	0.999999	NA	NA	1.43708	27.8905	47.3922	840940	NA	NA	NA	15.2738	10.4284	15.8069	11.9593	NA	0.917948	22.4231	276.037	0.287531	NA	331.8	852288	NA	NA	NA	NA	0.999999	NA	NA	1.07781	25.3803	1e-06	8409.4	NA	NA	NA	10.6916	7.61276	12.1713	9.20866	NA
Acer	negundo	boxelder	survival	8	7410	5377.7	0	NA	0.999999	NA	NA	1.41604	29.4476	45.7805	733428	NA	NA	NA	NA	NA	15.1093	8.62202	NA	0.916713	21.2716	276.927	0.261948	NA	1530.75	999551	NA	NA	NA	NA	0.999999	NA	NA	1.01955	26.5029	1e-06	7334.28	NA	NA	NA	NA	NA	13.1451	7.32872	NA
Acer	negundo	boxelder	survival	9	7410	5513.78	136.076	NA	0.984306	NA	NA	NA	NA	NA	NA	NA	NA	NA	NA	NA	NA	NA	NA	NA	NA	NA	NA	NA	NA	NA	NA	NA	NA	NA	0.984306	NA	NA	NA	NA	NA	NA	NA	NA	NA	NA	NA	NA	NA	NA
Acer	pensylvanicum	striped maple	growth	1	607	1779.02	1.377	0.0313002	2328.49	-0.0338575	0.0167545	NA	NA	NA	NA	NA	NA	NA	0.0103416	6.61182	25.4119	2.77305	NA	NA	NA	0.132197	2.02448	0.146363	NA	NA	NA	NA	NA	NA	2212.07	-0.0435741	0.00018425	NA	NA	NA	NA	NA	NA	NA	0.01	6.34739	4.83626	1.71967	NA
Acer	pensylvanicum	striped maple	growth	2	607	1778.88	1.243	0.0285222	1.22463	-0.0417041	0.0439153	NA	NA	NA	NA	NA	NA	NA	NA	NA	5.25379	107.993	NA	NA	NA	266.479	0.102307	0.130111	NA	NA	NA	NA	NA	NA	1.1634	-0.0517099	0.0265908	NA	NA	NA	NA	NA	NA	NA	NA	NA	0.01	22.6792	NA
Acer	pensylvanicum	striped maple	growth	3	607	1785	7.36	-1.23516e-08	1.66409	NA	NA	NA	NA	NA	NA	NA	NA	NA	NA	NA	NA	NA	NA	NA	NA	NA	NA	NA	NA	NA	NA	NA	NA	NA	1.58088	NA	NA	NA	NA	NA	NA	NA	NA	NA	NA	NA	NA	NA	NA
Acer	pensylvanicum	striped maple	growth	4	607	1781.35	3.709	0.0328026	228.753	-0.0312401	0.00827041	NA	NA	NA	NA	NA	NA	NA	17.3306	258.592	8.3598	277.735	NA	1e-06	11.5784	0.0100371	3.40266	0.173884	NA	NA	NA	NA	NA	NA	219.602	-0.0391916	-0.0051307	NA	NA	NA	NA	NA	NA	NA	0.01	25.8601	0.01	27.7744	NA
Acer	pensylvanicum	striped maple	growth	5	607	1777.64	0	0.032372	46.5532	-0.0344859	0.00388759	NA	NA	NA	NA	NA	NA	NA	NA	NA	3.58573	137.455	NA	1e-06	11.0257	0.01	4.31188	0.178352	NA	NA	NA	NA	NA	NA	44.691	-0.0436727	-0.0126686	NA	NA	NA	NA	NA	NA	NA	NA	NA	0.01	23.3681	NA
Acer	pensylvanicum	striped maple	survival	1	930	1225.83	3.655	NA	0.948923	NA	NA	NA	NA	NA	NA	0.247942	-9.5945	3.58001	10.0478	182453	16.5943	2.83467	NA	NA	NA	287.017	0.128857	NA	NA	NA	0.864826	540.191	-961.188	-3.01647	0.948923	NA	NA	NA	NA	NA	NA	0.0421502	-10	0.413411	1e-06	1824.53	13.2754	1.98427	NA
Acer	pensylvanicum	striped maple	survival	2	930	1222.17	0	NA	0.947833	NA	NA	NA	NA	NA	NA	0.425584	-9.99997	3.7268	NA	NA	17.8835	815184	NA	NA	NA	287.015	0.126757	NA	NA	NA	0.0568508	515.433	-975.674	-3.07064	0.947833	NA	NA	NA	NA	NA	NA	0.0510701	-10	1.14417	NA	NA	1e-06	8151.84	NA
Acer	pensylvanicum	striped maple	survival	3	930	1222.33	0.157	NA	0.999993	NA	NA	NA	NA	NA	NA	0.402106	-10	3.70622	14.6848	655404	21.4277	3.40535	NA	0.0160103	21.1268	284.671	0.0875746	NA	NA	NA	0.285881	377.012	-999.932	-3.04199	0.999993	NA	NA	NA	NA	NA	NA	0.0522738	-10	1.01673	1e-06	6554.04	17.5707	2.75833	NA
Acer	pensylvanicum	striped maple	survival	4	930	1237.25	15.074	NA	0.926972	NA	NA	NA	NA	NA	NA	0.562365	-10	3.61912	NA	NA	21.5155	5.00737	NA	2.05235	26716.5	286.395	323192	NA	NA	NA	0.215606	803.944	-999.252	-3.00399	0.926972	NA	NA	NA	NA	NA	NA	0.0337419	-10	1.0591	NA	NA	9.03651	3.40501	NA
Acer	pensylvanicum	striped maple	survival	5	930	1225.81	3.634	NA	0.99996	NA	NA	14.7945	5.6041	10.484	2874.5	NA	NA	NA	2.40773	7.00687	10.3683	609700	NA	NA	NA	284.166	0.0762612	NA	3.25783	13.9752	NA	NA	NA	NA	0.99996	NA	NA	10.6521	4.20307	1e-06	28.745	NA	NA	NA	1.87803	5.95584	1e-06	6097	NA
Acer	pensylvanicum	striped maple	survival	6	930	1223.25	1.071	NA	0.997467	NA	NA	15.4213	5.75718	18.736	48048.7	NA	NA	NA	NA	NA	21.648	3.99094	NA	NA	NA	287.017	0.117398	NA	2.54048	13.7316	NA	NA	NA	NA	0.997467	NA	NA	10.4865	4.14517	1e-06	480.487	NA	NA	NA	NA	NA	16.236	3.07303	NA
Acer	pensylvanicum	striped maple	survival	7	930	1229.15	6.978	NA	0.99995	NA	NA	14.9125	6.10495	0.272446	52317.2	NA	NA	NA	14.6068	448426	21.6276	455944	NA	0.211981	14.5851	284.666	0.0812407	NA	37.513	309094	NA	NA	NA	NA	0.99995	NA	NA	9.99139	4.27346	1e-06	523.172	NA	NA	NA	1e-06	4484.26	1e-06	4559.44	NA
Acer	pensylvanicum	striped maple	survival	8	930	1237.73	15.551	NA	0.952969	NA	NA	74.8281	121667	13.1614	43633.9	NA	NA	NA	NA	NA	18.841	142545	NA	1.24766	21330.5	285.786	0.124837	NA	0.631771	54738.3	NA	NA	NA	NA	0.952969	NA	NA	1e-06	1216.67	1e-06	436.339	NA	NA	NA	NA	NA	1e-06	1425.45	NA
Acer	pensylvanicum	striped maple	survival	9	930	1226.05	3.877	NA	0.938199	NA	NA	NA	NA	NA	NA	NA	NA	NA	NA	NA	NA	NA	NA	NA	NA	NA	NA	NA	NA	NA	NA	NA	NA	NA	0.938199	NA	NA	NA	NA	NA	NA	NA	NA	NA	NA	NA	NA	NA	NA
Acer	rubrum	red maple	growth	1	101435	429594	396.1	0.26549	0.910674	-0.00303092	-0.269393	NA	NA	NA	NA	NA	NA	NA	82.8586	5.14851	10.2878	0.989354	NA	NA	NA	319.235	0.138294	0.566579	NA	NA	NA	NA	NA	NA	0.910674	-0.00374277	-0.273195	NA	NA	NA	NA	NA	NA	NA	80.3731	5.09703	10.1849	0.94982	NA
Acer	rubrum	red maple	growth	2	101435	429769	570.5	0.263678	0.869087	-0.00255017	-0.270947	NA	NA	NA	NA	NA	NA	NA	NA	NA	10.0476	0.955602	NA	NA	NA	319.25	0.128841	0.570427	NA	NA	NA	NA	NA	NA	0.869087	-0.00326215	-0.274771	NA	NA	NA	NA	NA	NA	NA	NA	NA	9.94716	0.926954	NA
Acer	rubrum	red maple	growth	3	101435	479474	50276	-8.89089e-12	3.07973	NA	NA	NA	NA	NA	NA	NA	NA	NA	NA	NA	NA	NA	NA	NA	NA	NA	NA	NA	NA	NA	NA	NA	NA	NA	3.07973	NA	NA	NA	NA	NA	NA	NA	NA	NA	NA	NA	NA	NA	NA
Acer	rubrum	red maple	growth	4	101435	429198	0	0.264182	2.25663	-0.00272804	-0.269987	NA	NA	NA	NA	NA	NA	NA	82.8586	3.27576	11.2318	0.807749	NA	1e-06	12.5759	319.168	0.142999	0.5705	NA	NA	NA	NA	NA	NA	2.25663	-0.0034705	-0.27383	NA	NA	NA	NA	NA	NA	NA	82.03	3.27576	11.1195	0.791614	NA
Acer	rubrum	red maple	growth	5	101435	429744	545.7	0.262992	0.903066	-0.00240806	-0.27104	NA	NA	NA	NA	NA	NA	NA	NA	NA	10.219	0.924423	NA	1e-06	26.7587	306.836	0.103164	0.573008	NA	NA	NA	NA	NA	NA	0.903066	-0.00310746	-0.274843	NA	NA	NA	NA	NA	NA	NA	NA	NA	10.1168	0.89671	NA
Acer	rubrum	red maple	survival	1	120187	55860.6	53.07	NA	0.999999	NA	NA	NA	NA	NA	NA	0.000157197	1.26401	-0.324512	4.26174	16	4.45591	12.64	NA	NA	NA	281.892	0.2023	NA	NA	NA	0.674603	205.91	-999.948	-3.77286	0.999999	NA	NA	NA	NA	NA	NA	0.000146193	1.24149	-0.351782	4.04865	15.2	4.36679	12.2607	NA
Acer	rubrum	red maple	survival	2	120187	55918.8	111.3	NA	0.999999	NA	NA	NA	NA	NA	NA	0.000150891	1.20059	-0.246739	NA	NA	2.41191	17.1168	NA	NA	NA	281.327	0.21565	NA	NA	NA	0.89986	525.14	-1000	-3.78901	0.999999	NA	NA	NA	NA	NA	NA	0.000140329	1.17819	-0.272257	NA	NA	2.33955	16.7745	NA
Acer	rubrum	red maple	survival	3	120187	55843.4	35.87	NA	0.999999	NA	NA	NA	NA	NA	NA	0.000103964	1.33038	-0.295158	5.193	17.6414	5.60612	11.7601	NA	0.501873	51.8922	282.053	0.195601	NA	NA	NA	0.799831	998.473	-1000	-3.79457	0.999999	NA	NA	NA	NA	NA	NA	9.66866e-05	1.30772	-0.320759	4.72563	15.7008	5.43793	11.2897	NA
Acer	rubrum	red maple	survival	4	120187	55856	48.48	NA	0.999999	NA	NA	NA	NA	NA	NA	0.000105433	1.28143	-0.257768	NA	NA	5.39275	12.9872	NA	0.407471	44.8817	281.906	0.198553	NA	NA	NA	0.854039	668.53	-1000	-3.82487	0.999999	NA	NA	NA	NA	NA	NA	9.80528e-05	1.25887	-0.284421	NA	NA	5.23097	12.4677	NA
Acer	rubrum	red maple	survival	5	120187	55822.1	14.54	NA	0.999999	NA	NA	112.321	141.096	0.764868	20.3617	NA	NA	NA	4.98818	14.4418	4.90832	11.9997	NA	NA	NA	281.981	0.202633	NA	193.974	45.2679	NA	NA	NA	NA	0.999999	NA	NA	5.61606	87.4798	0.650138	19.3436	NA	NA	NA	4.73878	13.5753	4.81016	11.6397	NA
Acer	rubrum	red maple	survival	6	120187	55868.9	61.35	NA	0.999999	NA	NA	109.118	67.3399	0.622913	19.6268	NA	NA	NA	NA	NA	3.52295	14.781	NA	NA	NA	281.45	0.213967	NA	133.864	41.4127	NA	NA	NA	NA	0.999999	NA	NA	75.2916	57.9124	0.529476	18.8417	NA	NA	NA	NA	NA	3.41726	14.4854	NA
Acer	rubrum	red maple	survival	7	120187	55807.5	0	NA	0.999999	NA	NA	111.582	113.964	0.862684	19.882	NA	NA	NA	5.44936	17.7589	5.7061	11.7164	NA	0.85922	49.9369	282.019	0.197574	NA	212.276	48.0451	NA	NA	NA	NA	0.999999	NA	NA	14.5057	83.1937	0.750535	19.0867	NA	NA	NA	5.01341	15.8055	5.53492	11.2477	NA
Acer	rubrum	red maple	survival	8	120187	55816.9	9.44	NA	0.999999	NA	NA	112.364	82.6995	0.791543	19.9626	NA	NA	NA	NA	NA	6.01681	11.9555	NA	0.629867	43.7756	281.912	0.198908	NA	176.681	48.6781	NA	NA	NA	NA	0.999999	NA	NA	50.5637	68.6406	0.680727	19.1641	NA	NA	NA	NA	NA	5.8363	11.3577	NA
Acer	rubrum	red maple	survival	9	120187	57916.1	2108.63	NA	0.992107	NA	NA	NA	NA	NA	NA	NA	NA	NA	NA	NA	NA	NA	NA	NA	NA	NA	NA	NA	NA	NA	NA	NA	NA	NA	0.992107	NA	NA	NA	NA	NA	NA	NA	NA	NA	NA	NA	NA	NA	NA
Acer	saccharinum	silver maple	growth	1	4561	28868.6	3.88	0.30324	5.51815	0.00167539	-0.321562	NA	NA	NA	NA	NA	NA	NA	57.9892	1.95461	0.01	4.88152	NA	NA	NA	297.633	0.0688867	0.599916	NA	NA	NA	NA	NA	NA	5.46296	-0.000884651	-0.330096	NA	NA	NA	NA	NA	NA	NA	56.2497	1.91554	0.01	4.88152	NA
Acer	saccharinum	silver maple	growth	2	4561	28935.6	70.86	0.301411	2.47348	0.0036255	-0.325767	NA	NA	NA	NA	NA	NA	NA	NA	NA	0.575049	2.50878	NA	NA	NA	287.377	0.0302093	0.599915	NA	NA	NA	NA	NA	NA	2.44875	0.000952897	-0.333999	NA	NA	NA	NA	NA	NA	NA	NA	NA	0.557997	2.48369	NA
Acer	saccharinum	silver maple	growth	3	4561	32022.8	3158.07	-2.33422e-09	8.71754	NA	NA	NA	NA	NA	NA	NA	NA	NA	NA	NA	NA	NA	NA	NA	NA	NA	NA	NA	NA	NA	NA	NA	NA	NA	8.54319	NA	NA	NA	NA	NA	NA	NA	NA	NA	NA	NA	NA	NA	NA
Acer	saccharinum	silver maple	growth	4	4561	28864.8	0	0.301961	4.38243	0.00204412	-0.323665	NA	NA	NA	NA	NA	NA	NA	57.9081	1.95277	0.501364	3.67765	NA	1e-06	15.7489	291.431	0.0496548	0.597861	NA	NA	NA	NA	NA	NA	4.33861	-0.000699023	-0.33216	NA	NA	NA	NA	NA	NA	NA	56.1711	1.91374	0.466868	3.60411	NA
Acer	saccharinum	silver maple	growth	5	4561	28934.3	69.57	0.300082	3.10916	0.00287505	-0.325721	NA	NA	NA	NA	NA	NA	NA	NA	NA	0.770968	2.72437	NA	1e-06	17.1195	286.727	0.0278807	0.598423	NA	NA	NA	NA	NA	NA	3.07807	0.000588735	-0.333718	NA	NA	NA	NA	NA	NA	NA	NA	NA	0.740529	2.69713	NA
Acer	saccharinum	silver maple	survival	1	5268	2873.87	0	NA	0.999988	NA	NA	NA	NA	NA	NA	0.00720105	1.80629	-1.52278	21.9491	46037.2	15.3005	10.434	NA	NA	NA	277.726	0.199483	NA	NA	NA	0.0230453	925.041	-438.727	-2.87875	0.999988	NA	NA	NA	NA	NA	NA	0.00655295	1.78268	-1.57062	1e-06	460.372	12.8524	7.82549	NA
Acer	saccharinum	silver maple	survival	2	5268	2876.63	2.763	NA	0.999999	NA	NA	NA	NA	NA	NA	0.00176028	1.03775	-0.566229	NA	NA	14.6336	9.44769	NA	NA	NA	278.052	0.195825	NA	NA	NA	0.93591	999.902	-28.4709	-934.591	0.999999	NA	NA	NA	NA	NA	NA	0.00137301	0.961146	-0.645009	NA	NA	11.9995	7.3692	NA
Acer	saccharinum	silver maple	survival	3	5268	2885.45	11.581	NA	0.999999	NA	NA	NA	NA	NA	NA	0.00248884	0.871253	-0.476813	8.69455	9.81039	15.5659	13.2254	NA	1.8699	928396	279.312	0.173763	NA	NA	NA	0.304007	999.999	-360.555	-862.2	0.999999	NA	NA	NA	NA	NA	NA	0.00196618	0.797313	-0.549704	7.04258	6.86728	10.5848	9.12553	NA
Acer	saccharinum	silver maple	survival	4	5268	2880.59	6.718	NA	0.999999	NA	NA	NA	NA	NA	NA	0.00145214	1.06379	-0.5329	NA	NA	13.3752	8.56424	NA	0.207043	4170.92	277.798	0.198509	NA	NA	NA	0.967738	131.21	218.091	-493.35	0.999999	NA	NA	NA	NA	NA	NA	0.00111815	0.986772	-0.616781	NA	NA	11.1014	6.42318	NA
Acer	saccharinum	silver maple	survival	5	5268	2878.77	4.899	NA	0.999999	NA	NA	122.287	693403	0.0102854	31.5491	NA	NA	NA	19.8901	754924	15.5659	12.0763	NA	NA	NA	278.543	0.189003	NA	1505.33	32.4578	NA	NA	NA	NA	0.999999	NA	NA	1e-06	6934.03	1e-06	25.2392	NA	NA	NA	1e-06	7549.24	11.8301	8.81572	NA
Acer	saccharinum	silver maple	survival	6	5268	2874.53	0.655	NA	0.999999	NA	NA	100.154	992948	0.772998	23.213	NA	NA	NA	NA	NA	15.5363	12.1246	NA	NA	NA	278.413	0.191021	NA	1565.01	33.6031	NA	NA	NA	NA	0.999999	NA	NA	1e-06	9929.49	0.18552	18.8025	NA	NA	NA	NA	NA	11.4968	8.85099	NA
Acer	saccharinum	silver maple	survival	7	5268	2882.72	8.85	NA	0.999999	NA	NA	50.0082	107440	1e-06	33.7437	NA	NA	NA	2.26907	252076	14.5611	9.45022	NA	1.85658	984776	278.533	0.185822	NA	1201.97	30.775	NA	NA	NA	NA	0.999999	NA	NA	1e-06	1074.39	1e-06	25.9826	NA	NA	NA	1e-06	2520.76	11.7945	7.46568	NA
Acer	saccharinum	silver maple	survival	8	5268	2878.4	4.528	NA	0.999999	NA	NA	123.966	999561	0.0596201	29.2113	NA	NA	NA	NA	NA	15.5659	12.2134	NA	1.71785	396111	278.251	0.19255	NA	930.826	29.2446	NA	NA	NA	NA	0.999999	NA	NA	1e-06	9995.61	1e-06	24.5375	NA	NA	NA	NA	NA	12.1414	8.67152	NA
Acer	saccharinum	silver maple	survival	9	5268	2977.54	103.67	NA	0.98991	NA	NA	NA	NA	NA	NA	NA	NA	NA	NA	NA	NA	NA	NA	NA	NA	NA	NA	NA	NA	NA	NA	NA	NA	NA	0.98991	NA	NA	NA	NA	NA	NA	NA	NA	NA	NA	NA	NA	NA	NA
Acer	saccharum	sugar maple	growth	1	64875	288019	4	0.327759	0.655852	0.0134648	-0.37799	NA	NA	NA	NA	NA	NA	NA	45.929	15.0487	10.8082	0.77669	NA	NA	NA	286.588	0.0435267	0.630364	NA	NA	NA	NA	NA	NA	0.655852	0.01253	-0.383218	NA	NA	NA	NA	NA	NA	NA	28.0205	11.8887	10.7001	0.761176	NA
Acer	saccharum	sugar maple	growth	2	64875	288015	0	0.328162	0.652621	0.0135182	-0.377784	NA	NA	NA	NA	NA	NA	NA	NA	NA	10.7728	0.775713	NA	NA	NA	286.57	0.0430773	0.630247	NA	NA	NA	NA	NA	NA	0.652621	0.0125829	-0.383016	NA	NA	NA	NA	NA	NA	NA	NA	NA	10.6651	0.760219	NA
Acer	saccharum	sugar maple	growth	3	64875	331239	43223.2	-1.01391e-10	3.67095	NA	NA	NA	NA	NA	NA	NA	NA	NA	NA	NA	NA	NA	NA	NA	NA	NA	NA	NA	NA	NA	NA	NA	NA	NA	3.67095	NA	NA	NA	NA	NA	NA	NA	NA	NA	NA	NA	NA	NA	NA
Acer	saccharum	sugar maple	growth	4	64875	288023	8	0.32789	0.653289	0.0131864	-0.37621	NA	NA	NA	NA	NA	NA	NA	46.074	17.8225	10.7876	0.777236	NA	1.14992	546.551	286.501	0.0430304	0.629979	NA	NA	NA	NA	NA	NA	0.653289	0.0122544	-0.381541	NA	NA	NA	NA	NA	NA	NA	23.5025	12.8325	10.6797	0.753939	NA
Acer	saccharum	sugar maple	growth	5	64875	288020	4.1	0.32813	0.653148	0.013217	-0.376511	NA	NA	NA	NA	NA	NA	NA	NA	NA	10.7529	0.77762	NA	1.47168	966.555	286.613	0.0430367	0.629852	NA	NA	NA	NA	NA	NA	0.653148	0.0124169	-0.381648	NA	NA	NA	NA	NA	NA	NA	NA	NA	10.7529	0.762087	NA
Acer	saccharum	sugar maple	survival	1	74067	24475.2	100.54	NA	0.999999	NA	NA	NA	NA	NA	NA	4.98853e-05	0.994225	0.0460321	1.52595	31.4635	8.02024	6.31915	NA	NA	NA	283.256	0.312732	NA	NA	NA	0.00371825	961.662	-865.815	-4.35746	0.999999	NA	NA	NA	NA	NA	NA	4.14048e-05	0.940306	-0.00712793	1.44965	30.5196	7.94004	6.12957	NA
Acer	saccharum	sugar maple	survival	2	74067	24488.8	114.18	NA	0.998199	NA	NA	NA	NA	NA	NA	4.3747e-05	0.954127	0.12686	NA	NA	8.16678	6.16531	NA	NA	NA	282.558	0.333027	NA	NA	NA	0.92205	279.641	986.719	-688.316	0.998199	NA	NA	NA	NA	NA	NA	3.7185e-05	0.91031	0.0802769	NA	NA	8.00345	5.85704	NA
Acer	saccharum	sugar maple	survival	3	74067	24410.9	36.27	NA	0.999999	NA	NA	NA	NA	NA	NA	7.72268e-06	-2.14006	2.21969	9.37838	7357.68	8.71786	6.16768	NA	1.46318	32.8422	283.275	0.282611	NA	NA	NA	0.0251625	660.794	0.0476087	-0.897578	0.999999	NA	NA	NA	NA	NA	NA	5.32865e-06	-2.59421	2.12193	1e-06	956.498	8.5435	5.79762	NA
Acer	saccharum	sugar maple	survival	4	74067	24429	54.37	NA	0.999999	NA	NA	NA	NA	NA	NA	9.57507e-05	1.71427	-0.84482	NA	NA	8.739	6.0366	NA	0.846702	37.459	283.068	0.266464	NA	NA	NA	0.892618	440.602	-999.601	-3.9437	0.999999	NA	NA	NA	NA	NA	NA	7.94731e-05	1.66742	-0.911481	NA	NA	8.56422	5.6744	NA
Acer	saccharum	sugar maple	survival	5	74067	24411.4	36.82	NA	0.999999	NA	NA	41.6175	996713	0.122661	34.5317	NA	NA	NA	2.60937	28.4946	8.17678	6.23792	NA	NA	NA	283.107	0.310389	NA	146.457	26.4856	NA	NA	NA	NA	0.999999	NA	NA	1e-06	9967.13	1e-06	34.5317	NA	NA	NA	2.34843	26.5	8.01325	5.9884	NA
Acer	saccharum	sugar maple	survival	6	74067	24420.2	45.63	NA	0.998968	NA	NA	104.478	143.301	1.08276e-06	33.9208	NA	NA	NA	NA	NA	8.08718	6.42448	NA	NA	NA	282.57	0.343048	NA	140.272	26.1678	NA	NA	NA	NA	0.998968	NA	NA	2.08956	87.4133	1e-06	32.2248	NA	NA	NA	NA	NA	8.00631	6.1675	NA
Acer	saccharum	sugar maple	survival	7	74067	24378.6	4	NA	0.999999	NA	NA	106.126	106968	0.45558	32.9815	NA	NA	NA	24.0281	283736	8.59433	6.36444	NA	1.53677	33.8952	283.091	0.280698	NA	153.338	27.4491	NA	NA	NA	NA	0.999999	NA	NA	1e-06	1069.68	0.236902	30.0131	NA	NA	NA	1e-06	2837.36	8.42245	5.98258	NA
Acer	saccharum	sugar maple	survival	8	74067	24374.6	0	NA	0.999999	NA	NA	38.326	819441	0.464872	33.0513	NA	NA	NA	NA	NA	8.6122	6.32841	NA	1.4956	34.1735	283.233	0.286545	NA	153.877	27.6057	NA	NA	NA	NA	0.999999	NA	NA	1e-06	8194.41	0.260329	30.0767	NA	NA	NA	NA	NA	8.43995	5.94871	NA
Acer	saccharum	sugar maple	survival	9	74067	24728.5	353.84	NA	0.995229	NA	NA	NA	NA	NA	NA	NA	NA	NA	NA	NA	NA	NA	NA	NA	NA	NA	NA	NA	NA	NA	NA	NA	NA	NA	0.995229	NA	NA	NA	NA	NA	NA	NA	NA	NA	NA	NA	NA	NA	NA
Acer	spicatum	mountain maple	growth	1	11	66.4595	9.13815	0.160539	3.57646	-0.110684	-0.168968	NA	NA	NA	NA	NA	NA	NA	8.65233	0.484688	1.76	10.4708	NA	NA	NA	202.829	992.027	0.108015	NA	NA	NA	NA	NA	NA	2.82541	-0.120255	-0.182776	NA	NA	NA	NA	NA	NA	NA	7.52873	0.460493	0.01	9.9473	NA
Acer	spicatum	mountain maple	growth	2	11	71.0897	13.7683	-0.431443	0.824737	-0.123664	-1.16921	NA	NA	NA	NA	NA	NA	NA	NA	NA	1.1404	1.12503	NA	NA	NA	5.31409	3.82771	1.65148	NA	NA	NA	NA	NA	NA	0.4701	-0.279677	-1.43552	NA	NA	NA	NA	NA	NA	NA	NA	NA	0.869106	1.01263	NA
Acer	spicatum	mountain maple	growth	3	11	57.3214	0	-2.27816e-06	2.85103	NA	NA	NA	NA	NA	NA	NA	NA	NA	NA	NA	NA	NA	NA	NA	NA	NA	NA	NA	NA	NA	NA	NA	NA	NA	1.99572	NA	NA	NA	NA	NA	NA	NA	NA	NA	NA	NA	NA	NA	NA
Acer	spicatum	mountain maple	growth	4	11	80.6609	23.3395	-0.414297	6.57134	0.0134206	-0.0532304	NA	NA	NA	NA	NA	NA	NA	13.5154	6.75356	0.01	9.06491	NA	0.48081	294.159	274.721	950.467	2.49451e-18	NA	NA	NA	NA	NA	NA	6.30849	0.00421935	-0.0693594	NA	NA	NA	NA	NA	NA	NA	1.09043	2.49944	0.01	8.52107	NA
Acer	spicatum	mountain maple	growth	5	11	75.4562	18.1348	-0.156286	2.84727	0	0	NA	NA	NA	NA	NA	NA	NA	NA	NA	11.4023	1	NA	3.04552	1	81.0923	1	0.262082	NA	NA	NA	NA	NA	NA	2.33476	-0.180906	-0.0920835	NA	NA	NA	NA	NA	NA	NA	NA	NA	7.52891	0.38062	NA
Acer	spicatum	mountain maple	survival	1	13	-1989.53	0	NA	0.999938	NA	NA	NA	NA	NA	NA	0.0473092	-9.90732	-3.85257	10.158	0.0795087	9.36472	270456	NA	NA	NA	7.31722	393738	NA	NA	NA	0.00772151	948.11	-1000	-0.977079	0.96994	NA	NA	NA	NA	NA	NA	0	-10	-10	10.158	0.0795087	1e-06	2704.56	NA
Acer	spicatum	mountain maple	survival	2	13	33.378	2022.91	NA	0.999998	NA	NA	NA	NA	NA	NA	0.730351	-5.31316	-9.98135	NA	NA	0.575893	843565	NA	NA	NA	285.197	0.102424	NA	NA	NA	0.997831	147.567	975.688	-258.674	0.969998	NA	NA	NA	NA	NA	NA	0	-10	-10	NA	NA	1e-06	8435.65	NA
Acer	spicatum	mountain maple	survival	3	13	37.8435	2027.38	NA	0.999999	NA	NA	NA	NA	NA	NA	0.0943564	-0.712953	-10	8.73256	1.30143	18.4339	68881.5	NA	2.98081	602016	86.8376	791237	NA	NA	NA	0.986943	945.35	-964.796	-3.94791	0.969999	NA	NA	NA	NA	NA	NA	0	-10	-10	6.98605	0.702774	1e-06	688.815	NA
Acer	spicatum	mountain maple	survival	4	13	37.279	2026.81	NA	0.999608	NA	NA	NA	NA	NA	NA	0.00112311	8.84982	-8.55258	NA	NA	11.3643	2.24423	NA	2.11582	941127	86.1672	181708	NA	NA	NA	0.0809721	839.543	-909.452	-996.912	0.959623	NA	NA	NA	NA	NA	NA	0	-10	-10	NA	NA	7.72774	0.920137	NA
Acer	spicatum	mountain maple	survival	5	13	31.8736	2021.41	NA	0.999999	NA	NA	8.22985	894205	0.0225883	701410	NA	NA	NA	8.89119	1.31775	18.1351	132460	NA	NA	NA	4.71365	933440	NA	188.666	216917	NA	NA	NA	NA	0.979999	NA	NA	1e-06	8942.05	1e-06	7014.1	NA	NA	NA	7.02404	0.724761	1e-06	1324.61	NA
Acer	spicatum	mountain maple	survival	6	13	31.4568	2020.99	NA	0.999997	NA	NA	15.2252	281024	0.0169549	288497	NA	NA	NA	NA	NA	1.42282	575208	NA	NA	NA	285.425	0.0975055	NA	69.7956	645793	NA	NA	NA	NA	0.969997	NA	NA	1e-06	2810.24	1e-06	2884.97	NA	NA	NA	NA	NA	1e-06	5752.09	NA
Acer	spicatum	mountain maple	survival	7	13	35.8751	2025.41	NA	0.999999	NA	NA	29.5035	182495	6.52386	639383	NA	NA	NA	8.88784	1.29295	3.03645	969695	NA	2.59915	977595	101.63	280468	NA	74.7608	863113	NA	NA	NA	NA	0.979999	NA	NA	1e-06	1824.95	1e-06	6393.83	NA	NA	NA	7.0214	0.724054	1e-06	9696.95	NA
Acer	spicatum	mountain maple	survival	8	13	35.6104	2025.14	NA	0.996783	NA	NA	2.75255	318572	10.7506	493797	NA	NA	NA	NA	NA	4.60003	115546	NA	0.216451	963313	284.538	0.0860954	NA	115.668	934622	NA	NA	NA	NA	0.96688	NA	NA	1e-06	3185.72	1e-06	4937.97	NA	NA	NA	NA	NA	1e-06	1155.46	NA
Acer	spicatum	mountain maple	survival	9	13	13.2597	2002.79	NA	0.977084	NA	NA	NA	NA	NA	NA	NA	NA	NA	NA	NA	NA	NA	NA	NA	NA	NA	NA	NA	NA	NA	NA	NA	NA	NA	0.938001	NA	NA	NA	NA	NA	NA	NA	NA	NA	NA	NA	NA	NA	NA
Ailanthus	altissima	ailanthus	growth	1	969	4273.44	1.564	0.213416	1.99607	0.0207908	-0.344224	NA	NA	NA	NA	NA	NA	NA	22.5492	3.94284	1.44756	83.244	NA	NA	NA	241.381	0.169844	0.481832	NA	NA	NA	NA	NA	NA	1.93619	0.0131263	-0.359334	NA	NA	NA	NA	NA	NA	NA	3.61628	2.48435	0.01	26.6388	NA
Ailanthus	altissima	ailanthus	growth	2	969	4271.88	0	0.212395	1.91795	0.020761	-0.33943	NA	NA	NA	NA	NA	NA	NA	NA	NA	19.2146	65.026	NA	NA	NA	192.947	0.379778	0.492886	NA	NA	NA	NA	NA	NA	1.86041	0.0127594	-0.354084	NA	NA	NA	NA	NA	NA	NA	NA	NA	0.01	27.3115	NA
Ailanthus	altissima	ailanthus	growth	3	969	4597.45	325.567	-1.07235e-08	3.5443	NA	NA	NA	NA	NA	NA	NA	NA	NA	NA	NA	NA	NA	NA	NA	NA	NA	NA	NA	NA	NA	NA	NA	NA	NA	3.40253	NA	NA	NA	NA	NA	NA	NA	NA	NA	NA	NA	NA	NA	NA
Ailanthus	altissima	ailanthus	growth	4	969	4279.15	7.272	0.208658	2.28547	0.0289638	-0.379299	NA	NA	NA	NA	NA	NA	NA	25.716	699.714	14.5351	668.475	NA	3.4193	912.832	243.052	0.148292	0.486788	NA	NA	NA	NA	NA	NA	2.21691	0.0198029	-0.396582	NA	NA	NA	NA	NA	NA	NA	0.01	27.9895	0.01	26.74	NA
Ailanthus	altissima	ailanthus	growth	5	969	4276.48	4.604	0.209315	108.634	0.0213369	-0.357843	NA	NA	NA	NA	NA	NA	NA	NA	NA	4.6345	2.54972	NA	0.646264	999.935	0.0101398	3.44188	0.487083	NA	NA	NA	NA	NA	NA	105.375	0.0160559	-0.369093	NA	NA	NA	NA	NA	NA	NA	NA	NA	4.07956	2.24387	NA
Ailanthus	altissima	ailanthus	survival	1	1156	1078.55	24.963	NA	0.977461	NA	NA	NA	NA	NA	NA	5.81302e-79	-9.49435	-4.55838	5.56461	946346	12.0069	2.86501	NA	NA	NA	271.085	955602	NA	NA	NA	0.369567	997.045	931.009	-531.532	0.977461	NA	NA	NA	NA	NA	NA	0	-10	-10	1e-06	9463.46	9.72558	1.31791	NA
Ailanthus	altissima	ailanthus	survival	2	1156	1074.4	20.821	NA	0.978439	NA	NA	NA	NA	NA	NA	9.73686e-224	6.53447	9.41266	NA	NA	11.6835	2.32973	NA	NA	NA	134.611	284410	NA	NA	NA	0.139619	692.319	978.772	-308.555	0.978439	NA	NA	NA	NA	NA	NA	0	-10	-10	NA	NA	10.1646	1.35124	NA
Ailanthus	altissima	ailanthus	survival	3	1156	1067.62	14.038	NA	0.999999	NA	NA	NA	NA	NA	NA	2.15833e-128	-1.64336	4.1486	18.7102	5.19234	12.1834	3187.01	NA	2.09922	9.39735	164.982	999630	NA	NA	NA	0.997138	992.647	-999.603	-995.751	0.999999	NA	NA	NA	NA	NA	NA	0	-10	-10	16.0908	4.25772	1e-06	223.091	NA
Ailanthus	altissima	ailanthus	survival	4	1156	1066.34	12.757	NA	0.999999	NA	NA	NA	NA	NA	NA	0	-5.5907	-7.36371	NA	NA	11.8316	2.34357	NA	1.03773	11.3099	147.193	20895.3	NA	NA	NA	4.32963e-05	968.46	179.198	-487.581	0.999999	NA	NA	NA	NA	NA	NA	0	-10	-10	NA	NA	10.4118	1.42958	NA
Ailanthus	altissima	ailanthus	survival	5	1156	1076.55	22.963	NA	0.978063	NA	NA	83.0988	215544	11.8506	514229	NA	NA	NA	1.25439	27305.8	11.3875	2.32239	NA	NA	NA	0.0117123	632674	NA	56.1118	222922	NA	NA	NA	NA	0.978063	NA	NA	1e-06	2155.44	1e-06	5142.29	NA	NA	NA	1e-06	273.058	10.2488	1.50955	NA
Ailanthus	altissima	ailanthus	survival	6	1156	1072.63	19.043	NA	0.977128	NA	NA	8.9537	484390	19.6701	840458	NA	NA	NA	NA	NA	12.1478	2.74134	NA	NA	NA	177.795	527934	NA	134.663	994866	NA	NA	NA	NA	0.977128	NA	NA	1e-06	4843.9	1e-06	8404.58	NA	NA	NA	NA	NA	9.96116	1.34326	NA
Ailanthus	altissima	ailanthus	survival	7	1156	1065.62	12.038	NA	0.999999	NA	NA	39.9962	450037	7.78896	975484	NA	NA	NA	18.7102	5.18386	14.4321	919.202	NA	2.07795	9.45038	277.129	443380	NA	414.811	101563	NA	NA	NA	NA	0.999999	NA	NA	1e-06	4500.37	1e-06	9754.84	NA	NA	NA	16.0908	4.25076	1e-06	211.417	NA
Ailanthus	altissima	ailanthus	survival	8	1156	1064.35	10.768	NA	0.999999	NA	NA	24.0837	165101	5.84926	236812	NA	NA	NA	NA	NA	11.2718	2.99261	NA	0.841284	12.3839	285.512	632988	NA	0.824601	299006	NA	NA	NA	NA	0.999999	NA	NA	1e-06	1651.01	1e-06	2368.12	NA	NA	NA	NA	NA	9.58104	1.64593	NA
Ailanthus	altissima	ailanthus	survival	9	1156	1053.58	0	NA	0.976802	NA	NA	NA	NA	NA	NA	NA	NA	NA	NA	NA	NA	NA	NA	NA	NA	NA	NA	NA	NA	NA	NA	NA	NA	NA	0.976802	NA	NA	NA	NA	NA	NA	NA	NA	NA	NA	NA	NA	NA	NA
Alnus	rubra	red alder	growth	1	1641	7606.29	9.869	0.182911	2.23959	-0.0137787	-0.268136	NA	NA	NA	NA	NA	NA	NA	0.371514	3.55211	72.6863	4.00598	NA	NA	NA	188.454	962.748	0.3646	NA	NA	NA	NA	NA	NA	2.1948	-0.0176856	-0.278698	NA	NA	NA	NA	NA	NA	NA	0.320902	3.37455	49.4299	3.28508	NA
Alnus	rubra	red alder	growth	2	1641	7598.89	2.464	0.180505	1.83802	-0.0116997	-0.280133	NA	NA	NA	NA	NA	NA	NA	NA	NA	95.4498	4.73681	NA	NA	NA	284.47	0.0246354	0.374224	NA	NA	NA	NA	NA	NA	1.80126	-0.0152454	-0.290302	NA	NA	NA	NA	NA	NA	NA	NA	NA	57.2739	3.93171	NA
Alnus	rubra	red alder	growth	3	1641	8045.32	448.9	-5.4541e-11	3.58068	NA	NA	NA	NA	NA	NA	NA	NA	NA	NA	NA	NA	NA	NA	NA	NA	NA	NA	NA	NA	NA	NA	NA	NA	NA	3.47326	NA	NA	NA	NA	NA	NA	NA	NA	NA	NA	NA	NA	NA	NA
Alnus	rubra	red alder	growth	4	1641	7596.42	0	0.186508	2.73196	-0.0134319	-0.269959	NA	NA	NA	NA	NA	NA	NA	0.204311	3.815	95.4156	3.3617	NA	0.00101258	943.395	286.744	0.0325199	0.371069	NA	NA	NA	NA	NA	NA	2.65001	-0.0176569	-0.281312	NA	NA	NA	NA	NA	NA	NA	0.177108	3.66244	77.2884	3.05923	NA
Alnus	rubra	red alder	growth	5	1641	7614.21	17.784	0.176159	2.00661	-0.0122089	-0.265791	NA	NA	NA	NA	NA	NA	NA	NA	NA	80.291	4.638	NA	0.00239286	991.595	0.01	18.8351	0.368785	NA	NA	NA	NA	NA	NA	1.96648	-0.0165465	-0.276705	NA	NA	NA	NA	NA	NA	NA	NA	NA	44.9674	3.80334	NA
Alnus	rubra	red alder	survival	1	2060	1597.14	20.542	NA	0.999999	NA	NA	NA	NA	NA	NA	0.00248298	0.260741	0.240757	1.94438	10.4333	50.3743	849938	NA	NA	NA	41.4226	626178	NA	NA	NA	0.104085	731.681	439.991	-730.401	0.999999	NA	NA	NA	NA	NA	NA	0.0021602	0.209268	0.203422	1.53606	8.03365	1e-06	8499.38	NA
Alnus	rubra	red alder	survival	2	2060	1589.61	13.01	NA	0.999999	NA	NA	NA	NA	NA	NA	0.00391052	0.260252	0.143555	NA	NA	47.5594	913608	NA	NA	NA	283.717	0.0981567	NA	NA	NA	0.979311	999.987	-272.103	-969.388	0.999999	NA	NA	NA	NA	NA	NA	0.00340215	0.214006	0.109067	NA	NA	1e-06	9136.08	NA
Alnus	rubra	red alder	survival	3	2060	1601.18	24.573	NA	0.999999	NA	NA	NA	NA	NA	NA	0.00259427	0.24269	0.248043	1.95831	10.9931	38.1958	688211	NA	0.617625	973573	109.734	78458.3	NA	NA	NA	0.996073	413.673	388.773	-582.125	0.999999	NA	NA	NA	NA	NA	NA	0.00225702	0.194438	0.210184	1.5079	8.24482	1e-06	6882.11	NA
Alnus	rubra	red alder	survival	4	2060	1606.07	29.469	NA	0.991	NA	NA	NA	NA	NA	NA	0.000238315	0.191044	0.67678	NA	NA	42.7647	689842	NA	0.443692	843743	74.29	317.833	NA	NA	NA	0.0361028	998.136	-791.175	-807.834	0.991	NA	NA	NA	NA	NA	NA	0.000183503	0.117668	0.612719	NA	NA	1e-06	6898.42	NA
Alnus	rubra	red alder	survival	5	2060	1576.6	0	NA	0.999999	NA	NA	130.719	998839	1.00046e-06	16.72	NA	NA	NA	1.04393	13.5068	50.2859	17.8702	NA	NA	NA	283.539	0.0893412	NA	9423.29	4247.45	NA	NA	NA	NA	0.999999	NA	NA	1e-06	9988.39	1e-06	15.048	NA	NA	NA	0.856024	11.7509	21.1201	13.4027	NA
Alnus	rubra	red alder	survival	6	2060	1583.8	7.192	NA	0.99366	NA	NA	137.143	999700	0.00289742	15.9184	NA	NA	NA	NA	NA	24.2444	20.7453	NA	NA	NA	51.4894	820153	NA	12437.5	538228	NA	NA	NA	NA	0.99366	NA	NA	1e-06	9997	1e-06	14.3266	NA	NA	NA	NA	NA	6.30354	8.2981	NA
Alnus	rubra	red alder	survival	7	2060	1581.64	5.038	NA	0.996253	NA	NA	124.258	913132	1e-06	17.0317	NA	NA	NA	1.91078	11.3417	49.2832	29.963	NA	0.172309	279501	283.504	0.0858667	NA	12528	999488	NA	NA	NA	NA	0.996253	NA	NA	1e-06	9131.32	1e-06	15.1582	NA	NA	NA	1.4713	8.50631	4.43549	15.5808	NA
Alnus	rubra	red alder	survival	8	2060	1583.04	6.435	NA	0.995056	NA	NA	94.1189	264698	1.00039e-06	16.1699	NA	NA	NA	NA	NA	30.5186	685818	NA	0.64499	966211	285.229	0.142222	NA	668.394	260664	NA	NA	NA	NA	0.995056	NA	NA	1e-06	2646.98	1e-06	14.3912	NA	NA	NA	NA	NA	1e-06	6858.18	NA
Alnus	rubra	red alder	survival	9	2060	1592.53	15.925	NA	0.986123	NA	NA	NA	NA	NA	NA	NA	NA	NA	NA	NA	NA	NA	NA	NA	NA	NA	NA	NA	NA	NA	NA	NA	NA	NA	0.986123	NA	NA	NA	NA	NA	NA	NA	NA	NA	NA	NA	NA	NA	NA
Amelanchier	spp.	serviceberry spp.	growth	1	928	1831.46	1.805	0.111579	0.548444	0.00856338	-0.173793	NA	NA	NA	NA	NA	NA	NA	34.9799	3.30896	32.2999	2.46042	NA	NA	NA	299.159	0.0731707	0.406977	NA	NA	NA	NA	NA	NA	0.531991	0.00236285	-0.187569	NA	NA	NA	NA	NA	NA	NA	24.4889	2.7466	24.8731	2.06692	NA
Amelanchier	spp.	serviceberry spp.	growth	2	928	1829.65	0	0.112599	0.583775	0.00657743	-0.170978	NA	NA	NA	NA	NA	NA	NA	NA	NA	34.1994	2.6839	NA	NA	NA	304.516	0.0838279	0.39551	NA	NA	NA	NA	NA	NA	0.566261	0.00011123	-0.185615	NA	NA	NA	NA	NA	NA	NA	NA	NA	25.994	2.17414	NA
Amelanchier	spp.	serviceberry spp.	growth	3	928	1957.7	128.047	-9.97714e-09	0.992115	NA	NA	NA	NA	NA	NA	NA	NA	NA	NA	NA	NA	NA	NA	NA	NA	NA	NA	NA	NA	NA	NA	NA	NA	NA	0.992115	NA	NA	NA	NA	NA	NA	NA	NA	NA	NA	NA	NA	NA	NA
Amelanchier	spp.	serviceberry spp.	growth	4	928	1829.88	0.231	0.113853	1.33954	0.0113101	-0.192073	NA	NA	NA	NA	NA	NA	NA	33.8157	1.97202	33.2729	2.42793	NA	1e-06	11.7668	286.546	0.0377073	0.414505	NA	NA	NA	NA	NA	NA	1.29935	0.00590954	-0.204554	NA	NA	NA	NA	NA	NA	NA	29.759	1.85376	24.9571	2.08816	NA
Amelanchier	spp.	serviceberry spp.	growth	5	928	1831.7	2.044	0.11424	0.53421	0.0125738	-0.200055	NA	NA	NA	NA	NA	NA	NA	NA	NA	34.14	2.62376	NA	0.00641209	12.4637	287.683	0.0407886	0.406293	NA	NA	NA	NA	NA	NA	0.518183	0.00644735	-0.213615	NA	NA	NA	NA	NA	NA	NA	NA	NA	24.9248	2.17788	NA
Amelanchier	spp.	serviceberry spp.	survival	1	1225	791.186	2.4538	NA	0.999999	NA	NA	NA	NA	NA	NA	8.18933e-05	-0.168598	1.41602	8.94696	4.03873	20.2678	9.04852	NA	NA	NA	282.618	0.078662	NA	NA	NA	0.266796	846.09	567.324	-125.509	0.999999	NA	NA	NA	NA	NA	NA	4.66792e-05	-0.342511	1.26487	7.69438	2.74634	11.7553	6.06251	NA
Amelanchier	spp.	serviceberry spp.	survival	2	1225	788.732	0	NA	0.999999	NA	NA	NA	NA	NA	NA	4.42655e-07	-0.605747	3.14287	NA	NA	20.2918	5.48071	NA	NA	NA	282.627	0.0767082	NA	NA	NA	0.0135188	204.73	-228.162	-1000	0.999999	NA	NA	NA	NA	NA	NA	2.12474e-07	-0.846605	2.9543	NA	NA	17.8568	4.54899	NA
Amelanchier	spp.	serviceberry spp.	survival	3	1225	793.459	4.7269	NA	0.999999	NA	NA	NA	NA	NA	NA	1.11559e-06	-0.193023	2.52826	8.2303	4.89906	20.1289	6.53407	NA	0.83914	203.279	282.594	0.0799401	NA	NA	NA	0.527446	53.6979	188.6	-999.983	0.999999	NA	NA	NA	NA	NA	NA	5.80109e-07	-0.411511	2.35128	6.99576	3.1354	16.5057	5.03124	NA
Amelanchier	spp.	serviceberry spp.	survival	4	1225	791.67	2.9382	NA	0.999951	NA	NA	NA	NA	NA	NA	1.80049e-06	-0.608392	2.72698	NA	NA	20.2834	6.21529	NA	3.39476	28.0671	282.577	0.0784131	NA	NA	NA	0.569049	711.068	990.255	-655.527	0.999951	NA	NA	NA	NA	NA	NA	8.64237e-07	-0.844031	2.53609	NA	NA	16.8352	4.91008	NA
Amelanchier	spp.	serviceberry spp.	survival	5	1225	790.954	2.2217	NA	0.999999	NA	NA	3.19529	21.4241	0.385014	410194	NA	NA	NA	8.63843	3.60012	20.3036	8.98402	NA	NA	NA	282.451	0.0819609	NA	591.138	660895	NA	NA	NA	NA	0.999999	NA	NA	2.04499	17.5677	1e-06	4101.94	NA	NA	NA	7.77459	2.73609	12.3852	5.92945	NA
Amelanchier	spp.	serviceberry spp.	survival	6	1225	789.623	0.8908	NA	0.999999	NA	NA	5.38125	16.1667	22.3242	872940	NA	NA	NA	NA	NA	19.2741	6.01767	NA	NA	NA	282.637	0.0779345	NA	744.398	99733.1	NA	NA	NA	NA	0.999999	NA	NA	3.71306	13.2567	1e-06	8729.4	NA	NA	NA	NA	NA	15.9975	4.6336	NA
Amelanchier	spp.	serviceberry spp.	survival	7	1225	794.048	5.3159	NA	0.999999	NA	NA	5.77595	16.0789	20.4399	890387	NA	NA	NA	8.49559	4.13411	20.3151	7.75334	NA	0.743114	881732	282.619	0.0823394	NA	765.763	117948	NA	NA	NA	NA	0.999999	NA	NA	3.9854	13.1847	1e-06	8903.87	NA	NA	NA	7.47612	2.89387	14.4237	5.58241	NA
Amelanchier	spp.	serviceberry spp.	survival	8	1225	793.097	4.3651	NA	0.999999	NA	NA	6.05326	16.2522	20.3136	715555	NA	NA	NA	NA	NA	20.3151	7.47085	NA	3.11584	29.1573	282.682	0.0768848	NA	526.308	828170	NA	NA	NA	NA	0.999999	NA	NA	4.17675	13.1642	1e-06	7155.55	NA	NA	NA	NA	NA	14.6268	5.52843	NA
Amelanchier	spp.	serviceberry spp.	survival	9	1225	812.438	23.7064	NA	0.986871	NA	NA	NA	NA	NA	NA	NA	NA	NA	NA	NA	NA	NA	NA	NA	NA	NA	NA	NA	NA	NA	NA	NA	NA	NA	0.986871	NA	NA	NA	NA	NA	NA	NA	NA	NA	NA	NA	NA	NA	NA
Arbutus	menziesii	Pacific madrone	growth	1	1357	5334.61	1.815	0.393368	0.660295	-0.0076495	-0.212055	NA	NA	NA	NA	NA	NA	NA	21.0381	4.81038	4.53207	1.79229	NA	NA	NA	296.057	0.0392944	0.591175	NA	NA	NA	NA	NA	NA	0.640486	-0.0116557	-0.223344	NA	NA	NA	NA	NA	NA	NA	14.5193	3.99278	4.12499	1.68481	NA
Arbutus	menziesii	Pacific madrone	growth	2	1357	5332.79	0	0.396514	0.605703	-0.00812477	-0.194232	NA	NA	NA	NA	NA	NA	NA	NA	NA	4.8174	1.80041	NA	NA	NA	296.057	0.037474	0.586337	NA	NA	NA	NA	NA	NA	0.587532	-0.0121153	-0.204733	NA	NA	NA	NA	NA	NA	NA	NA	NA	4.43281	1.69244	NA
Arbutus	menziesii	Pacific madrone	growth	3	1357	6625.02	1292.23	-3.70436e-09	2.70157	NA	NA	NA	NA	NA	NA	NA	NA	NA	NA	NA	NA	NA	NA	NA	NA	NA	NA	NA	NA	NA	NA	NA	NA	NA	2.56649	NA	NA	NA	NA	NA	NA	NA	NA	NA	NA	NA	NA	NA	NA
Arbutus	menziesii	Pacific madrone	growth	4	1357	5338.84	6.045	0.390891	0.66796	-0.00843999	-0.215362	NA	NA	NA	NA	NA	NA	NA	21.0836	4.10161	4.62711	1.72352	NA	0.00153069	992.303	295.258	0.038251	0.590796	NA	NA	NA	NA	NA	NA	0.6546	-0.0118289	-0.225438	NA	NA	NA	NA	NA	NA	NA	15.6045	3.60953	4.30381	1.63739	NA
Arbutus	menziesii	Pacific madrone	growth	5	1357	5338.83	6.038	0.393185	1.63065	-0.00787464	-0.202042	NA	NA	NA	NA	NA	NA	NA	NA	NA	0.01	4.70383	NA	0.394138	75.4055	296.057	0.0377196	0.590288	NA	NA	NA	NA	NA	NA	1.58173	-0.0121541	-0.213293	NA	NA	NA	NA	NA	NA	NA	NA	NA	0.01	4.65679	NA
Arbutus	menziesii	Pacific madrone	survival	1	1901	1576.89	33.145	NA	0.999999	NA	NA	NA	NA	NA	NA	1.37746e-06	1.1729	1.12547	4.48589	91431.6	9.96609	757188	NA	NA	NA	1e-06	131.117	NA	NA	NA	0.186853	704.902	-668.695	-850.578	0.999999	NA	NA	NA	NA	NA	NA	9.36675e-07	1.06117	1.02521	1e-06	914.316	1e-06	7571.89	NA
Arbutus	menziesii	Pacific madrone	survival	2	1901	1559.16	15.42	NA	0.999998	NA	NA	NA	NA	NA	NA	0.00128548	0.786619	-0.0936406	NA	NA	0.266827	34.4232	NA	NA	NA	4.4825	685266	NA	NA	NA	0.379513	990.405	-940.865	-782.163	0.999998	NA	NA	NA	NA	NA	NA	0.00105409	0.72774	-0.147438	NA	NA	0.149423	29.9482	NA
Arbutus	menziesii	Pacific madrone	survival	3	1901	1566.41	22.671	NA	0.999999	NA	NA	NA	NA	NA	NA	0.000220836	1.34831	-0.243122	9.21766	11.0495	39.7436	260073	NA	0.294477	11.8843	286.432	657937	NA	NA	NA	0.844045	998.526	-147.744	-971.9	0.999999	NA	NA	NA	NA	NA	NA	0.000159002	1.25752	-0.330629	7.46631	9.28162	1e-06	2600.73	NA
Arbutus	menziesii	Pacific madrone	survival	4	1901	1564.92	21.18	NA	0.999998	NA	NA	NA	NA	NA	NA	0.420047	-8.46106	-9.99994	NA	NA	2.5005	20.3462	NA	0.418624	155.311	39.9755	957071	NA	NA	NA	0.130753	999.307	0.0643418	-0.368718	0.999998	NA	NA	NA	NA	NA	NA	0	-10	-10	NA	NA	2.10042	18.515	NA
Arbutus	menziesii	Pacific madrone	survival	5	1901	1547.74	3.999	NA	0.999952	NA	NA	134.287	142250	0.174476	17.0142	NA	NA	NA	1.61267	2569.82	1.91878	25.8935	NA	NA	NA	282.353	366749	NA	7194.63	36.6984	NA	NA	NA	NA	0.999952	NA	NA	1e-06	1422.5	1e-06	15.9933	NA	NA	NA	1e-06	282.68	1.13208	20.7148	NA
Arbutus	menziesii	Pacific madrone	survival	6	1901	1543.74	0	NA	0.999999	NA	NA	54.3392	70788.4	0.220921	16.9671	NA	NA	NA	NA	NA	2.6099	23.1572	NA	NA	NA	66.5207	40078.8	NA	7227.23	35.4281	NA	NA	NA	NA	0.999999	NA	NA	1e-06	707.884	1e-06	16.1188	NA	NA	NA	NA	NA	1.56594	18.0626	NA
Arbutus	menziesii	Pacific madrone	survival	7	1901	1551.78	8.031	NA	0.999999	NA	NA	141.736	943134	0.052539	17.1706	NA	NA	NA	11.4171	118543	1.99654	26.7484	NA	0.305206	89350.1	211.297	913280	NA	7060.17	36.6101	NA	NA	NA	NA	0.999999	NA	NA	1e-06	9431.34	1e-06	15.7969	NA	NA	NA	1e-06	1185.43	1.15799	21.1312	NA
Arbutus	menziesii	Pacific madrone	survival	8	1901	1547.68	3.939	NA	0.999999	NA	NA	142.803	949490	0.274486	16.2396	NA	NA	NA	NA	NA	1.35359	33.5478	NA	0.232842	254.376	197.213	649537	NA	7237.11	35.6526	NA	NA	NA	NA	0.999999	NA	NA	1e-06	9494.9	0.197631	15.7524	NA	NA	NA	NA	NA	0.622652	25.1609	NA
Arbutus	menziesii	Pacific madrone	survival	9	1901	1569.43	25.688	NA	0.984519	NA	NA	NA	NA	NA	NA	NA	NA	NA	NA	NA	NA	NA	NA	NA	NA	NA	NA	NA	NA	NA	NA	NA	NA	NA	0.984519	NA	NA	NA	NA	NA	NA	NA	NA	NA	NA	NA	NA	NA	NA
Betula	alleghaniensis	yellow birch	growth	1	13733	55569.5	0	0.245406	7.89158	0.00559444	-0.309144	NA	NA	NA	NA	NA	NA	NA	0.0100258	8.62783	15.6875	1.02279	NA	NA	NA	201.813	0.178404	0.421005	NA	NA	NA	NA	NA	NA	7.89158	0.00359433	-0.315192	NA	NA	NA	NA	NA	NA	NA	0.01	8.54155	15.374	0.992128	NA
Betula	alleghaniensis	yellow birch	growth	2	13733	55586.6	17.13	0.245743	3.94061	0.00464066	-0.307522	NA	NA	NA	NA	NA	NA	NA	NA	NA	14.9298	0.937051	NA	NA	NA	230.469	0.12212	0.416916	NA	NA	NA	NA	NA	NA	3.94061	0.00259416	-0.313745	NA	NA	NA	NA	NA	NA	NA	NA	NA	14.6314	0.90896	NA
Betula	alleghaniensis	yellow birch	growth	3	13733	60962.3	5392.82	-7.68563e-12	3.04969	NA	NA	NA	NA	NA	NA	NA	NA	NA	NA	NA	NA	NA	NA	NA	NA	NA	NA	NA	NA	NA	NA	NA	NA	NA	3.01919	NA	NA	NA	NA	NA	NA	NA	NA	NA	NA	NA	NA	NA	NA
Betula	alleghaniensis	yellow birch	growth	4	13733	55574.2	4.71	0.245668	5.30591	0.00524362	-0.309026	NA	NA	NA	NA	NA	NA	NA	0.01	8.31841	15.6822	1.02848	NA	1.07404	749.288	217.51	0.159231	0.419426	NA	NA	NA	NA	NA	NA	5.30591	0.00344353	-0.314933	NA	NA	NA	NA	NA	NA	NA	0.01	8.23523	15.3688	0.997644	NA
Betula	alleghaniensis	yellow birch	growth	5	13733	55582.2	12.7	0.245563	7.0753	0.0059341	-0.312785	NA	NA	NA	NA	NA	NA	NA	NA	NA	15.1152	0.929714	NA	1e-06	21.9799	212.877	0.153027	0.421132	NA	NA	NA	NA	NA	NA	7.0753	0.00407465	-0.318776	NA	NA	NA	NA	NA	NA	NA	NA	NA	14.8131	0.901842	NA
Betula	alleghaniensis	yellow birch	survival	1	16019	8678.22	17.675	NA	0.999999	NA	NA	NA	NA	NA	NA	0.000125087	-0.381292	1.19752	2.06402	12.771	22.4922	13.1306	NA	NA	NA	280.415	0.198597	NA	NA	NA	0.0238073	999.976	-563.4	-999.992	0.999999	NA	NA	NA	NA	NA	NA	0.00010132	-0.483882	1.14075	1.91954	12.1324	19.5682	11.4236	NA
Betula	alleghaniensis	yellow birch	survival	2	16019	8721.23	60.684	NA	0.998762	NA	NA	NA	NA	NA	NA	0.00119165	-0.222538	0.650782	NA	NA	22.4979	11.0186	NA	NA	NA	278.131	0.195366	NA	NA	NA	0.414794	335.39	-878.303	-81.9199	0.998762	NA	NA	NA	NA	NA	NA	0.0010844	-0.267275	0.622973	NA	NA	20.4731	10.0269	NA
Betula	alleghaniensis	yellow birch	survival	3	16019	8673.18	12.636	NA	0.999999	NA	NA	NA	NA	NA	NA	4.7526e-05	-0.467547	1.44785	8.61048	366738	17.7835	7.82211	NA	0.754206	20.834	280.509	0.235619	NA	NA	NA	0.615828	992.676	673.528	-863.84	0.999999	NA	NA	NA	NA	NA	NA	3.51692e-05	-0.625925	1.36469	1e-06	3667.38	16.5386	7.19634	NA
Betula	alleghaniensis	yellow birch	survival	4	16019	8675.24	14.702	NA	0.999999	NA	NA	NA	NA	NA	NA	6.71416e-05	-0.4784	1.37935	NA	NA	17.9672	7.79134	NA	0.609668	22.1591	94.6965	996164	NA	NA	NA	0.581151	721.081	254.355	-549.113	0.999999	NA	NA	NA	NA	NA	NA	5.1699e-05	-0.614098	1.31108	NA	NA	16.8891	7.16803	NA
Betula	alleghaniensis	yellow birch	survival	5	16019	8661.69	1.147	NA	0.999999	NA	NA	10.8004	30.1063	1.39207	18.4831	NA	NA	NA	2.03409	13.07	21.886	14.0301	NA	NA	NA	280.559	0.204884	NA	18.5228	38.8913	NA	NA	NA	NA	0.999999	NA	NA	6.58826	21.0744	0.890926	15.341	NA	NA	NA	1.8917	12.4165	18.8219	11.645	NA
Betula	alleghaniensis	yellow birch	survival	6	16019	8701.78	41.243	NA	0.999999	NA	NA	27.4911	39.9831	0.868673	16.0359	NA	NA	NA	NA	NA	22.4278	10.9439	NA	NA	NA	278.153	0.196048	NA	1.23527	46.8806	NA	NA	NA	NA	0.999999	NA	NA	7.69751	25.1894	0.625445	14.5926	NA	NA	NA	NA	NA	20.4093	9.95893	NA
Betula	alleghaniensis	yellow birch	survival	7	16019	8660.54	0	NA	0.999999	NA	NA	91.86	15501.8	1.23363	17.8876	NA	NA	NA	11.9817	501281	16.7116	7.30365	NA	0.869832	20.4569	280.777	0.263201	NA	22.8483	35.8624	NA	NA	NA	NA	0.999999	NA	NA	1e-06	620.071	0.888213	15.3833	NA	NA	NA	1e-06	5012.81	15.7089	6.64632	NA
Betula	alleghaniensis	yellow birch	survival	8	16019	8661.22	0.674	NA	0.999999	NA	NA	10.5925	35.4672	1.05795	20.6308	NA	NA	NA	NA	NA	16.2509	7.0751	NA	0.601215	22.8034	270.651	125365	NA	25.4278	34.0826	NA	NA	NA	NA	0.999999	NA	NA	6.24957	23.7631	0.698247	17.5362	NA	NA	NA	NA	NA	15.2759	6.50909	NA
Betula	alleghaniensis	yellow birch	survival	9	16019	8776.43	115.886	NA	0.990441	NA	NA	NA	NA	NA	NA	NA	NA	NA	NA	NA	NA	NA	NA	NA	NA	NA	NA	NA	NA	NA	NA	NA	NA	NA	0.990441	NA	NA	NA	NA	NA	NA	NA	NA	NA	NA	NA	NA	NA	NA
Betula	lenta	sweet birch	growth	1	8905	33746.9	28.47	0.222737	1.5434	0.00742046	-0.337557	NA	NA	NA	NA	NA	NA	NA	0.01	10.7425	18.7227	1.81641	NA	NA	NA	226.427	0.294747	0.457301	NA	NA	NA	NA	NA	NA	1.52796	0.0052203	-0.344682	NA	NA	NA	NA	NA	NA	NA	0.01	10.5277	16.8514	1.54409	NA
Betula	lenta	sweet birch	growth	2	8905	33747.5	29.06	0.2223	1.63205	0.00730165	-0.336039	NA	NA	NA	NA	NA	NA	NA	NA	NA	18.0235	1.73023	NA	NA	NA	194.95	0.358372	0.453934	NA	NA	NA	NA	NA	NA	1.61573	0.00522849	-0.342922	NA	NA	NA	NA	NA	NA	NA	NA	NA	16.2222	1.45355	NA
Betula	lenta	sweet birch	growth	3	8905	36629.3	2910.91	-2.06866e-09	2.66156	NA	NA	NA	NA	NA	NA	NA	NA	NA	NA	NA	NA	NA	NA	NA	NA	NA	NA	NA	NA	NA	NA	NA	NA	NA	2.66156	NA	NA	NA	NA	NA	NA	NA	NA	NA	NA	NA	NA	NA	NA
Betula	lenta	sweet birch	growth	4	8905	33726.1	7.62	0.223556	1.45364	0.00450107	-0.329021	NA	NA	NA	NA	NA	NA	NA	39.8438	8.3874	0.858093	35.8218	NA	0.101028	7.70779	230.472	0.30464	0.451112	NA	NA	NA	NA	NA	NA	1.4391	0.00221095	-0.336987	NA	NA	NA	NA	NA	NA	NA	23.9103	5.7876	0.0183809	14.3293	NA
Betula	lenta	sweet birch	growth	5	8905	33718.4	0	0.22405	7.53991	0.00672077	-0.33737	NA	NA	NA	NA	NA	NA	NA	NA	NA	0.193581	79.5121	NA	1e-06	14.245	134.229	0.436878	0.460482	NA	NA	NA	NA	NA	NA	7.46451	0.00512066	-0.343489	NA	NA	NA	NA	NA	NA	NA	NA	NA	0.01	45.3223	NA
Betula	lenta	sweet birch	survival	1	10157	4946.45	46.488	NA	0.999999	NA	NA	NA	NA	NA	NA	4.40435e-05	1.72514	-0.546264	3.39412	9.37662	15.5442	888564	NA	NA	NA	249.908	776429	NA	NA	NA	0.542841	569.939	-999.362	-4.21697	0.999999	NA	NA	NA	NA	NA	NA	2.29026e-05	1.53754	-0.743801	3.29229	9.09532	1e-06	8885.64	NA
Betula	lenta	sweet birch	survival	2	10157	5000.77	100.808	NA	0.999999	NA	NA	NA	NA	NA	NA	0.000260721	1.2258	-0.511858	NA	NA	24.478	12.115	NA	NA	NA	1e-06	198.285	NA	NA	NA	0.526548	326.671	435.468	-152.364	0.999999	NA	NA	NA	NA	NA	NA	0.000174683	1.11355	-0.634328	NA	NA	21.2959	10.2978	NA
Betula	lenta	sweet birch	survival	3	10157	4925.91	25.948	NA	0.999999	NA	NA	NA	NA	NA	NA	0.000123057	1.34683	-0.41948	6.42636	10.477	10.1984	7.90571	NA	2.24344	18.3938	222.229	92059.2	NA	NA	NA	0.998389	797.632	-986.917	-525.136	0.999999	NA	NA	NA	NA	NA	NA	7.75259e-05	1.21067	-0.55857	5.6552	8.59113	9.07659	5.85023	NA
Betula	lenta	sweet birch	survival	4	10157	4911.94	11.976	NA	0.999999	NA	NA	NA	NA	NA	NA	0.000139635	1.25595	-0.343651	NA	NA	1.47987	674324	NA	2.92856	15.0991	282.09	0.148101	NA	NA	NA	0.0548493	940.085	942.971	-999.253	0.999999	NA	NA	NA	NA	NA	NA	9.35551e-05	1.14339	-0.464533	NA	NA	1e-06	6743.24	NA
Betula	lenta	sweet birch	survival	5	10157	4921.78	21.82	NA	0.999999	NA	NA	4.37363	958179	0.477638	24.6804	NA	NA	NA	5.27255	7.00589	0.0637001	615955	NA	NA	NA	282.616	0.128592	NA	244.505	36.0832	NA	NA	NA	NA	0.999999	NA	NA	1e-06	9581.79	0.152845	21.2251	NA	NA	NA	5.06165	6.6556	1e-06	6159.55	NA
Betula	lenta	sweet birch	survival	6	10157	4992.39	92.433	NA	0.996318	NA	NA	75.6228	57.3423	0.0669608	25.818	NA	NA	NA	NA	NA	23.5531	12.7105	NA	NA	NA	138.154	993309	NA	151.767	22.7073	NA	NA	NA	NA	0.996318	NA	NA	7.56228	37.8459	1e-06	23.7526	NA	NA	NA	NA	NA	19.0781	10.6768	NA
Betula	lenta	sweet birch	survival	7	10157	4899.96	0	NA	0.999999	NA	NA	85.9003	17013.5	0.243622	26.229	NA	NA	NA	7.1331	8.16947	8.12642	914002	NA	3.45897	16.598	282.231	0.142661	NA	182.281	32.683	NA	NA	NA	NA	0.999999	NA	NA	1e-06	1871.49	1e-06	25.9667	NA	NA	NA	6.56245	6.94405	1e-06	9140.01	NA
Betula	lenta	sweet birch	survival	8	10157	4903.18	3.219	NA	0.999999	NA	NA	89.262	655920	0.281059	26.0462	NA	NA	NA	NA	NA	22.4541	927135	NA	3.45085	14.3537	282.085	0.149458	NA	176.204	30.5521	NA	NA	NA	NA	0.999999	NA	NA	1e-06	6559.2	1e-06	26.0462	NA	NA	NA	NA	NA	1e-06	9271.35	NA
Betula	lenta	sweet birch	survival	9	10157	4994.44	94.48	NA	0.992126	NA	NA	NA	NA	NA	NA	NA	NA	NA	NA	NA	NA	NA	NA	NA	NA	NA	NA	NA	NA	NA	NA	NA	NA	NA	0.992126	NA	NA	NA	NA	NA	NA	NA	NA	NA	NA	NA	NA	NA	NA
Betula	nigra	river birch	growth	1	1140	6142.22	1.195	0.142993	5.9954	0.0116622	-0.333754	NA	NA	NA	NA	NA	NA	NA	0.0123817	5.49364	10.9158	0.437164	NA	NA	NA	252.91	35.9742	0.333453	NA	NA	NA	NA	NA	NA	5.81554	0.00366129	-0.34911	NA	NA	NA	NA	NA	NA	NA	0.0106483	5.38379	10.4796	0.380452	NA
Betula	nigra	river birch	growth	2	1140	6146.11	5.085	0.142041	2.89996	0.00977263	-0.316297	NA	NA	NA	NA	NA	NA	NA	NA	NA	11.0012	0.447552	NA	NA	NA	0.288531	993.543	0.320419	NA	NA	NA	NA	NA	NA	2.81297	0.00107406	-0.331926	NA	NA	NA	NA	NA	NA	NA	NA	NA	10.5616	0.376104	NA
Betula	nigra	river birch	growth	3	1140	6363.54	222.512	-9.15019e-10	5.08556	NA	NA	NA	NA	NA	NA	NA	NA	NA	NA	NA	NA	NA	NA	NA	NA	NA	NA	NA	NA	NA	NA	NA	NA	NA	4.88214	NA	NA	NA	NA	NA	NA	NA	NA	NA	NA	NA	NA	NA	NA
Betula	nigra	river birch	growth	4	1140	6142.38	1.349	0.14563	79.2313	0.00878244	-0.323228	NA	NA	NA	NA	NA	NA	NA	0.01	6.54335	11.2216	0.408952	NA	1e-06	10.7999	0.75914	3.21595	0.332192	NA	NA	NA	NA	NA	NA	76.8543	0.000893931	-0.338905	NA	NA	NA	NA	NA	NA	NA	0.01	6.34706	10.8851	0.351839	NA
Betula	nigra	river birch	growth	5	1140	6141.03	0	0.145309	3.48579	0.0112043	-0.330702	NA	NA	NA	NA	NA	NA	NA	NA	NA	11.3288	0.405037	NA	0.514957	4.01119	118.824	524.07	0.33696	NA	NA	NA	NA	NA	NA	3.38122	0.00349144	-0.345132	NA	NA	NA	NA	NA	NA	NA	NA	NA	10.9891	0.352502	NA
Betula	nigra	river birch	survival	1	1516	1672.04	5.395	NA	0.999999	NA	NA	NA	NA	NA	NA	0.000928466	0.298164	0.755501	4.45283	6.3479	8.81103	3.29904	NA	NA	NA	0.195679	99050.1	NA	NA	NA	0.0779156	412.991	-587.879	-351.186	0.999999	NA	NA	NA	NA	NA	NA	0.000770627	0.22743	0.704924	3.78491	5.33224	7.92993	2.60624	NA
Betula	nigra	river birch	survival	2	1516	1675.24	8.601	NA	0.999999	NA	NA	NA	NA	NA	NA	0.00319738	0.181364	0.571492	NA	NA	8.91542	3.09056	NA	NA	NA	143.319	999403	NA	NA	NA	0.00574078	36.6029	426.662	-793.184	0.999999	NA	NA	NA	NA	NA	NA	0.00281369	0.130458	0.533204	NA	NA	8.11304	2.50335	NA
Betula	nigra	river birch	survival	3	1516	1671.34	4.701	NA	0.999999	NA	NA	NA	NA	NA	NA	0.000494168	0.350745	0.839484	3.33124	8.26777	5.45527	584424	NA	2.82448	7.9109	183.098	512253	NA	NA	NA	0.00062263	854.36	-570.994	-821.361	0.999999	NA	NA	NA	NA	NA	NA	0.000390393	0.267939	0.774447	2.76493	7.11028	1e-06	5844.24	NA
Betula	nigra	river birch	survival	4	1516	1669.56	2.922	NA	0.999999	NA	NA	NA	NA	NA	NA	0.00131771	0.313819	0.617795	NA	NA	11.0157	2.89631	NA	2.13395	8.0634	189.693	998732	NA	NA	NA	0.807659	991.074	-769.427	-634.582	0.999999	NA	NA	NA	NA	NA	NA	0.00110688	0.24566	0.569146	NA	NA	9.58369	1.79571	NA
Betula	nigra	river birch	survival	5	1516	1666.83	0.19	NA	0.999999	NA	NA	2.71207	15.9537	1.12642e-06	10.6115	NA	NA	NA	3.79418	6.85566	8.40746	3.46972	NA	NA	NA	64.5034	993818	NA	118.249	317781	NA	NA	NA	NA	0.999999	NA	NA	1.78997	13.4011	1e-06	9.12586	NA	NA	NA	3.26299	5.96443	7.73487	2.84517	NA
Betula	nigra	river birch	survival	6	1516	1671.04	4.401	NA	0.995609	NA	NA	1.02562	17.3827	1e-06	11.1141	NA	NA	NA	NA	NA	8.55247	3.27671	NA	NA	NA	61.4434	857003	NA	2253.05	82763.6	NA	NA	NA	NA	0.995609	NA	NA	0.717936	15.6444	1e-06	9.33586	NA	NA	NA	NA	NA	7.86827	2.6869	NA
Betula	nigra	river birch	survival	7	1516	1666.99	0.346	NA	0.999945	NA	NA	1.14724	27.0564	0.185965	9.81082	NA	NA	NA	4.14799	6.41105	1.53059	889444	NA	3.5599	6.78079	284.281	0.263592	NA	15.5263	74841.1	NA	NA	NA	NA	0.999945	NA	NA	0.871902	24.6213	1e-06	9.32028	NA	NA	NA	3.69171	5.76994	1e-06	8894.44	NA
Betula	nigra	river birch	survival	8	1516	1666.64	0	NA	0.999999	NA	NA	1.6705	18.6464	0.165	10.0431	NA	NA	NA	NA	NA	17.2907	309712	NA	1.48996	9.29393	80.4017	188459	NA	381.29	723841	NA	NA	NA	NA	0.999999	NA	NA	1.30299	16.9682	1e-06	9.34011	NA	NA	NA	NA	NA	1e-06	3097.11	NA
Betula	nigra	river birch	survival	9	1516	1701.48	34.844	NA	0.967392	NA	NA	NA	NA	NA	NA	NA	NA	NA	NA	NA	NA	NA	NA	NA	NA	NA	NA	NA	NA	NA	NA	NA	NA	NA	0.967392	NA	NA	NA	NA	NA	NA	NA	NA	NA	NA	NA	NA	NA	NA
Betula	papyrifera	paper birch	growth	1	18476	54544.9	175.37	0.157552	1.06017	0.00853925	-0.283266	NA	NA	NA	NA	NA	NA	NA	0.01	7.48804	8.15336	0.991131	NA	NA	NA	281.055	0.0278252	0.406008	NA	NA	NA	NA	NA	NA	1.06017	0.0066537	-0.288782	NA	NA	NA	NA	NA	NA	NA	0.01	7.41316	7.99049	0.951526	NA
Betula	papyrifera	paper birch	growth	2	18476	54587	217.48	0.157447	0.706037	0.00804658	-0.280731	NA	NA	NA	NA	NA	NA	NA	NA	NA	8.54078	0.977036	NA	NA	NA	280.178	0.0270503	0.403474	NA	NA	NA	NA	NA	NA	0.706037	0.00604642	-0.286436	NA	NA	NA	NA	NA	NA	NA	NA	NA	8.37016	0.937995	NA
Betula	papyrifera	paper birch	growth	3	18476	58731.4	4361.88	-1.13576e-11	1.69547	NA	NA	NA	NA	NA	NA	NA	NA	NA	NA	NA	NA	NA	NA	NA	NA	NA	NA	NA	NA	NA	NA	NA	NA	NA	1.69547	NA	NA	NA	NA	NA	NA	NA	NA	NA	NA	NA	NA	NA	NA
Betula	papyrifera	paper birch	growth	4	18476	54373.9	4.31	0.16228	0.964332	0.00820843	-0.271433	NA	NA	NA	NA	NA	NA	NA	23.904	982.222	9.60487	0.963109	NA	0.581044	2.94843	284.471	0.0373641	0.408515	NA	NA	NA	NA	NA	NA	0.964332	0.00620827	-0.277083	NA	NA	NA	NA	NA	NA	NA	0.01	58.9343	9.41297	0.914993	NA
Betula	papyrifera	paper birch	growth	5	18476	54369.6	0	0.162142	0.942323	0.00847755	-0.274435	NA	NA	NA	NA	NA	NA	NA	NA	NA	9.54976	0.997304	NA	0.580088	2.94887	283.781	0.0348822	0.411317	NA	NA	NA	NA	NA	NA	0.942323	0.00670787	-0.279795	NA	NA	NA	NA	NA	NA	NA	NA	NA	9.35897	0.937526	NA
Betula	papyrifera	paper birch	survival	1	24432	25510.1	193.12	NA	0.999999	NA	NA	NA	NA	NA	NA	0.00129849	1.84198	-1.21983	0.080906	19.0709	22.6112	11.9571	NA	NA	NA	0.0666502	376484	NA	NA	NA	0.648143	990.665	-1.66857	-1.29343	0.999999	NA	NA	NA	NA	NA	NA	0.00115566	1.8183	-1.27093	0.0760517	18.8802	20.124	10.8809	NA
Betula	papyrifera	paper birch	survival	2	24432	25571.2	254.19	NA	0.999999	NA	NA	NA	NA	NA	NA	0.00227778	1.41155	-0.926303	NA	NA	22.6112	10.1517	NA	NA	NA	222.056	0.976844	NA	NA	NA	0.0101967	235.998	-0.629694	-0.984275	0.999999	NA	NA	NA	NA	NA	NA	0.00207278	1.38873	-0.967836	NA	NA	21.0285	9.44104	NA
Betula	papyrifera	paper birch	survival	3	24432	25317	0	NA	0.999928	NA	NA	NA	NA	NA	NA	0.000675543	1.27194	-0.554318	9.3659	9.21405	22.6083	5.79361	NA	0.581046	9.38358	72.0117	942815	NA	NA	NA	0.237802	800.273	-0.0942654	-0.44623	0.999928	NA	NA	NA	NA	NA	NA	0.000580967	1.22686	-0.609007	8.33565	8.10836	22.1561	5.67773	NA
Betula	papyrifera	paper birch	survival	4	24432	25323.7	6.73	NA	0.999999	NA	NA	NA	NA	NA	NA	0.00101171	1.65063	-1.01309	NA	NA	22.6112	6.26522	NA	0.581046	10.1868	283.881	0.588573	NA	NA	NA	0.25911	888.209	-0.4655	-0.965303	0.999999	NA	NA	NA	NA	NA	NA	0.000870072	1.60403	-1.07291	NA	NA	21.9329	6.13992	NA
Betula	papyrifera	paper birch	survival	5	24432	25494.8	177.78	NA	0.999999	NA	NA	101.368	955249	1e-06	16.4342	NA	NA	NA	0.864081	13.1219	22.6112	12.6627	NA	NA	NA	255.829	101664	NA	2.57386	28.2115	NA	NA	NA	NA	0.999999	NA	NA	1e-06	9552.49	1e-06	15.2838	NA	NA	NA	0.812236	12.7282	19.8979	11.2698	NA
Betula	papyrifera	paper birch	survival	6	24432	25584.6	267.63	NA	0.999999	NA	NA	55.4792	312198	1e-06	18.835	NA	NA	NA	NA	NA	21.893	11.4975	NA	NA	NA	265.846	2.18161	NA	1e-06	90.8435	NA	NA	NA	NA	0.999999	NA	NA	1e-06	3121.98	1e-06	16.7631	NA	NA	NA	NA	NA	19.9226	10.2328	NA
Betula	papyrifera	paper birch	survival	7	24432	25346.9	29.92	NA	0.999999	NA	NA	112.609	953508	0.0942507	19.6255	NA	NA	NA	4.23495	25.176	17.5318	5.93871	NA	0.581046	11.5009	273.712	974738	NA	27.9083	19.6484	NA	NA	NA	NA	0.999999	NA	NA	1e-06	9535.08	1e-06	18.4479	NA	NA	NA	2.54097	13.0915	16.8305	5.70116	NA
Betula	papyrifera	paper birch	survival	8	24432	25343.3	26.26	NA	0.999999	NA	NA	38.4034	345516	0.10663	19.2327	NA	NA	NA	NA	NA	16.8394	5.72591	NA	0.581046	11.3904	262.726	919002	NA	23.3883	21.8193	NA	NA	NA	NA	0.999999	NA	NA	1e-06	3455.16	1e-06	18.2711	NA	NA	NA	NA	NA	16.3342	5.49687	NA
Betula	papyrifera	paper birch	survival	9	24432	25656.5	339.54	NA	0.97393	NA	NA	NA	NA	NA	NA	NA	NA	NA	NA	NA	NA	NA	NA	NA	NA	NA	NA	NA	NA	NA	NA	NA	NA	NA	0.97393	NA	NA	NA	NA	NA	NA	NA	NA	NA	NA	NA	NA	NA	NA
Betula	populifolia	gray birch	growth	1	408	1065.39	10.921	0.106754	1781.1	-0.0400091	-0.161307	NA	NA	NA	NA	NA	NA	NA	0.01	5.77053	12.9175	0.358605	NA	NA	NA	0.01	2.66771	0.32505	NA	NA	NA	NA	NA	NA	1674.23	-0.0590191	-0.189401	NA	NA	NA	NA	NA	NA	NA	0.01	5.48204	11.8849	0.265627	NA
Betula	populifolia	gray birch	growth	2	408	1067.32	12.852	0.0902213	1.30697	-0.0383858	-0.19956	NA	NA	NA	NA	NA	NA	NA	NA	NA	13.2942	0.336527	NA	NA	NA	0.535162	4.93248	0.365876	NA	NA	NA	NA	NA	NA	1.20241	-0.0555886	-0.229336	NA	NA	NA	NA	NA	NA	NA	NA	NA	11.8328	0.266056	NA
Betula	populifolia	gray birch	growth	3	408	1107.06	52.591	-4.32738e-08	1.20656	NA	NA	NA	NA	NA	NA	NA	NA	NA	NA	NA	NA	NA	NA	NA	NA	NA	NA	NA	NA	NA	NA	NA	NA	NA	1.1221	NA	NA	NA	NA	NA	NA	NA	NA	NA	NA	NA	NA	NA	NA
Betula	populifolia	gray birch	growth	4	408	1055.07	0.601	0.13567	4.37914	-0.0424896	-0.164863	NA	NA	NA	NA	NA	NA	NA	24.8756	2.5477	14.5101	0.423171	NA	0.0249142	3.13346	59.2819	1.53168	0.381177	NA	NA	NA	NA	NA	NA	4.16018	-0.0599104	-0.190426	NA	NA	NA	NA	NA	NA	NA	18.4105	2.19116	13.3501	0.342949	NA
Betula	populifolia	gray birch	growth	5	408	1054.47	0	0.130398	91753.6	-0.037525	-0.168541	NA	NA	NA	NA	NA	NA	NA	NA	NA	13.793	0.399811	NA	0.00138225	4.67124	0.01	2.23784	0.357006	NA	NA	NA	NA	NA	NA	86248.3	-0.0560326	-0.194859	NA	NA	NA	NA	NA	NA	NA	NA	NA	12.5524	0.312073	NA
Betula	populifolia	gray birch	survival	1	625	829.387	8.6099	NA	0.999999	NA	NA	NA	NA	NA	NA	0.00303662	-1.1522	1.89668	1.86357	6.48329	18.3167	2.85389	NA	NA	NA	121.673	537551	NA	NA	NA	0.261895	999.637	-401.885	-997.506	0.999999	NA	NA	NA	NA	NA	NA	0.00236856	-1.25463	1.8253	1.43495	5.3163	15.5692	2.11187	NA
Betula	populifolia	gray birch	survival	2	625	832.023	11.2465	NA	0.999999	NA	NA	NA	NA	NA	NA	0.0157177	-0.920643	1.28636	NA	NA	18.0388	2.70658	NA	NA	NA	178.643	999484	NA	NA	NA	0.76434	410.965	-444.697	-936.494	0.999999	NA	NA	NA	NA	NA	NA	0.0132028	-0.99625	1.22835	NA	NA	15.1526	2.057	NA
Betula	populifolia	gray birch	survival	3	625	828.443	7.6665	NA	0.999626	NA	NA	NA	NA	NA	NA	0.00193766	-0.917258	1.77432	5.71678	967059	10.7851	630833	NA	0.647134	7.42982	115.278	63413.7	NA	NA	NA	0.0574403	999.98	-773.627	-3.06224	0.999626	NA	NA	NA	NA	NA	NA	0.00178264	-0.955602	1.75077	1e-06	9670.59	1e-06	6308.33	NA
Betula	populifolia	gray birch	survival	4	625	825.303	4.5259	NA	0.999999	NA	NA	NA	NA	NA	NA	0.00727416	-0.777444	1.33062	NA	NA	15.6196	25513	NA	1.44463	6.20021	285.681	12103.2	NA	NA	NA	0.254382	761.723	-205.852	-2.84961	0.999999	NA	NA	NA	NA	NA	NA	0.00603755	-0.853744	1.27199	NA	NA	1e-06	255.13	NA
Betula	populifolia	gray birch	survival	5	625	823.552	2.7756	NA	0.999999	NA	NA	57.9708	113459	0.964548	5.49853	NA	NA	NA	2.15083	5.74411	17.3285	4.3008	NA	NA	NA	244.291	835080	NA	16.8742	5.029	NA	NA	NA	NA	0.999999	NA	NA	1e-06	1134.59	0.453338	4.39883	NA	NA	NA	1.67765	4.76762	8.31768	2.10739	NA
Betula	populifolia	gray birch	survival	6	625	825.534	4.7572	NA	0.999999	NA	NA	44.5058	863827	0.418539	7.21272	NA	NA	NA	NA	NA	18.1904	2.39679	NA	NA	NA	64.5425	992347	NA	11.8776	5.52191	NA	NA	NA	NA	0.999999	NA	NA	1e-06	8638.27	1e-06	7.21272	NA	NA	NA	NA	NA	16.1895	1.91743	NA
Betula	populifolia	gray birch	survival	7	625	823.751	2.9739	NA	0.99998	NA	NA	54.7035	344561	0.708697	6.15801	NA	NA	NA	1.65655	951242	18.3173	2.59365	NA	1.54684	6.5769	85.8595	703855	NA	26.3105	4.03613	NA	NA	NA	NA	0.99998	NA	NA	1e-06	3445.61	0.283479	4.98799	NA	NA	NA	1e-06	9512.42	15.9361	2.02305	NA
Betula	populifolia	gray birch	survival	8	625	820.777	0	NA	0.999997	NA	NA	3.14832	9.42468	2.96977	619634	NA	NA	NA	NA	NA	17.3004	2.23152	NA	1.77425	6.04573	284.18	12017.3	NA	27.1859	4.22847	NA	NA	NA	NA	0.999997	NA	NA	2.04641	7.63399	1e-06	6196.35	NA	NA	NA	NA	NA	15.2243	1.74058	NA
Betula	populifolia	gray birch	survival	9	625	839.102	18.3254	NA	0.947685	NA	NA	NA	NA	NA	NA	NA	NA	NA	NA	NA	NA	NA	NA	NA	NA	NA	NA	NA	NA	NA	NA	NA	NA	NA	0.947685	NA	NA	NA	NA	NA	NA	NA	NA	NA	NA	NA	NA	NA	NA
Calocedrus	decurrens	incense-cedar	growth	1	3004	12913.2	0	0.337691	0.773964	-0.0168177	-0.226609	NA	NA	NA	NA	NA	NA	NA	23.0309	3.44247	9.40026	1.30528	NA	NA	NA	287.514	0.0484705	0.509588	NA	NA	NA	NA	NA	NA	0.766224	-0.0188312	-0.23338	NA	NA	NA	NA	NA	NA	NA	20.2684	3.27039	8.74284	1.18789	NA
Calocedrus	decurrens	incense-cedar	growth	2	3004	12941.8	28.55	0.333106	0.770844	-0.0149382	-0.218337	NA	NA	NA	NA	NA	NA	NA	NA	NA	9.89001	1.14186	NA	NA	NA	298.411	0.0726724	0.517444	NA	NA	NA	NA	NA	NA	0.755427	-0.0173274	-0.22609	NA	NA	NA	NA	NA	NA	NA	NA	NA	9.39591	1.05059	NA
Calocedrus	decurrens	incense-cedar	growth	3	3004	16974.7	4061.43	-1.95941e-09	4.02054	NA	NA	NA	NA	NA	NA	NA	NA	NA	NA	NA	NA	NA	NA	NA	NA	NA	NA	NA	NA	NA	NA	NA	NA	NA	3.89993	NA	NA	NA	NA	NA	NA	NA	NA	NA	NA	NA	NA	NA	NA
Calocedrus	decurrens	incense-cedar	growth	4	3004	12917.2	4.01	0.335075	0.773186	-0.0173668	-0.224459	NA	NA	NA	NA	NA	NA	NA	23.0309	3.40319	9.3564	1.3149	NA	0.0239889	480.127	287.49	0.0481404	0.509625	NA	NA	NA	NA	NA	NA	0.765454	-0.0192792	-0.231365	NA	NA	NA	NA	NA	NA	NA	20.4985	3.23307	8.70205	1.18351	NA
Calocedrus	decurrens	incense-cedar	growth	5	3004	12945.7	32.49	0.335662	0.680332	-0.0149851	-0.220702	NA	NA	NA	NA	NA	NA	NA	NA	NA	9.91205	1.16351	NA	0.0846543	994.568	290.626	0.0509517	0.517572	NA	NA	NA	NA	NA	NA	0.673528	-0.0169284	-0.227217	NA	NA	NA	NA	NA	NA	NA	NA	NA	9.41685	1.07051	NA
Calocedrus	decurrens	incense-cedar	survival	1	3646	1802.91	4.034	NA	0.999999	NA	NA	NA	NA	NA	NA	1.68944e-10	1.26748	2.82511	10.9124	185339	12.5002	7.02719	NA	NA	NA	274.642	0.369454	NA	NA	NA	0.735135	936.403	-125.055	-953.777	0.999999	NA	NA	NA	NA	NA	NA	1.16571e-10	1.1872	2.76861	1e-06	1853.39	11.2502	6.04338	NA
Calocedrus	decurrens	incense-cedar	survival	2	3646	1798.87	0	NA	0.999999	NA	NA	NA	NA	NA	NA	1.67974e-10	1.23383	2.85506	NA	NA	12.4615	6.93353	NA	NA	NA	275.489	0.337359	NA	NA	NA	0.00237876	644.13	-996.204	-955.605	0.999999	NA	NA	NA	NA	NA	NA	1.17582e-10	1.15409	2.79795	NA	NA	11.2153	5.96283	NA
Calocedrus	decurrens	incense-cedar	survival	3	3646	1811.53	12.655	NA	0.999999	NA	NA	NA	NA	NA	NA	4.99026e-16	1.44577	5.3271	5.14717	371927	12.4139	6.95798	NA	0.270003	25987.1	273.256	0.392083	NA	NA	NA	0.910956	999.309	-218.493	-935.531	0.999999	NA	NA	NA	NA	NA	NA	3.24367e-16	1.3542	5.27383	1e-06	3719.27	11.0483	6.05344	NA
Calocedrus	decurrens	incense-cedar	survival	4	3646	1802.86	3.983	NA	0.999999	NA	NA	NA	NA	NA	NA	1.50535e-10	1.30217	2.81183	NA	NA	12.5811	7.11569	NA	0.260343	697634	275.112	0.348539	NA	NA	NA	0.544666	999.668	-814.359	-882.035	0.999999	NA	NA	NA	NA	NA	NA	1.06879e-10	1.22134	2.75559	NA	NA	11.323	6.04833	NA
Calocedrus	decurrens	incense-cedar	survival	5	3646	1830.61	31.735	NA	0.999999	NA	NA	6.38571	31.1157	3.06035	18.24	NA	NA	NA	6.94512	942696	12.3066	8.08847	NA	NA	NA	201.485	37604.4	NA	2135.12	41.9574	NA	NA	NA	NA	0.999999	NA	NA	4.40614	26.4483	1.92802	14.9568	NA	NA	NA	1e-06	9426.96	10.7068	6.63254	NA
Calocedrus	decurrens	incense-cedar	survival	6	3646	1821.21	22.334	NA	0.999999	NA	NA	11.4768	29.3891	2.26954	17.3596	NA	NA	NA	NA	NA	12.9714	8.20943	NA	NA	NA	279.766	0.320547	NA	1951.01	56.6036	NA	NA	NA	NA	0.999999	NA	NA	6.54176	22.0418	1.42981	14.4085	NA	NA	NA	NA	NA	11.4148	6.56754	NA
Calocedrus	decurrens	incense-cedar	survival	7	3646	1830.53	31.653	NA	0.999999	NA	NA	117.884	188347	2.02633	15.7492	NA	NA	NA	0.702736	648578	11.7451	6.95951	NA	0.275578	827417	277.441	0.362983	NA	2411.79	66.2161	NA	NA	NA	NA	0.999999	NA	NA	1e-06	1883.47	1.49949	13.8593	NA	NA	NA	1e-06	6485.78	10.688	5.98517	NA
Calocedrus	decurrens	incense-cedar	survival	8	3646	1830.72	31.845	NA	0.999999	NA	NA	8.89827	28.1864	2.99852	18.2336	NA	NA	NA	NA	NA	11.9907	7.88327	NA	0.0770336	340223	286.154	129017	NA	3421.54	45.7177	NA	NA	NA	NA	0.999999	NA	NA	6.13981	23.3947	1.94904	14.9515	NA	NA	NA	NA	NA	10.5518	6.46428	NA
Calocedrus	decurrens	incense-cedar	survival	9	3646	1877.11	78.233	NA	0.992587	NA	NA	NA	NA	NA	NA	NA	NA	NA	NA	NA	NA	NA	NA	NA	NA	NA	NA	NA	NA	NA	NA	NA	NA	NA	0.992587	NA	NA	NA	NA	NA	NA	NA	NA	NA	NA	NA	NA	NA	NA
Carpinus	caroliniana	American hornbeam, musclewood	growth	1	2137	5387.45	6.748	0.165028	0.503625	0.0253145	-0.23797	NA	NA	NA	NA	NA	NA	NA	33.3584	16.9556	31.4216	1.02566	NA	NA	NA	288.309	0.0505839	0.49265	NA	NA	NA	NA	NA	NA	0.488516	0.0183004	-0.251435	NA	NA	NA	NA	NA	NA	NA	0.343384	4.91783	30.4791	0.99491	NA
Carpinus	caroliniana	American hornbeam, musclewood	growth	2	2137	5390.4	9.695	0.164545	0.696884	0.0164825	-0.204988	NA	NA	NA	NA	NA	NA	NA	NA	NA	26.0275	0.985971	NA	NA	NA	0.01	9.4313	0.510274	NA	NA	NA	NA	NA	NA	0.682947	0.0117169	-0.216705	NA	NA	NA	NA	NA	NA	NA	NA	NA	25.2469	0.936712	NA
Carpinus	caroliniana	American hornbeam, musclewood	growth	3	2137	5859.48	478.778	-1.45809e-08	1.24474	NA	NA	NA	NA	NA	NA	NA	NA	NA	NA	NA	NA	NA	NA	NA	NA	NA	NA	NA	NA	NA	NA	NA	NA	NA	1.21985	NA	NA	NA	NA	NA	NA	NA	NA	NA	NA	NA	NA	NA	NA
Carpinus	caroliniana	American hornbeam, musclewood	growth	4	2137	5381.55	0.847	0.165069	0.424577	0.0135711	-0.189422	NA	NA	NA	NA	NA	NA	NA	13.5044	1.81995	31.4216	1.2199	NA	2.61381	124.657	288.642	0.0417853	0.496701	NA	NA	NA	NA	NA	NA	0.416085	0.00937055	-0.200266	NA	NA	NA	NA	NA	NA	NA	10.2657	1.40158	30.1651	1.17114	NA
Carpinus	caroliniana	American hornbeam, musclewood	growth	5	2137	5380.71	0	0.165711	0.424465	0.0163714	-0.202991	NA	NA	NA	NA	NA	NA	NA	NA	NA	31.4216	1.20325	NA	0.540618	606.605	287.995	0.0391073	0.500555	NA	NA	NA	NA	NA	NA	0.415976	0.0117706	-0.214337	NA	NA	NA	NA	NA	NA	NA	NA	NA	30.1651	1.15516	NA
Carpinus	caroliniana	American hornbeam, musclewood	survival	1	3189	3473.14	6.337	NA	0.999999	NA	NA	NA	NA	NA	NA	0.00379364	-1.12476	1.39048	2.18234	15.367	12.978	1.56468	NA	NA	NA	280.001	0.223607	NA	NA	NA	0.289305	975.973	-998.139	-480.366	0.999999	NA	NA	NA	NA	NA	NA	0.00303491	-1.2292	1.32214	1.61493	12.7546	12.3292	1.25175	NA
Carpinus	caroliniana	American hornbeam, musclewood	survival	2	3189	3471.37	4.572	NA	0.999999	NA	NA	NA	NA	NA	NA	0.0050994	-1.01485	1.25805	NA	NA	12.9022	1.46497	NA	NA	NA	279.848	0.213984	NA	NA	NA	0.546333	934.92	999.433	-999.963	0.999999	NA	NA	NA	NA	NA	NA	0.00433449	-1.08808	1.21301	NA	NA	12.3861	1.20128	NA
Carpinus	caroliniana	American hornbeam, musclewood	survival	3	3189	3474.73	7.924	NA	0.999999	NA	NA	NA	NA	NA	NA	0.00329355	-1.19543	1.47329	53.265	654547	12.8933	1.50842	NA	2.61469	13.6419	281.646	0.177629	NA	NA	NA	0.450543	531.996	117.624	-995.97	0.999999	NA	NA	NA	NA	NA	NA	0.0026019	-1.3051	1.40445	1e-06	6545.47	12.3776	1.2369	NA
Carpinus	caroliniana	American hornbeam, musclewood	survival	4	3189	3470.77	3.965	NA	0.999999	NA	NA	NA	NA	NA	NA	0.00269875	-1.17941	1.50839	NA	NA	12.8811	1.48219	NA	2.59684	13.8605	281.279	0.183281	NA	NA	NA	0.990909	877.128	996.119	-997.946	0.999999	NA	NA	NA	NA	NA	NA	0.00218599	-1.28211	1.43934	NA	NA	12.3659	1.2154	NA
Carpinus	caroliniana	American hornbeam, musclewood	survival	5	3189	3468.11	1.31	NA	0.999999	NA	NA	0.0158532	773476	0.000219101	20.1683	NA	NA	NA	2.92316	10.3479	12.9014	1.45459	NA	NA	NA	281.954	0.180873	NA	20.2378	8.426	NA	NA	NA	NA	0.999999	NA	NA	1e-06	7734.76	1e-06	16.3363	NA	NA	NA	2.42622	9.00267	12.3854	1.22185	NA
Carpinus	caroliniana	American hornbeam, musclewood	survival	6	3189	3469.22	2.42	NA	0.999999	NA	NA	82.0236	611369	1e-06	18.9597	NA	NA	NA	NA	NA	12.9532	1.40911	NA	NA	NA	277.962	0.238797	NA	13.5554	9.69737	NA	NA	NA	NA	0.999999	NA	NA	1e-06	6113.69	1e-06	15.547	NA	NA	NA	NA	NA	12.435	1.18366	NA
Carpinus	caroliniana	American hornbeam, musclewood	survival	7	3189	3470.72	3.922	NA	0.999999	NA	NA	0.740273	882860	0.511264	17.5855	NA	NA	NA	7.40807	114837	12.9089	1.50525	NA	2.5552	13.234	280.506	0.188589	NA	20.8966	8.16634	NA	NA	NA	NA	0.999999	NA	NA	1e-06	8828.6	1e-06	17.058	NA	NA	NA	1e-06	1148.37	12.3926	1.2042	NA
Carpinus	caroliniana	American hornbeam, musclewood	survival	8	3189	3466.8	0	NA	0.999999	NA	NA	68.3919	971490	1.02102e-06	21.7702	NA	NA	NA	NA	NA	12.9644	1.51765	NA	2.61224	12.5112	281.217	0.179447	NA	20.6277	8.18475	NA	NA	NA	NA	0.999999	NA	NA	1e-06	9714.9	1e-06	16.5454	NA	NA	NA	NA	NA	12.4458	1.21412	NA
Carpinus	caroliniana	American hornbeam, musclewood	survival	9	3189	3541.64	74.837	NA	0.968682	NA	NA	NA	NA	NA	NA	NA	NA	NA	NA	NA	NA	NA	NA	NA	NA	NA	NA	NA	NA	NA	NA	NA	NA	NA	0.968682	NA	NA	NA	NA	NA	NA	NA	NA	NA	NA	NA	NA	NA	NA
Carya	alba	mockernut hickory	growth	1	9543	39168.1	3.22	0.37398	0.433777	-0.00437207	-0.259063	NA	NA	NA	NA	NA	NA	NA	0.01	13.1142	10.9017	0.814246	NA	NA	NA	0.01	31.6042	0.615851	NA	NA	NA	NA	NA	NA	0.429439	-0.00707972	-0.26573	NA	NA	NA	NA	NA	NA	NA	0.01	12.5897	10.466	0.708514	NA
Carya	alba	mockernut hickory	growth	2	9543	39164.9	0	0.374428	0.356321	-0.00443366	-0.256119	NA	NA	NA	NA	NA	NA	NA	NA	NA	10.6359	0.852817	NA	NA	NA	249.495	998.682	0.615611	NA	NA	NA	NA	NA	NA	0.352758	-0.00729998	-0.262669	NA	NA	NA	NA	NA	NA	NA	NA	NA	10.317	0.750599	NA
Carya	alba	mockernut hickory	growth	3	9543	45402.5	6237.57	-5.20043e-10	3.14947	NA	NA	NA	NA	NA	NA	NA	NA	NA	NA	NA	NA	NA	NA	NA	NA	NA	NA	NA	NA	NA	NA	NA	NA	NA	3.11798	NA	NA	NA	NA	NA	NA	NA	NA	NA	NA	NA	NA	NA	NA
Carya	alba	mockernut hickory	growth	4	9543	39180.1	15.17	0.374345	2.2685	-0.00397293	-0.259468	NA	NA	NA	NA	NA	NA	NA	0.0103314	14.8062	0.0110113	6.00452	NA	3.60615	957.556	9.98902	2.28721	0.616529	NA	NA	NA	NA	NA	NA	2.24581	-0.00665985	-0.265578	NA	NA	NA	NA	NA	NA	NA	0.01	14.214	0.0104607	6.00452	NA
Carya	alba	mockernut hickory	growth	5	9543	39168.9	4	0.374034	0.357586	-0.00428946	-0.260741	NA	NA	NA	NA	NA	NA	NA	NA	NA	10.8301	0.800997	NA	3.21596	937.984	69.8135	788.09	0.617268	NA	NA	NA	NA	NA	NA	0.354011	-0.00680184	-0.267041	NA	NA	NA	NA	NA	NA	NA	NA	NA	10.5054	0.712987	NA
Carya	alba	mockernut hickory	survival	1	11273	5668.27	4.677	NA	0.999999	NA	NA	NA	NA	NA	NA	1.31962e-15	-3.79019	8.52291	4.75604	9.34057	16.3332	5.01378	NA	NA	NA	282.266	0.253173	NA	NA	NA	0.010003	853.03	760.698	-426.432	0.999999	NA	NA	NA	NA	NA	NA	0	-10	-10	4.47068	8.68673	15.8432	4.46227	NA
Carya	alba	mockernut hickory	survival	2	11273	5683.12	19.526	NA	0.999978	NA	NA	NA	NA	NA	NA	1.13184e-05	-1.81146	2.20909	NA	NA	22.3038	7.79609	NA	NA	NA	278.51	0.326935	NA	NA	NA	0.975283	984.234	619.482	-114.33	0.999978	NA	NA	NA	NA	NA	NA	2.26368e-06	-3.03119	1.74515	NA	NA	20.9656	7.09444	NA
Carya	alba	mockernut hickory	survival	3	11273	5670.75	7.151	NA	0.999999	NA	NA	NA	NA	NA	NA	9.59234e-13	-2.30124	6.20316	5.39694	9.11652	17.1658	5.47192	NA	3.49279	31.0726	282.523	0.234303	NA	NA	NA	0.70392	581.869	998.71	-445.738	0.999999	NA	NA	NA	NA	NA	NA	0	-10	-10	5.01915	8.29604	16.4792	4.92473	NA
Carya	alba	mockernut hickory	survival	4	11273	5683.15	19.554	NA	0.999999	NA	NA	NA	NA	NA	NA	7.71099e-17	-3.94443	9.35974	NA	NA	16.316	4.79109	NA	3.63259	23.0929	279.059	0.288851	NA	NA	NA	0.819627	996.785	-881.229	-816.471	0.999999	NA	NA	NA	NA	NA	NA	0	-10	-10	NA	NA	15.8265	4.55153	NA
Carya	alba	mockernut hickory	survival	5	11273	5663.6	0	NA	0.999999	NA	NA	50.3604	939334	4.92461	363522	NA	NA	NA	5.23127	9.23984	16.8644	5.41091	NA	NA	NA	281.755	0.260712	NA	104.1	29.3862	NA	NA	NA	NA	0.999999	NA	NA	1e-06	9393.34	1e-06	3635.22	NA	NA	NA	4.86508	8.40825	15.8525	4.7616	NA
Carya	alba	mockernut hickory	survival	6	11273	5680.61	17.011	NA	0.999999	NA	NA	84.3139	992701	3.53018	927328	NA	NA	NA	NA	NA	17.7871	5.84658	NA	NA	NA	277.129	0.350741	NA	96.0833	26.2061	NA	NA	NA	NA	0.999999	NA	NA	1e-06	9927.01	1e-06	9273.28	NA	NA	NA	NA	NA	16.8978	5.20346	NA
Carya	alba	mockernut hickory	survival	7	11273	5665.9	2.306	NA	0.999999	NA	NA	90.9966	75020.8	30.6714	15912.8	NA	NA	NA	6.12769	8.4343	16.351	5.36165	NA	3.68644	30.3636	281.404	0.258007	NA	103.149	26.387	NA	NA	NA	NA	0.999999	NA	NA	1e-06	750.208	1e-06	159.128	NA	NA	NA	5.69875	7.50653	15.3699	4.61102	NA
Carya	alba	mockernut hickory	survival	8	11273	5678.69	15.091	NA	0.999999	NA	NA	16.8568	996377	27.9671	980861	NA	NA	NA	NA	NA	16.24	5.23909	NA	3.68636	22.7618	278.964	0.297061	NA	93.1588	28.2007	NA	NA	NA	NA	0.999999	NA	NA	1e-06	9963.77	1e-06	9808.61	NA	NA	NA	NA	NA	15.2656	4.50561	NA
Carya	alba	mockernut hickory	survival	9	11273	5719.39	55.793	NA	0.991777	NA	NA	NA	NA	NA	NA	NA	NA	NA	NA	NA	NA	NA	NA	NA	NA	NA	NA	NA	NA	NA	NA	NA	NA	NA	0.991777	NA	NA	NA	NA	NA	NA	NA	NA	NA	NA	NA	NA	NA	NA
Carya	cordiformis	bitternut hickory	growth	1	4987	24533.5	0.39	0.404574	2.17559	-0.0135566	-0.208676	NA	NA	NA	NA	NA	NA	NA	43.4691	5.02794	44.1608	2.80449	NA	NA	NA	148.388	0.419611	0.588316	NA	NA	NA	NA	NA	NA	2.15383	-0.0172336	-0.215876	NA	NA	NA	NA	NA	NA	NA	31.7351	4.27389	40.6288	2.66431	NA
Carya	cordiformis	bitternut hickory	growth	2	4987	24533.1	0	0.402899	2.49753	-0.0126012	-0.210986	NA	NA	NA	NA	NA	NA	NA	NA	NA	29.1513	2.86221	NA	NA	NA	88.2462	0.686627	0.59094	NA	NA	NA	NA	NA	NA	2.47255	-0.0164118	-0.218143	NA	NA	NA	NA	NA	NA	NA	NA	NA	25.3628	2.6047	NA
Carya	cordiformis	bitternut hickory	growth	3	4987	28006	3472.86	-3.76458e-10	4.94889	NA	NA	NA	NA	NA	NA	NA	NA	NA	NA	NA	NA	NA	NA	NA	NA	NA	NA	NA	NA	NA	NA	NA	NA	NA	4.8994	NA	NA	NA	NA	NA	NA	NA	NA	NA	NA	NA	NA	NA	NA
Carya	cordiformis	bitternut hickory	growth	4	4987	24538.1	4.92	0.40434	1.30308	-0.0139039	-0.207501	NA	NA	NA	NA	NA	NA	NA	43.2321	4.6597	43.5597	2.6182	NA	0.636019	817.379	201.901	0.294813	0.589008	NA	NA	NA	NA	NA	NA	1.29005	-0.0174598	-0.214413	NA	NA	NA	NA	NA	NA	NA	32.4265	4.10065	40.0757	2.51351	NA
Carya	cordiformis	bitternut hickory	growth	5	4987	24544.8	11.61	0.401321	0.790897	-0.0146166	-0.201376	NA	NA	NA	NA	NA	NA	NA	NA	NA	21.3165	2.7423	NA	0.998699	238.116	135.172	0.919148	0.586184	NA	NA	NA	NA	NA	NA	0.782988	-0.0179996	-0.207826	NA	NA	NA	NA	NA	NA	NA	NA	NA	16.2029	2.41335	NA
Carya	cordiformis	bitternut hickory	survival	1	5618	3019.46	4.116	NA	0.996248	NA	NA	NA	NA	NA	NA	0.000527494	0.416833	0.186067	2.51901	281167	11.677	3.37423	NA	NA	NA	283.924	0.146116	NA	NA	NA	0.478879	526.199	-340.568	-3.15677	0.996248	NA	NA	NA	NA	NA	NA	0.000358696	0.287662	0.0658715	1e-06	2811.67	10.9764	2.83435	NA
Carya	cordiformis	bitternut hickory	survival	2	5618	3015.34	0	NA	0.999999	NA	NA	NA	NA	NA	NA	0.00303356	0.142391	0.117636	NA	NA	11.5947	3.37374	NA	NA	NA	283.901	0.144489	NA	NA	NA	0.386964	953.114	-1000	-3.49733	0.999999	NA	NA	NA	NA	NA	NA	0.00269987	0.0896503	0.0731186	NA	NA	11.015	2.76647	NA
Carya	cordiformis	bitternut hickory	survival	3	5618	3017.27	1.926	NA	0.999999	NA	NA	NA	NA	NA	NA	0.00174531	0.372026	-0.0287289	20.8428	616756	12.503	3.57624	NA	3.02565	20.9941	283.817	0.131692	NA	NA	NA	0.11659	916.008	-999.643	-3.4253	0.999999	NA	NA	NA	NA	NA	NA	0.0014137	0.298633	-0.0973737	1e-06	6167.56	11.8778	3.07557	NA
Carya	cordiformis	bitternut hickory	survival	4	5618	3016.27	0.929	NA	0.999999	NA	NA	NA	NA	NA	NA	4.83984e-14	-9.9672	8.44464	NA	NA	12.4909	3.42149	NA	0.147785	40.5529	283.839	0.133748	NA	NA	NA	0.0640342	190.11	-1000	-3.48054	0.999999	NA	NA	NA	NA	NA	NA	9.67969e-16	-10	7.36907	NA	NA	11.8664	3.01091	NA
Carya	cordiformis	bitternut hickory	survival	5	5618	3025.02	9.682	NA	0.999999	NA	NA	0.340502	40.7674	18.5694	337021	NA	NA	NA	7.04878	985205	11.7448	3.32676	NA	NA	NA	283.817	0.143412	NA	2681.82	605703	NA	NA	NA	NA	0.999999	NA	NA	0.241757	37.9137	1e-06	3370.21	NA	NA	NA	1e-06	9852.05	11.1575	2.76121	NA
Carya	cordiformis	bitternut hickory	survival	6	5618	3024.38	9.044	NA	0.999999	NA	NA	0.209739	158.107	2.68853e-05	31.1309	NA	NA	NA	NA	NA	11.8516	3.38414	NA	NA	NA	283.817	0.14906	NA	1e-06	218.705	NA	NA	NA	NA	0.999999	NA	NA	0.00839054	88.5401	1e-06	24.5934	NA	NA	NA	NA	NA	11.1405	2.84268	NA
Carya	cordiformis	bitternut hickory	survival	7	5618	3025.88	10.541	NA	0.999999	NA	NA	0.715714	41.5143	5.14305	940486	NA	NA	NA	6.13853	513439	12.235	3.41859	NA	3.02868	25.007	283.815	0.135244	NA	2.44003	212.146	NA	NA	NA	NA	0.999999	NA	NA	0.472372	37.3628	1e-06	9404.86	NA	NA	NA	1e-06	5134.39	11.6233	2.93999	NA
Carya	cordiformis	bitternut hickory	survival	8	5618	3021.96	6.624	NA	0.999999	NA	NA	0.90152	38.9532	19.9811	902886	NA	NA	NA	NA	NA	12.1843	3.25552	NA	3.02883	25.273	283.723	0.134547	NA	0.235896	141200	NA	NA	NA	NA	0.999999	NA	NA	0.585989	34.6683	1e-06	9028.86	NA	NA	NA	NA	NA	11.5751	2.8323	NA
Carya	cordiformis	bitternut hickory	survival	9	5618	3092.33	76.986	NA	0.990754	NA	NA	NA	NA	NA	NA	NA	NA	NA	NA	NA	NA	NA	NA	NA	NA	NA	NA	NA	NA	NA	NA	NA	NA	NA	0.990754	NA	NA	NA	NA	NA	NA	NA	NA	NA	NA	NA	NA	NA	NA
Carya	glabra	pignut hickory	growth	1	10364	46325.4	0.53	0.446278	0.367091	0.00894716	-0.322132	NA	NA	NA	NA	NA	NA	NA	51.962	5.66527	11.6472	0.714206	NA	NA	NA	310.937	0.137505	0.704259	NA	NA	NA	NA	NA	NA	0.36342	0.00654694	-0.328933	NA	NA	NA	NA	NA	NA	NA	41.5716	5.09884	11.298	0.635743	NA
Carya	glabra	pignut hickory	growth	2	10364	46324.9	0	0.444931	0.347176	0.00913906	-0.324756	NA	NA	NA	NA	NA	NA	NA	NA	NA	11.5999	0.747908	NA	NA	NA	310.937	0.140031	0.707093	NA	NA	NA	NA	NA	NA	0.343704	0.00673884	-0.331639	NA	NA	NA	NA	NA	NA	NA	NA	NA	11.2522	0.643341	NA
Carya	glabra	pignut hickory	growth	3	10364	54909.4	8584.52	-6.78049e-11	3.93579	NA	NA	NA	NA	NA	NA	NA	NA	NA	NA	NA	NA	NA	NA	NA	NA	NA	NA	NA	NA	NA	NA	NA	NA	NA	3.89643	NA	NA	NA	NA	NA	NA	NA	NA	NA	NA	NA	NA	NA	NA
Carya	glabra	pignut hickory	growth	4	10364	46327	2.15	0.44514	0.460755	0.00919306	-0.32033	NA	NA	NA	NA	NA	NA	NA	54.4984	4.48449	11.6854	0.709104	NA	1e-06	23.7047	310.937	0.143589	0.707344	NA	NA	NA	NA	NA	NA	0.456147	0.00630087	-0.327859	NA	NA	NA	NA	NA	NA	NA	48.5045	4.17064	11.335	0.617041	NA
Carya	glabra	pignut hickory	growth	5	10364	46328.7	3.76	0.444886	0.361636	0.00898949	-0.323837	NA	NA	NA	NA	NA	NA	NA	NA	NA	11.6041	0.732166	NA	1e-06	55.4603	310.937	0.140918	0.706566	NA	NA	NA	NA	NA	NA	0.358019	0.00658928	-0.330669	NA	NA	NA	NA	NA	NA	NA	NA	NA	11.2562	0.637105	NA
Carya	glabra	pignut hickory	survival	1	12081	5254.95	25.331	NA	0.999944	NA	NA	NA	NA	NA	NA	4.05077e-05	1.1635	0.192745	2.81285	16.8547	11.0389	5.51572	NA	NA	NA	282.4	0.309421	NA	NA	NA	0.616826	988.844	979.037	-647.057	0.999944	NA	NA	NA	NA	NA	NA	2.95706e-05	1.07419	0.0989722	2.53157	15.6749	10.2661	4.30226	NA
Carya	glabra	pignut hickory	survival	2	12081	5254.76	25.141	NA	0.999999	NA	NA	NA	NA	NA	NA	0.000207883	1.73816	-0.761576	NA	NA	2.76432	18.0748	NA	NA	NA	280.937	0.361281	NA	NA	NA	0.966706	986.691	-1000	-3.52955	0.999999	NA	NA	NA	NA	NA	NA	0.000166306	1.67382	-0.838653	NA	NA	2.51553	17.1711	NA
Carya	glabra	pignut hickory	survival	3	12081	5234.83	5.217	NA	0.999999	NA	NA	NA	NA	NA	NA	0.000216493	1.86177	-0.884067	15.4739	762368	11.3467	4.95939	NA	2.95614	18.1249	282.484	0.253263	NA	NA	NA	0.804282	699.334	-925.291	-3.47017	0.999999	NA	NA	NA	NA	NA	NA	0.000188349	1.81432	-0.941068	1e-06	7623.68	10.5524	3.71954	NA
Carya	glabra	pignut hickory	survival	4	12081	5230.85	1.233	NA	0.999976	NA	NA	NA	NA	NA	NA	0.000199194	1.82371	-0.83603	NA	NA	11.6272	4.58964	NA	2.95331	18.2447	282.256	0.260275	NA	NA	NA	0.328574	757.004	-999.986	-3.50157	0.999976	NA	NA	NA	NA	NA	NA	0.000163339	1.77641	-0.905656	NA	NA	10.8133	3.48813	NA
Carya	glabra	pignut hickory	survival	5	12081	5240.42	10.801	NA	0.999999	NA	NA	62.0154	998111	1.06386	17.5267	NA	NA	NA	3.32668	16.6775	11.2208	5.48525	NA	NA	NA	282.747	0.300383	NA	171.999	21.7071	NA	NA	NA	NA	0.999999	NA	NA	1e-06	9981.11	0.734065	15.2482	NA	NA	NA	2.96074	15.1765	10.4354	4.16879	NA
Carya	glabra	pignut hickory	survival	6	12081	5245.54	15.923	NA	0.997953	NA	NA	30.5853	829172	0.990513	17.4287	NA	NA	NA	NA	NA	11.2953	5.21828	NA	NA	NA	281.156	0.36198	NA	166.325	22.3771	NA	NA	NA	NA	0.997953	NA	NA	1e-06	8291.72	0.703265	15.5115	NA	NA	NA	NA	NA	10.5047	4.01807	NA
Carya	glabra	pignut hickory	survival	7	12081	5232.88	3.269	NA	0.999999	NA	NA	22.7219	800941	0.918756	19.3635	NA	NA	NA	5.57324	17.8912	11.263	5.3845	NA	2.955	21.3393	283.228	0.259923	NA	178.472	22.968	NA	NA	NA	NA	0.999999	NA	NA	1e-06	8009.41	0.64313	17.2335	NA	NA	NA	4.73726	14.4918	10.5872	4.19991	NA
Carya	glabra	pignut hickory	survival	8	12081	5229.61	0	NA	0.999999	NA	NA	20.3352	980835	0.920916	19.3158	NA	NA	NA	NA	NA	11.5412	4.74054	NA	2.95614	19.7832	282.77	0.265742	NA	187.609	24.2433	NA	NA	NA	NA	0.999999	NA	NA	1e-06	9808.35	0.607805	16.8048	NA	NA	NA	NA	NA	10.8488	3.69762	NA
Carya	glabra	pignut hickory	survival	9	12081	5301.71	72.091	NA	0.993365	NA	NA	NA	NA	NA	NA	NA	NA	NA	NA	NA	NA	NA	NA	NA	NA	NA	NA	NA	NA	NA	NA	NA	NA	NA	0.993365	NA	NA	NA	NA	NA	NA	NA	NA	NA	NA	NA	NA	NA	NA
Carya	ovata	shagbark hickory	growth	1	8684	36784.1	2.49	0.424704	0.365953	0.0132457	-0.271949	NA	NA	NA	NA	NA	NA	NA	44.2585	5.52815	30.1721	2.1878	NA	NA	NA	182.588	95.8994	0.652491	NA	NA	NA	NA	NA	NA	0.362294	0.0117131	-0.276509	NA	NA	NA	NA	NA	NA	NA	28.329	5.14124	27.7592	2.14406	NA
Carya	ovata	shagbark hickory	growth	2	8684	36781.6	0	0.424271	0.377582	0.013056	-0.273782	NA	NA	NA	NA	NA	NA	NA	NA	NA	18.8402	1.67642	NA	NA	NA	0.01	20.8077	0.654998	NA	NA	NA	NA	NA	NA	0.373806	0.0104557	-0.280349	NA	NA	NA	NA	NA	NA	NA	NA	NA	17.7104	1.54239	NA
Carya	ovata	shagbark hickory	growth	3	8684	43134.1	6352.5	-8.23759e-11	3.6368	NA	NA	NA	NA	NA	NA	NA	NA	NA	NA	NA	NA	NA	NA	NA	NA	NA	NA	NA	NA	NA	NA	NA	NA	NA	3.60043	NA	NA	NA	NA	NA	NA	NA	NA	NA	NA	NA	NA	NA	NA
Carya	ovata	shagbark hickory	growth	4	8684	36788.8	7.26	0.42472	1.44279	0.0135077	-0.27516	NA	NA	NA	NA	NA	NA	NA	43.0495	5.70875	18.6232	1.52366	NA	2.74839	937.435	1.39177	3.16725	0.65256	NA	NA	NA	NA	NA	NA	1.42836	0.0107723	-0.281591	NA	NA	NA	NA	NA	NA	NA	31.4287	4.90966	17.6924	1.41706	NA
Carya	ovata	shagbark hickory	growth	5	8684	36785.6	3.99	0.424657	0.375381	0.0129968	-0.273048	NA	NA	NA	NA	NA	NA	NA	NA	NA	21.1974	1.82543	NA	0.758235	782.231	22.0684	5.86945	0.652816	NA	NA	NA	NA	NA	NA	0.371627	0.0103964	-0.279625	NA	NA	NA	NA	NA	NA	NA	NA	NA	19.9261	1.69771	NA
Carya	ovata	shagbark hickory	survival	1	9781	3283.59	5.865	NA	0.999999	NA	NA	NA	NA	NA	NA	0.0020545	0.755194	-0.698756	0.435744	733374	11.5073	4.12857	NA	NA	NA	278.088	0.381542	NA	NA	NA	0.717162	384.649	25.2149	-998.708	0.999999	NA	NA	NA	NA	NA	NA	0.00149979	0.647642	-0.809457	1e-06	7333.74	11.0471	3.42671	NA
Carya	ovata	shagbark hickory	survival	2	9781	3279.58	1.858	NA	0.999999	NA	NA	NA	NA	NA	NA	0.00197261	0.736684	-0.667617	NA	NA	11.5985	4.18095	NA	NA	NA	278.505	0.362155	NA	NA	NA	0.830034	991.812	585.571	-988.673	0.999999	NA	NA	NA	NA	NA	NA	0.00147946	0.636056	-0.771701	NA	NA	11.0186	3.47019	NA
Carya	ovata	shagbark hickory	survival	3	9781	3285.69	7.968	NA	0.999997	NA	NA	NA	NA	NA	NA	0.00129028	1.03343	-0.934851	21.0842	43827.5	11.7649	3.96041	NA	3.55089	40.7062	278.233	0.362769	NA	NA	NA	0.598374	784.293	881.597	-947.126	0.999997	NA	NA	NA	NA	NA	NA	0.000812877	0.868623	-1.10543	1e-06	876.549	11.2943	3.40595	NA
Carya	ovata	shagbark hickory	survival	4	9781	3281.77	4.049	NA	0.999999	NA	NA	NA	NA	NA	NA	0.00148812	1.28354	-1.21222	NA	NA	11.8159	3.81176	NA	3.49986	37.4174	278.941	0.335549	NA	NA	NA	0.996612	413.105	861.016	-157.459	0.999999	NA	NA	NA	NA	NA	NA	0.000863109	1.103	-1.40716	NA	NA	11.3433	3.35435	NA
Carya	ovata	shagbark hickory	survival	5	9781	3281.73	4.007	NA	0.999467	NA	NA	9.36924	938592	12.232	999972	NA	NA	NA	2.72203	121832	11.4596	4.13319	NA	NA	NA	277.708	0.399469	NA	623.16	41.9981	NA	NA	NA	NA	0.999467	NA	NA	1e-06	9385.92	1e-06	9999.72	NA	NA	NA	1e-06	1218.32	10.8866	3.38922	NA
Carya	ovata	shagbark hickory	survival	6	9781	3277.72	0	NA	0.999594	NA	NA	95.7376	753882	14.8429	761788	NA	NA	NA	NA	NA	11.5794	4.11254	NA	NA	NA	277.322	0.394557	NA	412.03	37.0698	NA	NA	NA	NA	0.999594	NA	NA	1e-06	7538.82	1e-06	7617.88	NA	NA	NA	NA	NA	11.0005	3.41341	NA
Carya	ovata	shagbark hickory	survival	7	9781	3283.61	5.882	NA	0.999737	NA	NA	1.58536	34009.6	0.830037	813416	NA	NA	NA	24.1975	179173	11.9055	4.36673	NA	3.56008	36.5299	280.3	0.301643	NA	1409.25	53.0636	NA	NA	NA	NA	0.999737	NA	NA	1e-06	680.192	1e-06	8134.16	NA	NA	NA	1e-06	1791.73	11.3102	3.58072	NA
Carya	ovata	shagbark hickory	survival	8	9781	3279.59	1.865	NA	0.999999	NA	NA	0.132992	98009.6	20.982	960528	NA	NA	NA	NA	NA	11.7295	3.93852	NA	3.55076	39.951	278.068	0.370973	NA	851.468	49.1491	NA	NA	NA	NA	0.999999	NA	NA	1e-06	980.096	1e-06	9605.28	NA	NA	NA	NA	NA	11.2604	3.34774	NA
Carya	ovata	shagbark hickory	survival	9	9781	3314.06	36.337	NA	0.995427	NA	NA	NA	NA	NA	NA	NA	NA	NA	NA	NA	NA	NA	NA	NA	NA	NA	NA	NA	NA	NA	NA	NA	NA	NA	0.995427	NA	NA	NA	NA	NA	NA	NA	NA	NA	NA	NA	NA	NA	NA
Carya	texana	black hickory	growth	1	3997	12241.5	0	0.32567	1.3167	0.0234342	-0.301534	NA	NA	NA	NA	NA	NA	NA	27.3378	1.68393	0.0120789	4.15011	NA	NA	NA	302.856	0.13001	0.61701	NA	NA	NA	NA	NA	NA	1.30354	0.0187303	-0.310459	NA	NA	NA	NA	NA	NA	NA	26.2447	1.61661	0.0117165	4.15011	NA
Carya	texana	black hickory	growth	2	3997	12259.9	18.39	0.324174	0.764378	0.0219429	-0.296701	NA	NA	NA	NA	NA	NA	NA	NA	NA	0.064828	3.56943	NA	NA	NA	302.808	920.878	0.612943	NA	NA	NA	NA	NA	NA	0.756734	0.0177226	-0.305227	NA	NA	NA	NA	NA	NA	NA	NA	NA	0.0626349	3.56943	NA
Carya	texana	black hickory	growth	3	3997	14402.9	2161.34	-3.9154e-10	1.92996	NA	NA	NA	NA	NA	NA	NA	NA	NA	NA	NA	NA	NA	NA	NA	NA	NA	NA	NA	NA	NA	NA	NA	NA	NA	1.91066	NA	NA	NA	NA	NA	NA	NA	NA	NA	NA	NA	NA	NA	NA
Carya	texana	black hickory	growth	4	3997	12244.8	3.24	0.325023	0.780864	0.0227274	-0.300017	NA	NA	NA	NA	NA	NA	NA	27.3902	1.66589	1.15479	2.35644	NA	1e-06	17.9925	302.856	0.138095	0.617938	NA	NA	NA	NA	NA	NA	0.773055	0.0178174	-0.309599	NA	NA	NA	NA	NA	NA	NA	26.295	1.59929	1.109	2.33288	NA
Carya	texana	black hickory	growth	5	3997	12263.8	22.27	0.323367	0.523396	0.0214069	-0.298167	NA	NA	NA	NA	NA	NA	NA	NA	NA	0.791164	2.51797	NA	0.00166894	17.3724	52.9789	266.092	0.615376	NA	NA	NA	NA	NA	NA	0.518162	0.0171919	-0.30722	NA	NA	NA	NA	NA	NA	NA	NA	NA	0.767629	2.49279	NA
Carya	texana	black hickory	survival	1	4868	3100.4	7.573	NA	0.999999	NA	NA	NA	NA	NA	NA	2.07888e-05	0.244792	1.32129	6.96828	920316	12.1978	1.52948	NA	NA	NA	284.424	0.101683	NA	NA	NA	0.420698	875.659	-969.173	-595.21	0.999999	NA	NA	NA	NA	NA	NA	1.16417e-05	0.0432507	1.14958	1e-06	9203.16	11.9539	1.28476	NA
Carya	texana	black hickory	survival	2	4868	3101.16	8.34	NA	0.999998	NA	NA	NA	NA	NA	NA	2.65828e-05	0.0689681	0.992767	NA	NA	12.2612	1.5426	NA	NA	NA	283.73	0.109053	NA	NA	NA	0.844219	993.755	-708.5	-786.159	0.999998	NA	NA	NA	NA	NA	NA	0	-10	-10	NA	NA	12.1385	1.32664	NA
Carya	texana	black hickory	survival	3	4868	3108.5	15.677	NA	0.999999	NA	NA	NA	NA	NA	NA	0.000152432	-0.135615	1.02028	17.1552	999738	12.1695	1.72234	NA	3.57389	999954	284.269	0.105391	NA	NA	NA	0.000434367	989.039	-874.431	-947.554	0.999999	NA	NA	NA	NA	NA	NA	8.38374e-05	-0.304757	0.855797	1e-06	9997.38	11.8044	1.29176	NA
Carya	texana	black hickory	survival	4	4868	3104.53	11.712	NA	0.999999	NA	NA	NA	NA	NA	NA	2.88737e-06	0.534943	1.24706	NA	NA	12.239	1.61148	NA	3.55221	270839	283.618	0.112314	NA	NA	NA	0.521653	998.556	-112.85	-999.511	0.999999	NA	NA	NA	NA	NA	NA	0	-10	-10	NA	NA	12.239	1.33753	NA
Carya	texana	black hickory	survival	5	4868	3096.77	3.95	NA	0.999999	NA	NA	6.3393	19.7407	8.25731e-05	39.0569	NA	NA	NA	10.0253	272937	12.1942	1.51735	NA	NA	NA	284.396	0.104476	NA	1280.9	992153	NA	NA	NA	NA	0.999999	NA	NA	4.56429	15.5951	1e-06	25.387	NA	NA	NA	1e-06	2729.37	11.9503	1.27458	NA
Carya	texana	black hickory	survival	6	4868	3092.82	0	NA	0.999993	NA	NA	6.46708	21.5665	0.0642243	37.9871	NA	NA	NA	NA	NA	12.2059	1.51158	NA	NA	NA	284.338	0.104176	NA	550.326	950209	NA	NA	NA	NA	0.999993	NA	NA	4.33294	16.1748	1e-06	24.6916	NA	NA	NA	NA	NA	11.9618	1.26973	NA
Carya	texana	black hickory	survival	7	4868	3100.85	8.028	NA	0.999999	NA	NA	5.90615	18.0437	10.862	62432.8	NA	NA	NA	16.6518	987708	12.1956	1.56466	NA	1.66069	236900	284.401	0.102125	NA	2581.59	934984	NA	NA	NA	NA	0.999999	NA	NA	4.6068	15.1567	1e-06	624.328	NA	NA	NA	1e-06	9877.08	11.9517	1.29866	NA
Carya	texana	black hickory	survival	8	4868	3096.81	3.983	NA	0.999999	NA	NA	6.18695	19.3232	0.141057	56.171	NA	NA	NA	NA	NA	12.1358	1.55723	NA	0.516689	988754	284.407	0.102329	NA	774.632	999954	NA	NA	NA	NA	0.999999	NA	NA	4.51648	15.4586	1e-06	27.5238	NA	NA	NA	NA	NA	11.8931	1.2925	NA
Carya	texana	black hickory	survival	9	4868	3273.7	180.881	NA	0.987566	NA	NA	NA	NA	NA	NA	NA	NA	NA	NA	NA	NA	NA	NA	NA	NA	NA	NA	NA	NA	NA	NA	NA	NA	NA	0.987566	NA	NA	NA	NA	NA	NA	NA	NA	NA	NA	NA	NA	NA	NA
Celtis	laevigata	sugarberry	growth	1	2862	14670.7	0.45	0.24228	1.21919	0.00338406	-0.274719	NA	NA	NA	NA	NA	NA	NA	28.3114	3.09445	26.9793	1.40769	NA	NA	NA	292.002	0.0303766	0.500129	NA	NA	NA	NA	NA	NA	1.1948	-0.00161611	-0.286856	NA	NA	NA	NA	NA	NA	NA	23.5001	2.63042	25.6307	1.29516	NA
Celtis	laevigata	sugarberry	growth	2	2862	14670.3	0	0.240473	1.05662	0.00706311	-0.298129	NA	NA	NA	NA	NA	NA	NA	NA	NA	20.53	1.1304	NA	NA	NA	292.032	0.0304714	0.516856	NA	NA	NA	NA	NA	NA	1.03549	0.00272155	-0.309088	NA	NA	NA	NA	NA	NA	NA	NA	NA	19.2988	1.00616	NA
Celtis	laevigata	sugarberry	growth	3	2862	15869.2	1198.91	-8.60917e-10	4.21434	NA	NA	NA	NA	NA	NA	NA	NA	NA	NA	NA	NA	NA	NA	NA	NA	NA	NA	NA	NA	NA	NA	NA	NA	NA	4.08791	NA	NA	NA	NA	NA	NA	NA	NA	NA	NA	NA	NA	NA	NA
Celtis	laevigata	sugarberry	growth	4	2862	14674	3.78	0.241111	1.16652	0.00668302	-0.290936	NA	NA	NA	NA	NA	NA	NA	16.1174	2.03629	26.9805	1.46709	NA	0.00144759	298.006	291.94	0.0286365	0.509407	NA	NA	NA	NA	NA	NA	1.14319	0.00234908	-0.30119	NA	NA	NA	NA	NA	NA	NA	13.379	1.69028	25.0925	1.3498	NA
Celtis	laevigata	sugarberry	growth	5	2862	14672.9	2.63	0.243709	1.11318	0.00366428	-0.271058	NA	NA	NA	NA	NA	NA	NA	NA	NA	26.9805	1.37948	NA	3.43767	154.071	291.771	0.0312129	0.501636	NA	NA	NA	NA	NA	NA	1.09091	-0.000682448	-0.281478	NA	NA	NA	NA	NA	NA	NA	NA	NA	25.3623	1.29677	NA
Celtis	laevigata	sugarberry	survival	1	3602	2763.82	3.508	NA	0.999999	NA	NA	NA	NA	NA	NA	0.00166691	-2.57756	1.12766	0.188221	33.4041	14.3641	2.42049	NA	NA	NA	0.611849	53.8116	NA	NA	NA	0.361736	988.267	-419.316	-927.083	0.999999	NA	NA	NA	NA	NA	NA	0.000833456	-4.05068	0.893832	0.124226	30.3977	13.3586	1.88798	NA
Celtis	laevigata	sugarberry	survival	2	3602	2760.32	0	NA	0.986898	NA	NA	NA	NA	NA	NA	0.00130137	-2.66217	1.25961	NA	NA	13.9065	2.03859	NA	NA	NA	172.598	120121	NA	NA	NA	0.640342	106.91	845.191	-772.835	0.986898	NA	NA	NA	NA	NA	NA	0.000598631	-4.20935	0.999299	NA	NA	13.0722	1.65126	NA
Celtis	laevigata	sugarberry	survival	3	3602	2767.02	6.704	NA	0.999999	NA	NA	NA	NA	NA	NA	0.00117997	-2.76824	1.30946	12.7552	285317	14.2217	2.16623	NA	3.43506	13.5037	1e-06	126.123	NA	NA	NA	0.708485	996.152	5.23005	-128.764	0.999999	NA	NA	NA	NA	NA	NA	0.000530987	-4.44435	1.03804	1e-06	2853.17	13.3684	1.75465	NA
Celtis	laevigata	sugarberry	survival	4	3602	2763.65	3.33	NA	0.987407	NA	NA	NA	NA	NA	NA	0.00171725	-2.54568	1.1726	NA	NA	13.9771	2.06529	NA	2.96814	25.4327	274.611	335957	NA	NA	NA	0.440445	236.603	-927.768	-919.63	0.987407	NA	NA	NA	NA	NA	NA	0.000721245	-4.29709	0.882111	NA	NA	13.1384	1.69354	NA
Celtis	laevigata	sugarberry	survival	5	3602	2766.57	6.25	NA	0.988542	NA	NA	125.084	893228	15.6775	33.0656	NA	NA	NA	4.58892	908556	14.1003	2.26438	NA	NA	NA	8.10929	772520	NA	100.814	16.1585	NA	NA	NA	NA	0.988542	NA	NA	1e-06	8932.28	2.35163	23.1459	NA	NA	NA	1e-06	9085.56	13.1133	1.76622	NA
Celtis	laevigata	sugarberry	survival	6	3602	2762.56	2.246	NA	0.988524	NA	NA	122.444	878185	19.4653	35.3295	NA	NA	NA	NA	NA	14.0208	2.16636	NA	NA	NA	296.021	29932.2	NA	95.93	16.414	NA	NA	NA	NA	0.988524	NA	NA	1e-06	8781.85	2.33583	25.4372	NA	NA	NA	NA	NA	13.1795	1.73309	NA
Celtis	laevigata	sugarberry	survival	7	3602	2769.62	9.308	NA	0.999996	NA	NA	0.179388	976942	25.4467	33.1834	NA	NA	NA	0.0427504	36.5772	14.1053	2.29049	NA	1.19459	841164	1.30895	441674	NA	103.121	16.2287	NA	NA	NA	NA	0.999996	NA	NA	1e-06	9769.42	7.88848	25.5512	NA	NA	NA	0.0286431	34.3826	13.2589	1.76368	NA
Celtis	laevigata	sugarberry	survival	8	3602	2765.17	4.857	NA	0.990795	NA	NA	103.862	495414	26.5435	31.7444	NA	NA	NA	NA	NA	14.7855	2.54741	NA	3.45347	14.9131	296.104	884.101	NA	106.056	16.1977	NA	NA	NA	NA	0.990795	NA	NA	1e-06	4954.14	6.90131	26.0304	NA	NA	NA	NA	NA	13.6026	2.0634	NA
Celtis	laevigata	sugarberry	survival	9	3602	2766.11	5.792	NA	0.983966	NA	NA	NA	NA	NA	NA	NA	NA	NA	NA	NA	NA	NA	NA	NA	NA	NA	NA	NA	NA	NA	NA	NA	NA	NA	0.983966	NA	NA	NA	NA	NA	NA	NA	NA	NA	NA	NA	NA	NA	NA
Celtis	occidentalis	hackberry	growth	1	4902	23860.6	0	0.308784	106.239	0.0165595	-0.322636	NA	NA	NA	NA	NA	NA	NA	14.3568	1.02886	9.29473	0.710376	NA	NA	NA	66.4067	0.469322	0.574511	NA	NA	NA	NA	NA	NA	105.176	0.013559	-0.331648	NA	NA	NA	NA	NA	NA	NA	13.3525	0.895226	9.01609	0.639439	NA
Celtis	occidentalis	hackberry	growth	2	4902	23866.6	6	0.305417	0.997902	0.0145945	-0.31167	NA	NA	NA	NA	NA	NA	NA	NA	NA	9.65087	0.682202	NA	NA	NA	272.862	0.0692492	0.574438	NA	NA	NA	NA	NA	NA	0.987923	0.0117941	-0.320913	NA	NA	NA	NA	NA	NA	NA	NA	NA	9.36154	0.600458	NA
Celtis	occidentalis	hackberry	growth	3	4902	26436.3	2575.77	-1.34478e-09	4.06366	NA	NA	NA	NA	NA	NA	NA	NA	NA	NA	NA	NA	NA	NA	NA	NA	NA	NA	NA	NA	NA	NA	NA	NA	NA	4.06366	NA	NA	NA	NA	NA	NA	NA	NA	NA	NA	NA	NA	NA	NA
Celtis	occidentalis	hackberry	growth	4	4902	23879.2	18.59	0.304954	6.29467	0.0155693	-0.320451	NA	NA	NA	NA	NA	NA	NA	20.3874	1.25184	9.07211	0.661188	NA	1e-06	20.9131	0.0132069	5.57461	0.569759	NA	NA	NA	NA	NA	NA	6.23172	0.0127688	-0.329435	NA	NA	NA	NA	NA	NA	NA	19.5723	1.17679	8.80015	0.608373	NA
Celtis	occidentalis	hackberry	growth	5	4902	23868.2	7.69	0.305788	1.18052	0.0179899	-0.330694	NA	NA	NA	NA	NA	NA	NA	NA	NA	9.99979	0.680952	NA	1e-06	23.6072	278.172	0.0494796	0.578124	NA	NA	NA	NA	NA	NA	1.16871	0.0145892	-0.339745	NA	NA	NA	NA	NA	NA	NA	NA	NA	9.60019	0.599358	NA
Celtis	occidentalis	hackberry	survival	1	5495	1647.52	13.572	NA	0.999469	NA	NA	NA	NA	NA	NA	4.76466e-08	-3.94373	3.66386	21.8324	699137	10.0968	4.09323	NA	NA	NA	282.784	0.179747	NA	NA	NA	0.135055	215.545	971.965	-942.957	0.999469	NA	NA	NA	NA	NA	NA	1.90587e-09	-10	3.59058	1e-06	6991.37	10.0968	3.72484	NA
Celtis	occidentalis	hackberry	survival	2	5495	1643.11	9.164	NA	0.999397	NA	NA	NA	NA	NA	NA	5.84128e-06	-3.64105	2.34758	NA	NA	9.94303	3.98035	NA	NA	NA	282.793	0.180609	NA	NA	NA	0.365043	998.338	-739.802	-4.43993	0.999397	NA	NA	NA	NA	NA	NA	5.25715e-07	-7.84971	1.70551	NA	NA	9.74417	3.50271	NA
Celtis	occidentalis	hackberry	survival	3	5495	1642.16	8.21	NA	0.999999	NA	NA	NA	NA	NA	NA	5.43654e-08	-3.9437	3.62381	4.22595	759732	10.3539	4.25258	NA	1.42622	36.311	283.339	0.171905	NA	NA	NA	0.779475	496.675	946.995	-642.394	0.999999	NA	NA	NA	NA	NA	NA	1.63096e-09	-10	3.44262	1e-06	7597.32	10.2504	3.9549	NA
Celtis	occidentalis	hackberry	survival	4	5495	1633.95	0	NA	0.999999	NA	NA	NA	NA	NA	NA	3.73937e-08	-4.33959	3.68992	NA	NA	10.2912	4.19508	NA	1.4262	33.319	283.304	0.17323	NA	NA	NA	0.02042	990.637	-394.856	-3.91353	0.999999	NA	NA	NA	NA	NA	NA	7.47874e-10	-10	3.34232	NA	NA	10.1883	3.85947	NA
Celtis	occidentalis	hackberry	survival	5	5495	1643.92	9.969	NA	0.999999	NA	NA	46.1503	251478	1.40578	34.9447	NA	NA	NA	16.4054	397550	9.86315	3.92702	NA	NA	NA	283.115	0.180909	NA	20.2452	54.2594	NA	NA	NA	NA	0.999999	NA	NA	1e-06	2514.78	0.337389	23.4129	NA	NA	NA	1e-06	3975.5	9.46862	3.33797	NA
Celtis	occidentalis	hackberry	survival	6	5495	1668.43	34.486	NA	0.999999	NA	NA	5.51356	366745	1.54287	22.665	NA	NA	NA	NA	NA	9.31847	3.06456	NA	NA	NA	162.665	3463.47	NA	20.9073	53.212	NA	NA	NA	NA	0.999999	NA	NA	1e-06	3667.45	0.879435	18.132	NA	NA	NA	NA	NA	9.1321	2.8194	NA
Celtis	occidentalis	hackberry	survival	7	5495	1663.56	29.606	NA	0.999999	NA	NA	229.497	32331.6	1.73971	30.2545	NA	NA	NA	13.2547	5.87415	9.48716	3.45342	NA	1.42624	42.3099	287.829	928782	NA	25.6154	57.9545	NA	NA	NA	NA	0.999999	NA	NA	1e-06	969.948	0.730678	20.8756	NA	NA	NA	11.9292	4.28813	9.20255	3.07354	NA
Celtis	occidentalis	hackberry	survival	8	5495	1638.75	4.8	NA	0.999999	NA	NA	178.472	140211	49.2209	769124	NA	NA	NA	NA	NA	10.1906	4.37549	NA	1.42624	41.536	283.354	0.172829	NA	17.9928	70.8959	NA	NA	NA	NA	0.999999	NA	NA	1e-06	1402.11	1e-06	7691.24	NA	NA	NA	NA	NA	9.68107	3.50039	NA
Celtis	occidentalis	hackberry	survival	9	5495	1726.44	92.495	NA	0.995737	NA	NA	NA	NA	NA	NA	NA	NA	NA	NA	NA	NA	NA	NA	NA	NA	NA	NA	NA	NA	NA	NA	NA	NA	NA	0.995737	NA	NA	NA	NA	NA	NA	NA	NA	NA	NA	NA	NA	NA	NA
Cercis	canadensis	eastern redbud	growth	1	641	1618.08	3.172	0.0846077	0.508142	0.00419473	-0.076976	NA	NA	NA	NA	NA	NA	NA	29.8407	2.7881	13.9436	637.457	NA	NA	NA	302.989	0.0707342	0.416443	NA	NA	NA	NA	NA	NA	0.492898	-0.0048476	-0.0921879	NA	NA	NA	NA	NA	NA	NA	19.9964	2.28642	0.01	31.8738	NA
Cercis	canadensis	eastern redbud	growth	2	641	1614.91	0	0.0844578	0.430685	0.00111542	-0.067168	NA	NA	NA	NA	NA	NA	NA	NA	NA	23.5743	4.58819	NA	NA	NA	298.456	0.0637407	0.415206	NA	NA	NA	NA	NA	NA	0.413458	-0.00945585	-0.0847795	NA	NA	NA	NA	NA	NA	NA	NA	NA	2.83772	2.11111	NA
Cercis	canadensis	eastern redbud	growth	3	641	1680.89	65.988	-9.46008e-10	1.32227	NA	NA	NA	NA	NA	NA	NA	NA	NA	NA	NA	NA	NA	NA	NA	NA	NA	NA	NA	NA	NA	NA	NA	NA	NA	1.25616	NA	NA	NA	NA	NA	NA	NA	NA	NA	NA	NA	NA	NA	NA
Cercis	canadensis	eastern redbud	growth	4	641	1621.47	6.563	0.0844655	0.600753	0.00320371	-0.066592	NA	NA	NA	NA	NA	NA	NA	27.6525	2.69136	3.94422	76.9469	NA	1e-06	22.2866	302.989	0.0737167	0.428758	NA	NA	NA	NA	NA	NA	0.58273	-0.00572472	-0.0813936	NA	NA	NA	NA	NA	NA	NA	17.9775	2.2071	0.01	25.3931	NA
Cercis	canadensis	eastern redbud	growth	5	641	1617.66	2.757	0.08748	0.801495	0.00141008	-0.0641426	NA	NA	NA	NA	NA	NA	NA	NA	NA	20.5879	1.62715	NA	1e-06	14.2272	302.989	0.109337	0.407347	NA	NA	NA	NA	NA	NA	0.77745	-0.00836416	-0.0796798	NA	NA	NA	NA	NA	NA	NA	NA	NA	15.0318	1.28565	NA
Cercis	canadensis	eastern redbud	survival	1	1028	1357.07	18.843	NA	0.999998	NA	NA	NA	NA	NA	NA	2.06642e-65	5.62303	6.31663	0.819662	529275	8.83746	2.35315	NA	NA	NA	269.413	0.198313	NA	NA	NA	0.684674	735.77	599.098	-75.9987	0.999998	NA	NA	NA	NA	NA	NA	0	-10	-10	1e-06	5292.75	8.04209	1.88252	NA
Cercis	canadensis	eastern redbud	survival	2	1028	1353.07	14.845	NA	0.999999	NA	NA	NA	NA	NA	NA	2.45171e-24	-8.98117	1.03643	NA	NA	8.89578	2.41258	NA	NA	NA	269.673	0.194581	NA	NA	NA	0.0156068	855.583	-989.362	-365.453	0.999999	NA	NA	NA	NA	NA	NA	0	-10	-10	NA	NA	8.0062	1.85769	NA
Cercis	canadensis	eastern redbud	survival	3	1028	1342.52	4.298	NA	0.999999	NA	NA	NA	NA	NA	NA	1.09791e-05	-2.29427	-4.201	1.22533	627652	1.82437	237089	NA	3.25224	5.71422	277.457	0.112186	NA	NA	NA	0.840483	280.241	-999.999	-3.6364	0.999999	NA	NA	NA	NA	NA	NA	0	-10	-10	1e-06	6276.52	1e-06	2370.89	NA
Cercis	canadensis	eastern redbud	survival	4	1028	1338.54	0.314	NA	0.999999	NA	NA	NA	NA	NA	NA	8.25817e-15	6.35447	-1.33899	NA	NA	0.208527	805243	NA	3.05829	5.91224	277.164	0.115388	NA	NA	NA	0.131728	983.448	-662.442	-3.418	0.999999	NA	NA	NA	NA	NA	NA	0	-10	-10	NA	NA	1e-06	8052.43	NA
Cercis	canadensis	eastern redbud	survival	5	1028	1355.08	16.859	NA	0.999999	NA	NA	21.8208	213756	7.59313	175966	NA	NA	NA	0.140863	768392	8.23532	2.66296	NA	NA	NA	269.683	0.197922	NA	0.251845	294872	NA	NA	NA	NA	0.999999	NA	NA	1e-06	2137.57	1e-06	1759.65	NA	NA	NA	1e-06	7683.92	7.41179	2.13037	NA
Cercis	canadensis	eastern redbud	survival	6	1028	1350.64	12.415	NA	0.999999	NA	NA	32.0626	999982	0.0379728	22.1582	NA	NA	NA	NA	NA	7.67651	2.95217	NA	NA	NA	270.618	0.194034	NA	238.448	898438	NA	NA	NA	NA	0.999999	NA	NA	1e-06	9999.82	1e-06	11.0791	NA	NA	NA	NA	NA	6.83209	2.39126	NA
Cercis	canadensis	eastern redbud	survival	7	1028	1341.83	3.609	NA	0.999999	NA	NA	0.878045	9098.98	16.3216	533007	NA	NA	NA	11.5871	149939	12.2108	2.27924	NA	3.56764	5.24622	278.836	0.104023	NA	24.7957	48157.7	NA	NA	NA	NA	0.999999	NA	NA	1e-06	181.98	1e-06	5330.07	NA	NA	NA	1e-06	1499.39	9.5244	1.13962	NA
Cercis	canadensis	eastern redbud	survival	8	1028	1338.22	0	NA	0.999999	NA	NA	16.6606	992894	16.4918	885599	NA	NA	NA	NA	NA	12.5685	2.02865	NA	3.56919	5.24178	279.914	0.0903879	NA	639.947	769302	NA	NA	NA	NA	0.999999	NA	NA	1e-06	9928.94	1e-06	8855.99	NA	NA	NA	NA	NA	10.0548	1.23748	NA
Cercis	canadensis	eastern redbud	survival	9	1028	1348.46	10.236	NA	0.941072	NA	NA	NA	NA	NA	NA	NA	NA	NA	NA	NA	NA	NA	NA	NA	NA	NA	NA	NA	NA	NA	NA	NA	NA	NA	0.941072	NA	NA	NA	NA	NA	NA	NA	NA	NA	NA	NA	NA	NA	NA
Cercocarpus	ledifolius	curlleaf mountain-mahogany	growth	1	943	-189.167	1.756	0.102424	1.59728	0.0182009	-0.245978	NA	NA	NA	NA	NA	NA	NA	0.700344	2.79014	19.9256	2.02785	NA	NA	NA	0.01	5.22973	0.411997	NA	NA	NA	NA	NA	NA	1.54936	0.0115997	-0.258999	NA	NA	NA	NA	NA	NA	NA	0.610499	2.62279	18.1331	1.9265	NA
Cercocarpus	ledifolius	curlleaf mountain-mahogany	growth	2	943	-185.682	5.2415	0.0956499	0.207496	0.012914	-0.242878	NA	NA	NA	NA	NA	NA	NA	NA	NA	12.5998	2.77036	NA	NA	NA	268.332	0.0761664	0.383408	NA	NA	NA	NA	NA	NA	0.201271	0.00671324	-0.256806	NA	NA	NA	NA	NA	NA	NA	NA	NA	9.95586	2.32727	NA
Cercocarpus	ledifolius	curlleaf mountain-mahogany	growth	3	943	-50.243	140.68	-3.75364e-09	0.345654	NA	NA	NA	NA	NA	NA	NA	NA	NA	NA	NA	NA	NA	NA	NA	NA	NA	NA	NA	NA	NA	NA	NA	NA	NA	0.345654	NA	NA	NA	NA	NA	NA	NA	NA	NA	NA	NA	NA	NA	NA
Cercocarpus	ledifolius	curlleaf mountain-mahogany	growth	4	943	-187.961	2.9621	0.103826	2.09622	0.0162629	-0.243623	NA	NA	NA	NA	NA	NA	NA	2.7596	2.09743	19.9372	2.06388	NA	1e-06	9.08699	0.01	6.65272	0.409957	NA	NA	NA	NA	NA	NA	2.03333	0.00986184	-0.25711	NA	NA	NA	NA	NA	NA	NA	2.12709	1.59429	18.1436	1.96073	NA
Cercocarpus	ledifolius	curlleaf mountain-mahogany	growth	5	943	-190.923	0	0.102614	176.322	0.0177739	-0.255341	NA	NA	NA	NA	NA	NA	NA	NA	NA	15.2567	1.93387	NA	0.312919	2.27077	0.01	2.7994	0.41227	NA	NA	NA	NA	NA	NA	171.032	0.0113728	-0.269209	NA	NA	NA	NA	NA	NA	NA	NA	NA	13.8844	1.8179	NA
Cercocarpus	ledifolius	curlleaf mountain-mahogany	survival	1	1825	1066.39	3.652	NA	0.999369	NA	NA	NA	NA	NA	NA	0.00344195	1.69425	-10	2.31521	366038	3.50811	5.7635	NA	NA	NA	278.037	0.0663528	NA	NA	NA	0.170962	798.026	-999.848	-4.06923	0.999369	NA	NA	NA	NA	NA	NA	6.8839e-05	-10	-10	1e-06	3660.38	3.1573	4.72607	NA
Cercocarpus	ledifolius	curlleaf mountain-mahogany	survival	2	1825	1062.74	0	NA	0.999636	NA	NA	NA	NA	NA	NA	0.00324985	-9.77889	-9.9999	NA	NA	3.24694	6.39886	NA	NA	NA	277.868	0.0693334	NA	NA	NA	0.301115	870.938	-980.58	-4.04756	0.999636	NA	NA	NA	NA	NA	NA	9.74956e-05	-10	-10	NA	NA	2.92224	5.31105	NA
Cercocarpus	ledifolius	curlleaf mountain-mahogany	survival	3	1825	1063.91	1.169	NA	0.999999	NA	NA	NA	NA	NA	NA	0.00285291	-3.83853	-9.99938	5.00158	11.7528	3.00069	7.80178	NA	0.312102	30.6196	278.152	0.0669989	NA	NA	NA	0.968879	367.275	-1000	-3.98065	0.999999	NA	NA	NA	NA	NA	NA	0.000142646	-10	-10	3.55112	7.52177	2.6106	6.24143	NA
Cercocarpus	ledifolius	curlleaf mountain-mahogany	survival	4	1825	1067.88	5.137	NA	0.999999	NA	NA	NA	NA	NA	NA	0.00390424	-8.83001	-7.10981	NA	NA	3.22473	6.69323	NA	0.144614	908267	278.102	0.0645286	NA	NA	NA	0.972457	980.493	-949.409	-4.20003	0.999999	NA	NA	NA	NA	NA	NA	0	-10	-10	NA	NA	2.96676	5.82311	NA
Cercocarpus	ledifolius	curlleaf mountain-mahogany	survival	5	1825	1068.84	6.094	NA	0.999999	NA	NA	66.3265	12651.4	9.90066	719070	NA	NA	NA	4.95162	13.1952	3.00134	7.68219	NA	NA	NA	278.299	0.0639679	NA	240.348	6410.15	NA	NA	NA	NA	0.999999	NA	NA	1e-06	379.542	1e-06	7190.7	NA	NA	NA	3.02049	8.04906	2.64118	6.2994	NA
Cercocarpus	ledifolius	curlleaf mountain-mahogany	survival	6	1825	1065.14	2.397	NA	0.999999	NA	NA	19.1746	16.5013	3.20731	97502.9	NA	NA	NA	NA	NA	3.51272	6.35782	NA	NA	NA	278.248	0.0640575	NA	11.1698	96045.7	NA	NA	NA	NA	0.999999	NA	NA	12.08	10.8909	1e-06	975.029	NA	NA	NA	NA	NA	3.09119	5.14983	NA
Cercocarpus	ledifolius	curlleaf mountain-mahogany	survival	7	1825	1072.08	9.333	NA	0.999999	NA	NA	19.0223	17.6505	0.00685417	745294	NA	NA	NA	4.8155	14.0456	2.89867	8.81671	NA	0.00385626	502184	278.216	0.0661663	NA	363.268	685219	NA	NA	NA	NA	0.999999	NA	NA	11.0329	11.6493	1e-06	7452.94	NA	NA	NA	2.69668	8.5678	2.52184	7.05337	NA
Cercocarpus	ledifolius	curlleaf mountain-mahogany	survival	8	1825	1069.27	6.524	NA	0.999999	NA	NA	20.1719	18.2017	10.5352	590755	NA	NA	NA	NA	NA	3.43044	6.6693	NA	0.27629	157513	278.305	0.062257	NA	371.046	352264	NA	NA	NA	NA	0.999999	NA	NA	11.0945	10.921	1e-06	5907.55	NA	NA	NA	NA	NA	3.01879	5.33544	NA
Cercocarpus	ledifolius	curlleaf mountain-mahogany	survival	9	1825	1139.82	77.075	NA	0.990258	NA	NA	NA	NA	NA	NA	NA	NA	NA	NA	NA	NA	NA	NA	NA	NA	NA	NA	NA	NA	NA	NA	NA	NA	NA	0.990258	NA	NA	NA	NA	NA	NA	NA	NA	NA	NA	NA	NA	NA	NA
Chamaecyparis	nootkatensis	Alaska yellow-cedar	growth	1	214	485.481	0	0.535586	0.149168	-0.000414535	-0.0162126	NA	NA	NA	NA	NA	NA	NA	3.71033	689.381	17.601	0.85839	NA	NA	NA	280.384	0.0169781	0.508434	NA	NA	NA	NA	NA	NA	0.140218	-0.00590157	-0.0330021	NA	NA	NA	NA	NA	NA	NA	0.01	20.6824	16.0177	0.764067	NA
Chamaecyparis	nootkatensis	Alaska yellow-cedar	growth	2	214	498.72	13.2394	0.540252	96552	0.00843165	-0.0663345	NA	NA	NA	NA	NA	NA	NA	NA	NA	19.1999	1.09174	NA	NA	NA	0.01	1.97357	0.507997	NA	NA	NA	NA	NA	NA	89793.4	0.00214681	-0.0849836	NA	NA	NA	NA	NA	NA	NA	NA	NA	16.5133	0.873593	NA
Chamaecyparis	nootkatensis	Alaska yellow-cedar	growth	3	214	778.684	293.203	-6.95361e-10	1.52201	NA	NA	NA	NA	NA	NA	NA	NA	NA	NA	NA	NA	NA	NA	NA	NA	NA	NA	NA	NA	NA	NA	NA	NA	NA	1.36981	NA	NA	NA	NA	NA	NA	NA	NA	NA	NA	NA	NA	NA	NA
Chamaecyparis	nootkatensis	Alaska yellow-cedar	growth	4	214	492.703	7.2227	0.550805	0.600268	0.00306515	-0.0389009	NA	NA	NA	NA	NA	NA	NA	2.08227	67.7277	18.0108	0.89241	NA	1e-06	9.68934	289.526	0.0427748	0.513164	NA	NA	NA	NA	NA	NA	0.570255	-0.000996276	-0.0514565	NA	NA	NA	NA	NA	NA	NA	0.01	18.2872	16.7506	0.812173	NA
Chamaecyparis	nootkatensis	Alaska yellow-cedar	growth	5	214	493.128	7.6476	0.556837	0.294142	0.00746604	-0.0659485	NA	NA	NA	NA	NA	NA	NA	NA	NA	19.7878	1.08818	NA	1e-06	12.9644	286.912	0.0540684	0.508139	NA	NA	NA	NA	NA	NA	0.279435	0.00231635	-0.0798559	NA	NA	NA	NA	NA	NA	NA	NA	NA	16.6234	0.892488	NA
Chamaecyparis	nootkatensis	Alaska yellow-cedar	survival	1	272	66.1368	14.1237	NA	0.999999	NA	NA	NA	NA	NA	NA	0.608823	3.52983	-4.71745	0.487182	203546	21.3389	224203	NA	NA	NA	38.5374	894312	NA	NA	NA	0.997859	420.385	-870.292	-3.55347	0.999999	NA	NA	NA	NA	NA	NA	0.188735	3.15334	-5.10732	1e-06	2035.46	1e-06	2242.03	NA
Chamaecyparis	nootkatensis	Alaska yellow-cedar	survival	2	272	61.1626	9.14943	NA	0.999999	NA	NA	NA	NA	NA	NA	0.407234	1.83901	-2.87634	NA	NA	39.3625	894105	NA	NA	NA	161.462	346525	NA	NA	NA	0.85223	955.525	-383.844	-3.29765	0.999999	NA	NA	NA	NA	NA	NA	0.0977362	1.38912	-3.35238	NA	NA	1e-06	8941.05	NA
Chamaecyparis	nootkatensis	Alaska yellow-cedar	survival	3	272	69.0751	17.0619	NA	0.999999	NA	NA	NA	NA	NA	NA	0.813175	2.12936	-3.39461	1.1309	966496	22.6927	86971.5	NA	0.291812	15052	280.538	364552	NA	NA	NA	0.0495787	902.841	-911.984	-3.61253	0.999999	NA	NA	NA	NA	NA	NA	0.211425	1.71697	-3.82919	1e-06	9664.96	1e-06	869.715	NA
Chamaecyparis	nootkatensis	Alaska yellow-cedar	survival	4	272	66.1492	14.1361	NA	0.999999	NA	NA	NA	NA	NA	NA	0.682595	1.8321	-3.18085	NA	NA	0.415046	166944	NA	0.148697	927663	31.4417	45348.3	NA	NA	NA	0.139539	480.142	-948.407	-4.10483	0.999999	NA	NA	NA	NA	NA	NA	0.225256	1.47714	-3.55223	NA	NA	1e-06	1669.43	NA
Chamaecyparis	nootkatensis	Alaska yellow-cedar	survival	5	272	64.8124	12.7992	NA	0.999999	NA	NA	87.2729	11.6068	25.3245	715576	NA	NA	NA	1.9619	284648	32.9751	956657	NA	NA	NA	276.588	974895	NA	1865.01	732463	NA	NA	NA	NA	0.999999	NA	NA	60.2183	7.89262	1e-06	7155.76	NA	NA	NA	1e-06	2846.48	1e-06	9566.57	NA
Chamaecyparis	nootkatensis	Alaska yellow-cedar	survival	6	272	60.8123	8.79918	NA	0.999999	NA	NA	87.0277	11.5774	9.29503	247583	NA	NA	NA	NA	NA	48.0361	816903	NA	NA	NA	212.429	820281	NA	14.788	950150	NA	NA	NA	NA	0.999999	NA	NA	60.0491	7.87261	1e-06	2475.83	NA	NA	NA	NA	NA	1e-06	8169.03	NA
Chamaecyparis	nootkatensis	Alaska yellow-cedar	survival	7	272	68.8123	16.7992	NA	0.999999	NA	NA	87.1091	11.5758	6.76434	979025	NA	NA	NA	0.381824	228050	14.4877	156490	NA	0.0577677	617332	140.799	71122.3	NA	4746.65	71745.4	NA	NA	NA	NA	0.999999	NA	NA	60.1053	7.87157	1e-06	9790.25	NA	NA	NA	1e-06	2280.51	1e-06	1564.89	NA
Chamaecyparis	nootkatensis	Alaska yellow-cedar	survival	8	272	64.8123	12.7992	NA	0.999999	NA	NA	87.1669	11.5756	12.602	37386	NA	NA	NA	NA	NA	14.5315	990812	NA	0.478106	22747.8	273.199	308835	NA	3636.7	951735	NA	NA	NA	NA	0.999999	NA	NA	60.1452	7.8714	1e-06	373.86	NA	NA	NA	NA	NA	1e-06	9908.12	NA
Chamaecyparis	nootkatensis	Alaska yellow-cedar	survival	9	272	52.0131	0	NA	0.99814	NA	NA	NA	NA	NA	NA	NA	NA	NA	NA	NA	NA	NA	NA	NA	NA	NA	NA	NA	NA	NA	NA	NA	NA	NA	0.99814	NA	NA	NA	NA	NA	NA	NA	NA	NA	NA	NA	NA	NA	NA
Cornus	florida	flowering dogwood	growth	1	1303	1073.28	3.765	0.0303404	1.30331	0.00327555	-0.104447	NA	NA	NA	NA	NA	NA	NA	39.4929	3.62146	22.6595	1.36232	NA	NA	NA	23.3904	1.6583	0.213544	NA	NA	NA	NA	NA	NA	1.26421	-0.00362294	-0.117183	NA	NA	NA	NA	NA	NA	NA	28.4377	3.07838	20.1679	1.17173	NA
Cornus	florida	flowering dogwood	growth	2	1303	1069.51	0	0.0297706	0.857803	-0.00445995	-0.079111	NA	NA	NA	NA	NA	NA	NA	NA	NA	27.6353	1.52183	NA	NA	NA	188.803	0.343623	0.201371	NA	NA	NA	NA	NA	NA	0.840647	-0.00985522	-0.0902292	NA	NA	NA	NA	NA	NA	NA	NA	NA	25.1489	1.38495	NA
Cornus	florida	flowering dogwood	growth	3	1303	1101.99	32.479	-4.57941e-09	0.574649	NA	NA	NA	NA	NA	NA	NA	NA	NA	NA	NA	NA	NA	NA	NA	NA	NA	NA	NA	NA	NA	NA	NA	NA	NA	0.574649	NA	NA	NA	NA	NA	NA	NA	NA	NA	NA	NA	NA	NA	NA
Cornus	florida	flowering dogwood	growth	4	1303	1077.16	7.649	0.0302172	0.4743	0.00114806	-0.094032	NA	NA	NA	NA	NA	NA	NA	42.8007	3.87892	27.6513	1.55326	NA	2.42545	969.456	275.107	0.186092	0.187526	NA	NA	NA	NA	NA	NA	0.464814	-0.00589202	-0.106509	NA	NA	NA	NA	NA	NA	NA	29.1077	3.29722	24.6107	1.39803	NA
Cornus	florida	flowering dogwood	growth	5	1303	1075.72	6.208	0.0299563	0.576131	0.00235155	-0.101985	NA	NA	NA	NA	NA	NA	NA	NA	NA	27.6514	1.59122	NA	0.170498	144.294	94.9543	1.25984	0.215489	NA	NA	NA	NA	NA	NA	0.558847	-0.00518972	-0.115903	NA	NA	NA	NA	NA	NA	NA	NA	NA	24.8873	1.40039	NA
Cornus	florida	flowering dogwood	survival	1	3107	4180.54	6.47	NA	0.999999	NA	NA	NA	NA	NA	NA	0.000101156	-0.879921	2.25887	3.98213	3.69168	12.6649	1.59487	NA	NA	NA	284.239	0.0891598	NA	NA	NA	0.253155	798.22	-1000	-3.5899	0.999999	NA	NA	NA	NA	NA	NA	5.96819e-05	-1.06119	2.11177	3.82284	3.54401	11.7783	1.18021	NA
Cornus	florida	flowering dogwood	survival	2	3107	4231.8	57.73	NA	0.999999	NA	NA	NA	NA	NA	NA	4.79596e-05	-1.68967	3.21791	NA	NA	12.1924	1.5762	NA	NA	NA	269.662	0.223732	NA	NA	NA	0.990257	96.5673	-1000	-3.75985	0.999999	NA	NA	NA	NA	NA	NA	2.78166e-05	-1.88108	3.05701	NA	NA	11.5828	1.2452	NA
Cornus	florida	flowering dogwood	survival	3	3107	4174.07	0	NA	0.999999	NA	NA	NA	NA	NA	NA	4.17502e-05	-1.21484	2.71766	4.23153	4.04067	11.0323	2.97781	NA	3.20488	7.83394	283.889	0.0879292	NA	NA	NA	0.997949	967.569	-1000	-3.52041	0.999999	NA	NA	NA	NA	NA	NA	2.21276e-05	-1.42756	2.5546	4.01996	3.79823	10.0394	2.08447	NA
Cornus	florida	flowering dogwood	survival	4	3107	4205.63	31.557	NA	0.999999	NA	NA	NA	NA	NA	NA	3.20642e-05	-1.31956	2.94001	NA	NA	12.8416	4.51355	NA	3.23209	6.18268	277.9	0.138051	NA	NA	NA	0.86291	980.822	-997.913	-3.57196	0.999999	NA	NA	NA	NA	NA	NA	1.60321e-05	-1.55237	2.76361	NA	NA	9.50277	1.44434	NA
Cornus	florida	flowering dogwood	survival	5	3107	4190.17	16.097	NA	0.999999	NA	NA	4.64002	11.8125	2.5437	283377	NA	NA	NA	4.75149	3.41709	19.3186	725165	NA	NA	NA	284.742	0.083915	NA	11.7549	10.493	NA	NA	NA	NA	0.999999	NA	NA	3.48001	10.0406	1e-06	2833.77	NA	NA	NA	4.56143	3.24624	1e-06	7251.65	NA
Cornus	florida	flowering dogwood	survival	6	3107	4231.77	57.697	NA	0.999999	NA	NA	3.83217	12.6811	22.7183	70933.6	NA	NA	NA	NA	NA	12.2753	1.7677	NA	NA	NA	278.117	0.17109	NA	2.25175	14.3486	NA	NA	NA	NA	0.999999	NA	NA	2.68252	10.6521	1e-06	709.336	NA	NA	NA	NA	NA	11.2933	1.25507	NA
Cornus	florida	flowering dogwood	survival	7	3107	4182.02	7.95	NA	0.999999	NA	NA	4.35286	13.1017	2.56547	290931	NA	NA	NA	5.47188	3.39394	12.418	2.11556	NA	3.23209	8.11234	284.601	0.0846832	NA	18.2259	9.37026	NA	NA	NA	NA	0.999999	NA	NA	3.047	10.7434	1e-06	2909.31	NA	NA	NA	5.19829	3.15636	11.1762	1.31165	NA
Cornus	florida	flowering dogwood	survival	8	3107	4209.84	35.764	NA	0.999999	NA	NA	5.20504	11.5074	19.7674	999473	NA	NA	NA	NA	NA	11.3943	4.35032	NA	3.23209	6.57505	281.157	0.120341	NA	12.4321	9.12029	NA	NA	NA	NA	0.999999	NA	NA	3.59147	9.43604	1e-06	9994.73	NA	NA	NA	NA	NA	9.00154	2.00115	NA
Cornus	florida	flowering dogwood	survival	9	3107	4274.25	100.172	NA	0.94856	NA	NA	NA	NA	NA	NA	NA	NA	NA	NA	NA	NA	NA	NA	NA	NA	NA	NA	NA	NA	NA	NA	NA	NA	NA	0.94856	NA	NA	NA	NA	NA	NA	NA	NA	NA	NA	NA	NA	NA	NA
Crataegus	spp.	hawthorn spp.	growth	1	469	708.635	0	0.0620244	0.449693	0.0168071	-0.104656	NA	NA	NA	NA	NA	NA	NA	13.6929	0.966857	27.763	2.71649	NA	NA	NA	296.265	0.068505	0.304727	NA	NA	NA	NA	NA	NA	0.427208	0.00380491	-0.126674	NA	NA	NA	NA	NA	NA	NA	11.5036	0.7447	17.7719	2.01046	NA
Crataegus	spp.	hawthorn spp.	growth	2	469	713.783	5.1479	0.0537505	0.378206	0.0151344	-0.0967477	NA	NA	NA	NA	NA	NA	NA	NA	NA	26.3297	210.061	NA	NA	NA	308.826	0.106433	0.348044	NA	NA	NA	NA	NA	NA	0.359296	0.000332201	-0.120794	NA	NA	NA	NA	NA	NA	NA	NA	NA	0.01	21.007	NA
Crataegus	spp.	hawthorn spp.	growth	3	469	731.128	22.4931	-3.6495e-09	0.770905	NA	NA	NA	NA	NA	NA	NA	NA	NA	NA	NA	NA	NA	NA	NA	NA	NA	NA	NA	NA	NA	NA	NA	NA	NA	0.770905	NA	NA	NA	NA	NA	NA	NA	NA	NA	NA	NA	NA	NA	NA
Crataegus	spp.	hawthorn spp.	growth	4	469	722.208	13.573	0.0522721	467.628	0.0234097	-0.111129	NA	NA	NA	NA	NA	NA	NA	37.7637	2.04164	27.1802	1.50986	NA	1.10051	995.956	0.01	2.72556	0.348044	NA	NA	NA	NA	NA	NA	439.57	0.00776774	-0.137438	NA	NA	NA	NA	NA	NA	NA	31.7231	1.79677	24.1913	1.3137	NA
Crataegus	spp.	hawthorn spp.	growth	5	469	718.493	9.8575	0.0536629	0.307918	0.0172325	-0.104922	NA	NA	NA	NA	NA	NA	NA	NA	NA	27.6868	2.16374	NA	0.667175	340.694	308.517	0.185864	0.368657	NA	NA	NA	NA	NA	NA	0.292522	0.00423029	-0.127278	NA	NA	NA	NA	NA	NA	NA	NA	NA	19.9373	1.75281	NA
Crataegus	spp.	hawthorn spp.	survival	1	781	640.306	6.8465	NA	0.993073	NA	NA	NA	NA	NA	NA	0.00124857	3.38852	-2.91204	8.39244	4.79783	6.5647	892355	NA	NA	NA	282.356	0.116936	NA	NA	NA	0.994182	197.013	240.049	-817.825	0.993073	NA	NA	NA	NA	NA	NA	0.0005244	3.12075	-3.25449	6.79788	3.40646	1e-06	8923.55	NA
Crataegus	spp.	hawthorn spp.	survival	2	781	635.688	2.228	NA	0.999999	NA	NA	NA	NA	NA	NA	0.00867962	0.799524	-0.580241	NA	NA	0.25052	837.967	NA	NA	NA	281.948	0.122237	NA	NA	NA	0.841704	203	-853.221	-671.822	0.999999	NA	NA	NA	NA	NA	NA	0.0067701	0.705132	-0.681708	NA	NA	1e-06	192.732	NA
Crataegus	spp.	hawthorn spp.	survival	3	781	642.733	9.2733	NA	0.999999	NA	NA	NA	NA	NA	NA	0.00479148	1.33881	-1.0126	3.58324	13.5948	8.12623	19358.5	NA	1.08445	981454	282.168	0.11682	NA	NA	NA	0.998775	352.51	-818.8	-949.166	0.999999	NA	NA	NA	NA	NA	NA	0.00340195	1.21204	-1.15449	2.11411	9.24449	1e-06	193.585	NA
Crataegus	spp.	hawthorn spp.	survival	4	781	639.705	6.2454	NA	0.999999	NA	NA	NA	NA	NA	NA	0.00938956	0.735584	-0.540273	NA	NA	9.37977	130586	NA	0.0257343	967212	281.96	0.123025	NA	NA	NA	0.671365	497.343	342.044	-566.392	0.999999	NA	NA	NA	NA	NA	NA	0.00722996	0.634988	-0.645765	NA	NA	1e-06	1305.87	NA
Crataegus	spp.	hawthorn spp.	survival	5	781	637.445	3.9855	NA	0.995447	NA	NA	72.7455	852622	0.00144343	18.4942	NA	NA	NA	5.52059	9.21269	3.9372	63442.6	NA	NA	NA	281.8	0.122897	NA	309.928	23.6534	NA	NA	NA	NA	0.995447	NA	NA	1e-06	8526.22	1e-06	12.5761	NA	NA	NA	3.97482	6.54101	1e-06	634.426	NA
Crataegus	spp.	hawthorn spp.	survival	6	781	633.46	0	NA	0.997153	NA	NA	26.0864	912806	6.46137e-05	18.0124	NA	NA	NA	NA	NA	6.39975	877720	NA	NA	NA	281.921	0.123879	NA	396.767	18.2654	NA	NA	NA	NA	0.997153	NA	NA	1e-06	9128.06	1e-06	12.2484	NA	NA	NA	NA	NA	1e-06	8777.2	NA
Crataegus	spp.	hawthorn spp.	survival	7	781	641.402	7.9424	NA	0.999481	NA	NA	74.573	602981	1.33989e-05	16.018	NA	NA	NA	4.03676	994922	0.126515	275111	NA	1.09378	974111	282.133	0.118681	NA	510.773	18.6641	NA	NA	NA	NA	0.999481	NA	NA	1e-06	6029.81	1e-06	11.6931	NA	NA	NA	1e-06	9949.22	1e-06	2751.11	NA
Crataegus	spp.	hawthorn spp.	survival	8	781	637.399	3.9396	NA	0.999616	NA	NA	4.08891	264680	0.000185086	16.6281	NA	NA	NA	NA	NA	10.7822	42049.4	NA	0.0721642	859374	282.136	0.118822	NA	510.613	18.4383	NA	NA	NA	NA	0.999616	NA	NA	1e-06	2646.8	1e-06	11.806	NA	NA	NA	NA	NA	1e-06	420.494	NA
Crataegus	spp.	hawthorn spp.	survival	9	781	646.174	12.7144	NA	0.981017	NA	NA	NA	NA	NA	NA	NA	NA	NA	NA	NA	NA	NA	NA	NA	NA	NA	NA	NA	NA	NA	NA	NA	NA	NA	0.981017	NA	NA	NA	NA	NA	NA	NA	NA	NA	NA	NA	NA	NA	NA
Diospyros	virginiana	common persimmon	growth	1	1363	3510.99	3.505	0.230058	0.531725	0.0206042	-0.283321	NA	NA	NA	NA	NA	NA	NA	0.10533	7.7958	21.8907	1.09652	NA	NA	NA	307.308	0.073083	0.579552	NA	NA	NA	NA	NA	NA	0.515774	0.0133667	-0.297856	NA	NA	NA	NA	NA	NA	NA	0.0710111	7.17221	20.5779	0.98697	NA
Diospyros	virginiana	common persimmon	growth	2	1363	3507.48	0	0.230171	0.485005	0.0206564	-0.284801	NA	NA	NA	NA	NA	NA	NA	NA	NA	25.2283	1.20236	NA	NA	NA	307.308	0.0703654	0.577644	NA	NA	NA	NA	NA	NA	0.470455	0.0134157	-0.299212	NA	NA	NA	NA	NA	NA	NA	NA	NA	23.7152	1.11826	NA
Diospyros	virginiana	common persimmon	growth	3	1363	3974.56	467.079	-1.08289e-09	1.37961	NA	NA	NA	NA	NA	NA	NA	NA	NA	NA	NA	NA	NA	NA	NA	NA	NA	NA	NA	NA	NA	NA	NA	NA	NA	1.35201	NA	NA	NA	NA	NA	NA	NA	NA	NA	NA	NA	NA	NA	NA
Diospyros	virginiana	common persimmon	growth	4	1363	3515.05	7.564	0.22887	0.527225	0.0199777	-0.287209	NA	NA	NA	NA	NA	NA	NA	0.01	13.5583	25.1758	1.22855	NA	0.0251893	769.176	307.308	0.0708376	0.587218	NA	NA	NA	NA	NA	NA	0.51668	0.0135764	-0.300545	NA	NA	NA	NA	NA	NA	NA	0.01	12.3381	23.4141	1.14261	NA
Diospyros	virginiana	common persimmon	growth	5	1363	3511.46	3.974	0.22894	0.477313	0.0203133	-0.28823	NA	NA	NA	NA	NA	NA	NA	NA	NA	25.2283	1.25517	NA	1.72004	567.611	307.308	0.0693099	0.584254	NA	NA	NA	NA	NA	NA	0.462993	0.0130933	-0.302964	NA	NA	NA	NA	NA	NA	NA	NA	NA	23.7152	1.14228	NA
Diospyros	virginiana	common persimmon	survival	1	1926	2107.87	6.424	NA	0.999999	NA	NA	NA	NA	NA	NA	0.00052728	2.17111	-1.66557	7.00541	3.61654	12.8749	1.10178	NA	NA	NA	280.439	0.156221	NA	NA	NA	0.819789	962.413	996.058	-999.999	0.999999	NA	NA	NA	NA	NA	NA	0	-10	-10	6.37492	3.07406	12.6174	0.969568	NA
Diospyros	virginiana	common persimmon	survival	2	1926	2125.04	23.592	NA	0.999896	NA	NA	NA	NA	NA	NA	4.15389e-05	1.61452	-0.223565	NA	NA	12.3491	1.12312	NA	NA	NA	12.78	14.5139	NA	NA	NA	0.829854	952.279	674.091	-938.813	0.999896	NA	NA	NA	NA	NA	NA	8.72317e-06	1.11057	-0.718025	NA	NA	11.9787	0.887261	NA
Diospyros	virginiana	common persimmon	survival	3	1926	2112.26	10.813	NA	0.999999	NA	NA	NA	NA	NA	NA	0.00265592	1.14625	-0.859412	7.80289	3.32528	12.6377	1.19544	NA	3.40393	768863	276.449	0.23269	NA	NA	NA	0.0421309	228.303	-327.133	-992.779	0.999999	NA	NA	NA	NA	NA	NA	0.00106237	0.901033	-1.10114	7.25669	2.79323	12.2586	0.932445	NA
Diospyros	virginiana	common persimmon	survival	4	1926	2128.09	26.649	NA	0.978495	NA	NA	NA	NA	NA	NA	0.000211135	1.91684	-0.847909	NA	NA	12.4365	1.05463	NA	2.91106	756683	231.101	720566	NA	NA	NA	0.546583	562.707	-395.427	-177.391	0.978495	NA	NA	NA	NA	NA	NA	8.23426e-05	1.61167	-1.1473	NA	NA	12.0633	0.875342	NA
Diospyros	virginiana	common persimmon	survival	5	1926	2101.45	0	NA	0.999999	NA	NA	0.483181	27.7426	6.19491	649910	NA	NA	NA	7.51746	3.71049	12.7585	1.18361	NA	NA	NA	283.794	0.127933	NA	700.159	32.003	NA	NA	NA	NA	0.999999	NA	NA	0.251255	23.5812	1e-06	6499.1	NA	NA	NA	6.69054	2.93129	12.2481	0.935054	NA
Diospyros	virginiana	common persimmon	survival	6	1926	2104.7	3.256	NA	0.999999	NA	NA	0.317524	24.6153	0.011257	7307.57	NA	NA	NA	NA	NA	12.6479	1.15806	NA	NA	NA	283.127	0.159823	NA	874.239	28.081	NA	NA	NA	NA	0.999999	NA	NA	0.203216	22.1538	1e-06	73.0757	NA	NA	NA	NA	NA	12.1419	0.926444	NA
Diospyros	virginiana	common persimmon	survival	7	1926	2105.78	4.336	NA	0.999995	NA	NA	0.615129	27.029	1.11756	801072	NA	NA	NA	6.99151	4.05093	12.6697	1.20667	NA	0.387218	456948	282.853	0.137297	NA	371.06	30.0448	NA	NA	NA	NA	0.999995	NA	NA	0.356775	23.2449	1e-06	8010.72	NA	NA	NA	6.36227	3.40278	12.2896	0.953271	NA
Diospyros	virginiana	common persimmon	survival	8	1926	2106.32	4.879	NA	0.999999	NA	NA	0.6321	22.7984	0.215509	513454	NA	NA	NA	NA	NA	12.774	1.1544	NA	3.45348	13.5995	282.927	0.150146	NA	822.282	31.1739	NA	NA	NA	NA	0.999999	NA	NA	0.423508	20.5185	1e-06	5134.54	NA	NA	NA	NA	NA	12.2631	0.946606	NA
Diospyros	virginiana	common persimmon	survival	9	1926	2122.88	21.438	NA	0.970629	NA	NA	NA	NA	NA	NA	NA	NA	NA	NA	NA	NA	NA	NA	NA	NA	NA	NA	NA	NA	NA	NA	NA	NA	NA	0.970629	NA	NA	NA	NA	NA	NA	NA	NA	NA	NA	NA	NA	NA	NA
Fagus	grandifolia	American beech	growth	1	20894	94357.6	156.04	0.301051	1.4663	0.0150119	-0.344869	NA	NA	NA	NA	NA	NA	NA	5.80892	1.87374	12.8141	0.856166	NA	NA	NA	311.621	0.140783	0.487933	NA	NA	NA	NA	NA	NA	1.4663	0.0138117	-0.350665	NA	NA	NA	NA	NA	NA	NA	5.51887	1.72392	12.4299	0.787753	NA
Fagus	grandifolia	American beech	growth	2	20894	94407.7	206.12	0.301054	1.36493	0.0139243	-0.340468	NA	NA	NA	NA	NA	NA	NA	NA	NA	12.9541	0.862587	NA	NA	NA	311.621	0.157705	0.483807	NA	NA	NA	NA	NA	NA	1.36493	0.0125241	-0.34637	NA	NA	NA	NA	NA	NA	NA	NA	NA	12.5657	0.79366	NA
Fagus	grandifolia	American beech	growth	3	20894	105831	11629.8	-1.10231e-09	3.99491	NA	NA	NA	NA	NA	NA	NA	NA	NA	NA	NA	NA	NA	NA	NA	NA	NA	NA	NA	NA	NA	NA	NA	NA	NA	3.95496	NA	NA	NA	NA	NA	NA	NA	NA	NA	NA	NA	NA	NA	NA
Fagus	grandifolia	American beech	growth	4	20894	94201.6	0	0.300135	2.89526	0.0162482	-0.347656	NA	NA	NA	NA	NA	NA	NA	21.0751	2.56179	12.5584	0.679473	NA	0.00092619	7.66732	308.459	0.142341	0.49515	NA	NA	NA	NA	NA	NA	2.89526	0.015048	-0.353421	NA	NA	NA	NA	NA	NA	NA	20.2325	2.48495	12.4329	0.64554	NA
Fagus	grandifolia	American beech	growth	5	20894	94257.4	55.87	0.299961	1.96608	0.0150927	-0.334462	NA	NA	NA	NA	NA	NA	NA	NA	NA	12.7329	0.79404	NA	0.00532578	8.9728	311.621	0.133222	0.491355	NA	NA	NA	NA	NA	NA	1.96608	0.0138926	-0.339975	NA	NA	NA	NA	NA	NA	NA	NA	NA	12.4784	0.738517	NA
Fagus	grandifolia	American beech	survival	1	24091	14257.5	124.46	NA	0.999999	NA	NA	NA	NA	NA	NA	2.33014e-05	-0.753729	1.96357	6.2458	11.9379	1.18372	441764	NA	NA	NA	285.805	0.143872	NA	NA	NA	0.0019702	798.623	-697.624	-4.22848	0.999999	NA	NA	NA	NA	NA	NA	2.12043e-05	-0.80671	1.93964	5.87106	10.5053	1e-06	4417.64	NA
Fagus	grandifolia	American beech	survival	2	24091	14265.1	132.08	NA	0.999999	NA	NA	NA	NA	NA	NA	9.22921e-05	-0.622094	1.56133	NA	NA	3.73916	307.933	NA	NA	NA	285.715	0.144335	NA	NA	NA	0.998293	726.6	-930.61	-94.2318	0.999999	NA	NA	NA	NA	NA	NA	8.21399e-05	-0.686504	1.53821	NA	NA	0.0373925	46.19	NA
Fagus	grandifolia	American beech	survival	3	24091	14133.1	0	NA	0.999999	NA	NA	NA	NA	NA	NA	6.27828e-05	-0.486172	1.55283	9.53727	8.30417	0.683356	23.9311	NA	0.248492	25.5276	285.06	0.125684	NA	NA	NA	0.0975892	113.048	-0.022002	-0.0358666	0.999999	NA	NA	NA	NA	NA	NA	5.90158e-05	-0.512749	1.5373	8.96503	7.14159	0.656022	23.6918	NA
Fagus	grandifolia	American beech	survival	4	24091	14177.8	44.74	NA	0.999999	NA	NA	NA	NA	NA	NA	3.55758e-06	-0.672758	2.3555	NA	NA	15.6918	9289.82	NA	2.23728	21.1004	285.319	0.133855	NA	NA	NA	0.896001	974.615	-0.235017	-1.25643	0.999999	NA	NA	NA	NA	NA	NA	3.2374e-06	-0.708973	2.33079	NA	NA	1e-06	836.083	NA
Fagus	grandifolia	American beech	survival	5	24091	14267.7	134.67	NA	0.999999	NA	NA	7.71001	21.7274	11.0206	4881.13	NA	NA	NA	6.83053	14.8842	0.526487	332105	NA	NA	NA	285.836	0.146993	NA	30.3737	26.6951	NA	NA	NA	NA	0.999999	NA	NA	6.47641	19.3374	1e-06	97.6225	NA	NA	NA	5.66934	10.2701	1e-06	3321.05	NA
Fagus	grandifolia	American beech	survival	6	24091	14266.9	133.82	NA	0.999999	NA	NA	7.3276	20.6604	8.83162	633347	NA	NA	NA	NA	NA	16.906	887689	NA	NA	NA	285.861	0.148208	NA	26.0205	27.9614	NA	NA	NA	NA	0.999999	NA	NA	6.37501	18.8009	1e-06	6333.47	NA	NA	NA	NA	NA	1e-06	8876.89	NA
Fagus	grandifolia	American beech	survival	7	24091	14250.2	117.11	NA	0.999999	NA	NA	8.85454	26.5153	4.92312	249763	NA	NA	NA	10.9568	289779	8.46281	347666	NA	2.23705	30.3958	285.728	0.143719	NA	38.5594	25.6213	NA	NA	NA	NA	0.999999	NA	NA	6.99509	22.0077	1e-06	2497.63	NA	NA	NA	1e-06	2897.79	1e-06	3476.66	NA
Fagus	grandifolia	American beech	survival	8	24091	14246.2	113.13	NA	0.999999	NA	NA	8.62248	28.1561	15.4391	999881	NA	NA	NA	NA	NA	11.8508	974730	NA	2.23728	30.013	285.726	0.143449	NA	37.9902	25.598	NA	NA	NA	NA	0.999999	NA	NA	6.72554	23.088	1e-06	9998.81	NA	NA	NA	NA	NA	1e-06	9747.3	NA
Fagus	grandifolia	American beech	survival	9	24091	15170	1036.93	NA	0.987637	NA	NA	NA	NA	NA	NA	NA	NA	NA	NA	NA	NA	NA	NA	NA	NA	NA	NA	NA	NA	NA	NA	NA	NA	NA	0.987637	NA	NA	NA	NA	NA	NA	NA	NA	NA	NA	NA	NA	NA	NA
Fraxinus	americana	white ash	growth	1	17266	78390.7	0	0.371076	10.4713	-0.00221892	-0.322403	NA	NA	NA	NA	NA	NA	NA	45.3735	3.36536	10.7537	1.00217	NA	NA	NA	95.6121	0.461423	0.618068	NA	NA	NA	NA	NA	NA	10.4713	-0.00425625	-0.328457	NA	NA	NA	NA	NA	NA	NA	42.6517	3.26442	10.324	0.872007	NA
Fraxinus	americana	white ash	growth	2	17266	78454.2	63.58	0.37049	1.30769	-0.00233487	-0.321412	NA	NA	NA	NA	NA	NA	NA	NA	NA	10.1626	0.91536	NA	NA	NA	173.987	0.38399	0.621781	NA	NA	NA	NA	NA	NA	1.30769	-0.00436648	-0.327492	NA	NA	NA	NA	NA	NA	NA	NA	NA	9.85791	0.833057	NA
Fraxinus	americana	white ash	growth	3	17266	90045.5	11654.8	-3.85807e-10	3.87752	NA	NA	NA	NA	NA	NA	NA	NA	NA	NA	NA	NA	NA	NA	NA	NA	NA	NA	NA	NA	NA	NA	NA	NA	NA	3.87752	NA	NA	NA	NA	NA	NA	NA	NA	NA	NA	NA	NA	NA	NA
Fraxinus	americana	white ash	growth	4	17266	78395	4.37	0.371213	6.59172	-0.00260219	-0.320162	NA	NA	NA	NA	NA	NA	NA	45.1683	3.37172	10.6957	0.98632	NA	0.822641	965.727	111.513	0.434211	0.616711	NA	NA	NA	NA	NA	NA	6.5258	-0.00495065	-0.326789	NA	NA	NA	NA	NA	NA	NA	42.9102	3.27059	10.2683	0.858218	NA
Fraxinus	americana	white ash	growth	5	17266	78459.1	68.42	0.370198	102.037	-0.00265981	-0.321211	NA	NA	NA	NA	NA	NA	NA	NA	NA	10.1234	0.942754	NA	2.18846	499.803	7.38711	1.1343	0.622717	NA	NA	NA	NA	NA	NA	102.037	-0.00457943	-0.327254	NA	NA	NA	NA	NA	NA	NA	NA	NA	9.81994	0.848579	NA
Fraxinus	americana	white ash	survival	1	20060	13265.5	0	NA	0.999999	NA	NA	NA	NA	NA	NA	0.000246181	1.00009	0.137023	4.64945	6.57768	4.51979	161087	NA	NA	NA	266.452	0.824215	NA	NA	NA	0.401395	999.855	-999.979	-3.8407	0.999999	NA	NA	NA	NA	NA	NA	0.000219101	0.968086	0.102557	4.50997	6.38035	1e-06	1610.87	NA
Fraxinus	americana	white ash	survival	2	20060	13427.6	162.11	NA	0.999999	NA	NA	NA	NA	NA	NA	0.000127273	1.08728	0.240255	NA	NA	19.7037	10.7452	NA	NA	NA	266.353	0.457243	NA	NA	NA	0.489545	334.989	-299.923	-3.41579	0.999999	NA	NA	NA	NA	NA	NA	0.000112001	1.05424	0.202956	NA	NA	17.7334	9.24085	NA
Fraxinus	americana	white ash	survival	3	20060	13265.9	0.47	NA	0.999999	NA	NA	NA	NA	NA	NA	0.000190881	1.02664	0.170939	4.82647	6.83991	19.6703	617205	NA	0.808971	40.5746	269.501	0.763237	NA	NA	NA	0.918457	988.659	-1000	-3.85931	0.999999	NA	NA	NA	NA	NA	NA	0.000171793	0.994323	0.140426	4.68168	6.56632	1e-06	6172.05	NA
Fraxinus	americana	white ash	survival	4	20060	13340.7	75.25	NA	0.999999	NA	NA	NA	NA	NA	NA	0.000104907	1.13081	0.231381	NA	NA	19.7037	10.7165	NA	1.53603	17.7577	272.4	0.459385	NA	NA	NA	0.782964	999.998	-299.872	-3.44503	0.999999	NA	NA	NA	NA	NA	NA	9.33668e-05	1.09724	0.194722	NA	NA	17.7334	9.21619	NA
Fraxinus	americana	white ash	survival	5	20060	13286.2	20.71	NA	0.999999	NA	NA	1.83478	103.843	0.568013	13.152	NA	NA	NA	4.58806	6.77185	6.99944	786323	NA	NA	NA	264.925	0.895975	NA	3160.81	142.315	NA	NA	NA	NA	0.999999	NA	NA	0.330261	62.3058	0.42601	12.3629	NA	NA	NA	4.45041	6.56869	1e-06	7863.23	NA
Fraxinus	americana	white ash	survival	6	20060	13438.8	173.32	NA	0.999999	NA	NA	90.7601	512974	0.644908	12.197	NA	NA	NA	NA	NA	19.7037	10.1435	NA	NA	NA	267.151	0.448513	NA	4707.43	991976	NA	NA	NA	NA	0.999999	NA	NA	1e-06	5129.74	0.509478	11.4652	NA	NA	NA	NA	NA	17.9304	8.92631	NA
Fraxinus	americana	white ash	survival	7	20060	13286	20.48	NA	0.999999	NA	NA	44.1748	973265	0.583587	12.7909	NA	NA	NA	5.06952	6.65878	8.72443	184606	NA	0.716819	41.3306	266.658	0.842976	NA	4862.31	9729.73	NA	NA	NA	NA	0.999999	NA	NA	1e-06	9732.65	0.443527	12.0234	NA	NA	NA	4.91744	6.39243	1e-06	1846.06	NA
Fraxinus	americana	white ash	survival	8	20060	13354.9	89.44	NA	0.999999	NA	NA	66.4767	489790	0.618322	12.6542	NA	NA	NA	NA	NA	18.6225	9.51474	NA	1.47691	18.3292	272.82	0.469	NA	11.9341	856431	NA	NA	NA	NA	0.999999	NA	NA	1e-06	4897.9	0.482291	11.895	NA	NA	NA	NA	NA	16.9465	8.27782	NA
Fraxinus	americana	white ash	survival	9	20060	13667.3	401.86	NA	0.986467	NA	NA	NA	NA	NA	NA	NA	NA	NA	NA	NA	NA	NA	NA	NA	NA	NA	NA	NA	NA	NA	NA	NA	NA	NA	0.986467	NA	NA	NA	NA	NA	NA	NA	NA	NA	NA	NA	NA	NA	NA
Fraxinus	nigra	black ash	growth	1	11873	30180.9	45.24	0.24139	1.23996	0.00577942	-0.252514	NA	NA	NA	NA	NA	NA	NA	34.8899	5.36256	0.128216	4.29522	NA	NA	NA	298.795	0.0549504	0.538102	NA	NA	NA	NA	NA	NA	1.23996	0.0035215	-0.258239	NA	NA	NA	NA	NA	NA	NA	29.3091	4.88001	0.123487	4.25226	NA
Fraxinus	nigra	black ash	growth	2	11873	30180.7	45.02	0.241143	1.31292	0.00516053	-0.252093	NA	NA	NA	NA	NA	NA	NA	NA	NA	0.112839	4.28999	NA	NA	NA	298.795	0.0526578	0.539955	NA	NA	NA	NA	NA	NA	1.29979	0.00285721	-0.258234	NA	NA	NA	NA	NA	NA	NA	NA	NA	0.108725	4.24709	NA
Fraxinus	nigra	black ash	growth	3	11873	34842.3	4706.63	-2.08385e-10	1.42565	NA	NA	NA	NA	NA	NA	NA	NA	NA	NA	NA	NA	NA	NA	NA	NA	NA	NA	NA	NA	NA	NA	NA	NA	NA	1.42565	NA	NA	NA	NA	NA	NA	NA	NA	NA	NA	NA	NA	NA	NA
Fraxinus	nigra	black ash	growth	4	11873	30135.6	0	0.240997	4.23009	0.00592921	-0.252015	NA	NA	NA	NA	NA	NA	NA	34.89	3.62839	0.178622	6.00332	NA	1.25685e-05	8.2088	298.795	0.047889	0.5398	NA	NA	NA	NA	NA	NA	4.23009	0.00381051	-0.257673	NA	NA	NA	NA	NA	NA	NA	32.4483	3.48329	0.163346	5.88328	NA
Fraxinus	nigra	black ash	growth	5	11873	30143.6	7.99	0.241463	5.9655	0.0046091	-0.249079	NA	NA	NA	NA	NA	NA	NA	NA	NA	0.0129983	6.63918	NA	1e-06	9.65286	298.795	0.0454248	0.539727	NA	NA	NA	NA	NA	NA	5.9655	0.002609	-0.254741	NA	NA	NA	NA	NA	NA	NA	NA	NA	0.0122184	6.57279	NA
Fraxinus	nigra	black ash	survival	1	13528	6005.65	22.464	NA	0.999999	NA	NA	NA	NA	NA	NA	5.54055e-05	0.23053	1.01787	19.196	735019	4.9871	9.07668	NA	NA	NA	275.803	0.120021	NA	NA	NA	0.278847	998.538	-283.127	-3.99478	0.999999	NA	NA	NA	NA	NA	NA	4.70947e-05	0.169147	0.973794	1e-06	7350.19	4.9871	8.98591	NA
Fraxinus	nigra	black ash	survival	2	13528	6001.87	18.682	NA	0.999999	NA	NA	NA	NA	NA	NA	0.000102695	0.169043	0.908551	NA	NA	4.99957	10.63	NA	NA	NA	275.958	0.113686	NA	NA	NA	0.98212	237.721	-995.028	-4.60562	0.999999	NA	NA	NA	NA	NA	NA	8.93446e-05	0.114131	0.868563	NA	NA	4.6996	9.35438	NA
Fraxinus	nigra	black ash	survival	3	13528	6005.29	22.106	NA	0.999999	NA	NA	NA	NA	NA	NA	5.58419e-05	0.387024	0.823479	1.67781	812371	16.4745	637970	NA	1.50046	9.16931	252.368	34372.4	NA	NA	NA	0.7728	431.194	-802.124	-4.11928	0.999999	NA	NA	NA	NA	NA	NA	4.91408e-05	0.345476	0.785363	1e-06	8123.71	1e-06	6379.7	NA
Fraxinus	nigra	black ash	survival	4	13528	5997.89	14.699	NA	0.999999	NA	NA	NA	NA	NA	NA	7.4472e-05	0.388376	0.745672	NA	NA	7.42326	6.55527	NA	1.50046	9.33041	237.82	607652	NA	NA	NA	0.901007	871.399	-15.9356	-2.85641	0.999999	NA	NA	NA	NA	NA	NA	5.80882e-05	0.31051	0.673741	NA	NA	6.8294	4.98201	NA
Fraxinus	nigra	black ash	survival	5	13528	5987.26	4.077	NA	0.999999	NA	NA	3.35771	7447.35	0.598436	17.159	NA	NA	NA	10.1995	77529.1	5.25888	9.79952	NA	NA	NA	275.839	0.116117	NA	28.8019	28.2751	NA	NA	NA	NA	0.999999	NA	NA	1e-06	670.262	0.418906	15.7863	NA	NA	NA	1e-06	775.291	4.83817	8.1336	NA
Fraxinus	nigra	black ash	survival	6	13528	5983.19	0	NA	0.999999	NA	NA	44.0098	756154	0.675874	16.7675	NA	NA	NA	NA	NA	5.37219	9.40666	NA	NA	NA	275.764	0.118751	NA	27.8657	29.4949	NA	NA	NA	NA	0.999999	NA	NA	1e-06	7561.54	0.473112	15.2584	NA	NA	NA	NA	NA	4.88869	7.71346	NA
Fraxinus	nigra	black ash	survival	7	13528	5991.84	8.649	NA	0.999999	NA	NA	0.00158878	579499	0.955855	17.298	NA	NA	NA	16.7582	988160	7.59836	7.16227	NA	1.50046	9.50515	46.2587	976269	NA	29.6906	33.1202	NA	NA	NA	NA	0.999999	NA	NA	1e-06	5794.99	0.678657	15.5682	NA	NA	NA	1e-06	9881.6	6.68656	5.08521	NA
Fraxinus	nigra	black ash	survival	8	13528	5988	4.817	NA	0.999999	NA	NA	66.3891	135792	0.921361	18.2334	NA	NA	NA	NA	NA	7.76519	6.60819	NA	1.50046	9.33828	262.364	793461	NA	30.1836	36.959	NA	NA	NA	NA	0.999999	NA	NA	1e-06	1357.92	0.644953	16.0453	NA	NA	NA	NA	NA	6.91102	5.02222	NA
Fraxinus	nigra	black ash	survival	9	13528	6257.83	274.647	NA	0.992931	NA	NA	NA	NA	NA	NA	NA	NA	NA	NA	NA	NA	NA	NA	NA	NA	NA	NA	NA	NA	NA	NA	NA	NA	NA	0.992931	NA	NA	NA	NA	NA	NA	NA	NA	NA	NA	NA	NA	NA	NA
Fraxinus	pennsylvanica	green ash	growth	1	15573	66788.6	61.61	0.334762	0.752697	0.00493836	-0.327116	NA	NA	NA	NA	NA	NA	NA	17.464	1.32931	10.7371	1.42007	NA	NA	NA	301.056	0.124402	0.603304	NA	NA	NA	NA	NA	NA	0.74517	0.00308889	-0.33369	NA	NA	NA	NA	NA	NA	NA	17.1149	1.30274	10.2006	1.29235	NA
Fraxinus	pennsylvanica	green ash	growth	2	15573	67053.6	326.65	0.329964	0.64816	0.00623919	-0.329908	NA	NA	NA	NA	NA	NA	NA	NA	NA	10.722	0.888178	NA	NA	NA	287.045	0.0512522	0.609736	NA	NA	NA	NA	NA	NA	0.64816	0.00437669	-0.336241	NA	NA	NA	NA	NA	NA	NA	NA	NA	10.5077	0.85269	NA
Fraxinus	pennsylvanica	green ash	growth	3	15573	77201	10474.1	-3.0082e-10	3.35866	NA	NA	NA	NA	NA	NA	NA	NA	NA	NA	NA	NA	NA	NA	NA	NA	NA	NA	NA	NA	NA	NA	NA	NA	NA	3.32507	NA	NA	NA	NA	NA	NA	NA	NA	NA	NA	NA	NA	NA	NA
Fraxinus	pennsylvanica	green ash	growth	4	15573	66727	0	0.335603	0.809047	0.00364124	-0.32162	NA	NA	NA	NA	NA	NA	NA	20.0518	1.44235	14.436	1.49322	NA	1.2942	4.10917	288.302	0.065602	0.601668	NA	NA	NA	NA	NA	NA	0.809047	0.00196836	-0.327973	NA	NA	NA	NA	NA	NA	NA	19.651	1.41352	13.859	1.4186	NA
Fraxinus	pennsylvanica	green ash	growth	5	15573	67010.6	283.64	0.329658	0.710704	0.00543065	-0.328264	NA	NA	NA	NA	NA	NA	NA	NA	NA	11.855	0.900685	NA	1.29423	4.43304	286.042	0.044063	0.610226	NA	NA	NA	NA	NA	NA	0.710704	0.00386765	-0.334212	NA	NA	NA	NA	NA	NA	NA	NA	NA	11.6181	0.882691	NA
Fraxinus	pennsylvanica	green ash	survival	1	18623	13182.9	170.36	NA	0.999999	NA	NA	NA	NA	NA	NA	0.000350518	0.908705	0.0250172	5.21244	5.80068	13.6725	17.1645	NA	NA	NA	269.353	0.592053	NA	NA	NA	0.977225	989.447	-969.084	-3.89525	0.999999	NA	NA	NA	NA	NA	NA	0.000308456	0.877801	-0.0135782	5.05607	5.62666	9.7075	12.8734	NA
Fraxinus	pennsylvanica	green ash	survival	2	18623	13352.7	340.23	NA	0.999999	NA	NA	NA	NA	NA	NA	0.00064884	0.83523	-0.0178339	NA	NA	1.61994	25.4406	NA	NA	NA	250.328	1.00357	NA	NA	NA	0.224974	276.601	-999.998	-3.81141	0.999999	NA	NA	NA	NA	NA	NA	0.000570979	0.796855	-0.0589161	NA	NA	1.32835	23.1509	NA
Fraxinus	pennsylvanica	green ash	survival	3	18623	13025.3	12.82	NA	0.999999	NA	NA	NA	NA	NA	NA	3.38949e-05	1.12757	0.371742	5.52079	12.0463	13.6299	10.7114	NA	1.29299	12.1592	275.996	0.5842	NA	NA	NA	0.928392	993.036	-749.602	-3.91372	0.999999	NA	NA	NA	NA	NA	NA	2.77939e-05	1.07178	0.315385	4.80309	9.75748	12.1306	9.42607	NA
Fraxinus	pennsylvanica	green ash	survival	4	18623	13028.8	16.27	NA	0.999999	NA	NA	NA	NA	NA	NA	5.64813e-05	1.01341	0.358741	NA	NA	13.9626	11.1321	NA	1.29299	11.4648	274.604	0.648717	NA	NA	NA	0.122357	991.968	-1000	-3.97499	0.999999	NA	NA	NA	NA	NA	NA	4.63146e-05	0.959222	0.302956	NA	NA	12.706	9.57358	NA
Fraxinus	pennsylvanica	green ash	survival	5	18623	13171.9	159.37	NA	0.999999	NA	NA	54.6887	32789.8	0.250623	15.7531	NA	NA	NA	5.22238	5.84683	13.096	15.5166	NA	NA	NA	269.2	0.604174	NA	2340.11	30593.6	NA	NA	NA	NA	0.999999	NA	NA	1e-06	655.795	0.122806	14.8079	NA	NA	NA	5.06571	5.61296	9.16721	12.2581	NA
Fraxinus	pennsylvanica	green ash	survival	6	18623	13341.7	329.15	NA	0.999999	NA	NA	94.2347	400450	0.294816	15.0524	NA	NA	NA	NA	NA	1.48013	23.3635	NA	NA	NA	247.951	1.09385	NA	4415.67	709600	NA	NA	NA	NA	0.999999	NA	NA	1e-06	4004.5	0.156253	14.1493	NA	NA	NA	NA	NA	1.25812	21.7281	NA
Fraxinus	pennsylvanica	green ash	survival	7	18623	13012.5	0	NA	0.999999	NA	NA	131.179	417505	0.575815	15.0084	NA	NA	NA	6.06224	10.8106	12.5468	11.5952	NA	1.29299	12.3952	276.08	0.622733	NA	2412.44	16394.8	NA	NA	NA	NA	0.999999	NA	NA	1e-06	4175.05	0.391555	13.9578	NA	NA	NA	5.33477	8.97283	10.9157	9.50803	NA
Fraxinus	pennsylvanica	green ash	survival	8	18623	13014.9	2.4	NA	0.999999	NA	NA	1.08141	928458	0.574306	15.1237	NA	NA	NA	NA	NA	13.5447	11.9736	NA	1.29299	11.6708	274.727	0.689378	NA	850.12	270209	NA	NA	NA	NA	0.999999	NA	NA	1e-06	9284.58	0.379042	13.9138	NA	NA	NA	NA	NA	11.7839	10.0578	NA
Fraxinus	pennsylvanica	green ash	survival	9	18623	13521.3	508.81	NA	0.985112	NA	NA	NA	NA	NA	NA	NA	NA	NA	NA	NA	NA	NA	NA	NA	NA	NA	NA	NA	NA	NA	NA	NA	NA	NA	0.985112	NA	NA	NA	NA	NA	NA	NA	NA	NA	NA	NA	NA	NA	NA
Gleditsia	triacanthos	honeylocust	growth	1	2009	10442.6	18.13	0.269149	38.4111	0.00533833	-0.209811	NA	NA	NA	NA	NA	NA	NA	0.01	8.29587	0.01	5.49085	NA	NA	NA	90.4537	0.518586	0.474994	NA	NA	NA	NA	NA	NA	37.6428	-0.000768753	-0.22089	NA	NA	NA	NA	NA	NA	NA	0.01	8.04701	0.01	5.43595	NA
Gleditsia	triacanthos	honeylocust	growth	2	2009	10441	16.46	0.266916	26.1314	0.0073233	-0.226501	NA	NA	NA	NA	NA	NA	NA	NA	NA	0.309585	3.37982	NA	NA	NA	50.9391	0.740491	0.486911	NA	NA	NA	NA	NA	NA	25.6087	0.0019229	-0.237194	NA	NA	NA	NA	NA	NA	NA	NA	NA	0.288514	3.31224	NA
Gleditsia	triacanthos	honeylocust	growth	3	2009	11257	832.47	-1.25482e-11	5.07602	NA	NA	NA	NA	NA	NA	NA	NA	NA	NA	NA	NA	NA	NA	NA	NA	NA	NA	NA	NA	NA	NA	NA	NA	NA	4.92374	NA	NA	NA	NA	NA	NA	NA	NA	NA	NA	NA	NA	NA	NA
Gleditsia	triacanthos	honeylocust	growth	4	2009	10431.1	6.6	0.26966	2114.36	0.00850642	-0.219859	NA	NA	NA	NA	NA	NA	NA	26.5671	2.44168	0.01	7.8708	NA	1e-06	9.8051	0.10294	2.30664	0.479812	NA	NA	NA	NA	NA	NA	2072.07	0.00170584	-0.230574	NA	NA	NA	NA	NA	NA	NA	21.2557	2.09998	0.01	7.7134	NA
Gleditsia	triacanthos	honeylocust	growth	5	2009	10424.5	0	0.271484	2.68	0.00808279	-0.221678	NA	NA	NA	NA	NA	NA	NA	NA	NA	4.43603	832.937	NA	2.29469	2.74429	215.39	0.214489	0.477266	NA	NA	NA	NA	NA	NA	2.6264	0.000682189	-0.233518	NA	NA	NA	NA	NA	NA	NA	NA	NA	0.01	33.3184	NA
Gleditsia	triacanthos	honeylocust	survival	1	2416	2266.45	6.462	NA	0.999999	NA	NA	NA	NA	NA	NA	0.000396504	0.747091	0.159481	7.8523	82510.9	8.10007	353249	NA	NA	NA	277.84	0.14618	NA	NA	NA	0.00482865	942.483	-578.25	-418.681	0.999999	NA	NA	NA	NA	NA	NA	0.000178427	0.446172	-0.100602	1e-06	825.109	1e-06	3532.49	NA
Gleditsia	triacanthos	honeylocust	survival	2	2416	2264.96	4.977	NA	0.999999	NA	NA	NA	NA	NA	NA	0.000259069	1.33084	-0.488173	NA	NA	18.5071	800933	NA	NA	NA	277.036	0.154378	NA	NA	NA	0.97117	311.27	434.958	-923.047	0.999999	NA	NA	NA	NA	NA	NA	2.33162e-05	0.569692	-1.22037	NA	NA	1e-06	8009.33	NA
Gleditsia	triacanthos	honeylocust	survival	3	2416	2271.29	11.306	NA	0.999999	NA	NA	NA	NA	NA	NA	0.000429149	0.444918	0.282727	44.813	333331	6.55577	436349	NA	0.279685	11290	277.925	0.140008	NA	NA	NA	0.60516	718.771	601.654	-968.214	0.999999	NA	NA	NA	NA	NA	NA	0.000124453	0.0600029	-0.0753679	1e-06	3333.31	1e-06	4363.49	NA
Gleditsia	triacanthos	honeylocust	survival	4	2416	2270.02	10.039	NA	0.999999	NA	NA	NA	NA	NA	NA	0.000239179	0.152459	0.536909	NA	NA	14.3502	231716	NA	0.72102	972543	276.791	0.155853	NA	NA	NA	0.342677	952.819	-574.407	-119.52	0.999999	NA	NA	NA	NA	NA	NA	0	-10	-10	NA	NA	1e-06	2317.16	NA
Gleditsia	triacanthos	honeylocust	survival	5	2416	2263.81	3.822	NA	0.999999	NA	NA	32.1357	950617	1e-06	19.9593	NA	NA	NA	0.683935	375663	16.8644	10.061	NA	NA	NA	278.159	0.14046	NA	1976.36	485092	NA	NA	NA	NA	0.999999	NA	NA	1e-06	9506.17	1e-06	14.1711	NA	NA	NA	1e-06	3756.63	6.23983	6.23783	NA
Gleditsia	triacanthos	honeylocust	survival	6	2416	2259.98	0	NA	0.999999	NA	NA	1.09835	71.8247	1e-06	18.3289	NA	NA	NA	NA	NA	12.4001	928118	NA	NA	NA	278.343	0.136573	NA	1316.04	435129	NA	NA	NA	NA	0.999999	NA	NA	0.0768858	35.9123	1e-06	13.93	NA	NA	NA	NA	NA	1e-06	9281.17	NA
Gleditsia	triacanthos	honeylocust	survival	7	2416	2267.27	7.29	NA	0.999999	NA	NA	19.8458	399411	1e-06	17.4191	NA	NA	NA	20.8155	392845	13.4305	5.02236	NA	0.357325	980691	278.906	0.129433	NA	250.599	512148	NA	NA	NA	NA	0.999999	NA	NA	1e-06	3994.11	1e-06	13.7611	NA	NA	NA	1e-06	3928.45	10.0729	3.6161	NA
Gleditsia	triacanthos	honeylocust	survival	8	2416	2262.33	2.345	NA	0.999999	NA	NA	5.35163	959177	1e-06	18.9057	NA	NA	NA	NA	NA	13.0386	4.73963	NA	2.43417	22.2009	279.024	0.131709	NA	3.78176	925273	NA	NA	NA	NA	0.999999	NA	NA	1e-06	9591.77	1e-06	13.8011	NA	NA	NA	NA	NA	10.5612	3.22295	NA
Gleditsia	triacanthos	honeylocust	survival	9	2416	2357.52	97.535	NA	0.976432	NA	NA	NA	NA	NA	NA	NA	NA	NA	NA	NA	NA	NA	NA	NA	NA	NA	NA	NA	NA	NA	NA	NA	NA	NA	0.976432	NA	NA	NA	NA	NA	NA	NA	NA	NA	NA	NA	NA	NA	NA
Gordonia	lasianthus	loblolly-bay	growth	1	1159	4973.74	0	0.180118	1.05343	0.0128988	-0.182541	NA	NA	NA	NA	NA	NA	NA	18.2545	1.83476	21.5934	0.636805	NA	NA	NA	303.059	0.0461336	0.593496	NA	NA	NA	NA	NA	NA	1.02183	0.0077692	-0.194065	NA	NA	NA	NA	NA	NA	NA	16.2475	1.66971	21.1617	0.611372	NA
Gordonia	lasianthus	loblolly-bay	growth	2	1159	4976.83	3.089	0.179466	0.907306	0.0132845	-0.192191	NA	NA	NA	NA	NA	NA	NA	NA	NA	21.7101	0.645144	NA	NA	NA	303.03	0.0528911	0.586758	NA	NA	NA	NA	NA	NA	0.880087	0.00788375	-0.204493	NA	NA	NA	NA	NA	NA	NA	NA	NA	21.2761	0.619378	NA
Gordonia	lasianthus	loblolly-bay	growth	3	1159	5478.79	505.047	-1.80612e-08	3.25094	NA	NA	NA	NA	NA	NA	NA	NA	NA	NA	NA	NA	NA	NA	NA	NA	NA	NA	NA	NA	NA	NA	NA	NA	NA	3.1209	NA	NA	NA	NA	NA	NA	NA	NA	NA	NA	NA	NA	NA	NA
Gordonia	lasianthus	loblolly-bay	growth	4	1159	4976.57	2.824	0.183748	2.01741	0.014326	-0.183717	NA	NA	NA	NA	NA	NA	NA	18.6961	1.8242	21.6884	0.635372	NA	1e-06	13.6525	303.065	0.047384	0.593925	NA	NA	NA	NA	NA	NA	1.97706	0.00898195	-0.195179	NA	NA	NA	NA	NA	NA	NA	16.8275	1.6601	21.2548	0.609997	NA
Gordonia	lasianthus	loblolly-bay	growth	5	1159	4980.87	7.126	0.176709	0.883953	0.013141	-0.194002	NA	NA	NA	NA	NA	NA	NA	NA	NA	21.7101	0.639899	NA	1.53316	396.755	303.065	0.0545137	0.592094	NA	NA	NA	NA	NA	NA	0.866274	0.00854041	-0.204932	NA	NA	NA	NA	NA	NA	NA	NA	NA	21.2761	0.620722	NA
Gordonia	lasianthus	loblolly-bay	survival	1	1509	1522.18	16.822	NA	0.999999	NA	NA	NA	NA	NA	NA	0.0351856	-0.623602	0.219908	3.16177	6.51648	12.1253	0.742025	NA	NA	NA	292.034	264505	NA	NA	NA	0.727818	841.879	988.392	-360.147	0.999999	NA	NA	NA	NA	NA	NA	0.0270929	-0.73709	0.13595	2.68751	5.60418	11.8828	0.652982	NA
Gordonia	lasianthus	loblolly-bay	survival	2	1509	1516.28	10.914	NA	0.999999	NA	NA	NA	NA	NA	NA	0.0401052	-0.471435	0.174272	NA	NA	12.3372	0.822722	NA	NA	NA	292.803	0.0545264	NA	NA	NA	0.525345	999.995	999.88	-84.7362	0.999999	NA	NA	NA	NA	NA	NA	0.0336884	-0.547646	0.117296	NA	NA	12.0905	0.682859	NA
Gordonia	lasianthus	loblolly-bay	survival	3	1509	1521.7	16.334	NA	0.999996	NA	NA	NA	NA	NA	NA	0.0322595	-0.758514	0.288951	2.18119	16.23	12.2307	0.885773	NA	2.61738	5.31292	163.741	47769.3	NA	NA	NA	0.880096	688.226	-479.586	-926.068	0.999996	NA	NA	NA	NA	NA	NA	0.022259	-0.950128	0.162594	1.33053	11.361	11.8638	0.726334	NA
Gordonia	lasianthus	loblolly-bay	survival	4	1509	1518.06	12.697	NA	0.999999	NA	NA	NA	NA	NA	NA	0.0307408	-0.77282	0.332016	NA	NA	12.1465	0.908229	NA	2.62619	4.95344	79.5847	714116	NA	NA	NA	0.518371	923.712	915.928	-676.173	0.999999	NA	NA	NA	NA	NA	NA	0.0224408	-0.926972	0.225376	NA	NA	11.9036	0.744748	NA
Gordonia	lasianthus	loblolly-bay	survival	5	1509	1512.64	7.278	NA	0.999999	NA	NA	6.63939	17.3865	17.163	11.2662	NA	NA	NA	2.80423	7.31536	12.1554	0.73187	NA	NA	NA	72.3712	929715	NA	24.8449	22.2601	NA	NA	NA	NA	0.999999	NA	NA	3.78445	13.2137	12.0141	9.91429	NA	NA	NA	2.35555	6.21805	11.9123	0.636727	NA
Gordonia	lasianthus	loblolly-bay	survival	6	1509	1505.36	0	NA	0.999999	NA	NA	7.4073	12.7599	19.4673	10.6904	NA	NA	NA	NA	NA	12.2693	0.812665	NA	NA	NA	292.866	0.0548743	NA	3.78636	36.6093	NA	NA	NA	NA	0.999999	NA	NA	5.4814	10.8459	13.2378	9.83514	NA	NA	NA	NA	NA	12.0239	0.690766	NA
Gordonia	lasianthus	loblolly-bay	survival	7	1509	1511.84	6.48	NA	0.999999	NA	NA	22.9101	296774	17.8095	13.1486	NA	NA	NA	3.4	9.51892	12.1764	0.886575	NA	2.51969	5.35928	21.2732	663410	NA	28.2487	15.5991	NA	NA	NA	NA	0.999999	NA	NA	1e-06	2967.74	11.0419	10.9133	NA	NA	NA	2.448	6.94881	11.8111	0.735857	NA
Gordonia	lasianthus	loblolly-bay	survival	8	1509	1508.13	2.772	NA	0.999997	NA	NA	14.6373	23.7395	17.2718	13.1832	NA	NA	NA	NA	NA	12.1227	0.878165	NA	2.59095	4.86016	295.936	849281	NA	20.9782	16.4084	NA	NA	NA	NA	0.999997	NA	NA	3.65933	9.97058	10.7085	10.9421	NA	NA	NA	NA	NA	11.8803	0.737658	NA
Gordonia	lasianthus	loblolly-bay	survival	9	1509	1559.82	54.453	NA	0.967516	NA	NA	NA	NA	NA	NA	NA	NA	NA	NA	NA	NA	NA	NA	NA	NA	NA	NA	NA	NA	NA	NA	NA	NA	NA	0.967516	NA	NA	NA	NA	NA	NA	NA	NA	NA	NA	NA	NA	NA	NA
Ilex	opaca	American holly	growth	1	1840	4294.31	2.673	0.124324	0.449875	0.0165283	-0.169221	NA	NA	NA	NA	NA	NA	NA	11.502	1.99646	9.5634	1.52716	NA	NA	NA	292.484	0.0292069	0.414334	NA	NA	NA	NA	NA	NA	0.440877	0.0129277	-0.179006	NA	NA	NA	NA	NA	NA	NA	8.28426	1.33795	8.22592	1.09983	NA
Ilex	opaca	American holly	growth	2	1840	4291.64	0	0.124399	0.704999	0.0173794	-0.170389	NA	NA	NA	NA	NA	NA	NA	NA	NA	0.01	7.61076	NA	NA	NA	292.913	0.0322921	0.40279	NA	NA	NA	NA	NA	NA	0.697949	0.0143789	-0.178151	NA	NA	NA	NA	NA	NA	NA	NA	NA	0.01	7.45857	NA
Ilex	opaca	American holly	growth	3	1840	4621.59	329.949	-4.96694e-09	1.27276	NA	NA	NA	NA	NA	NA	NA	NA	NA	NA	NA	NA	NA	NA	NA	NA	NA	NA	NA	NA	NA	NA	NA	NA	NA	1.27276	NA	NA	NA	NA	NA	NA	NA	NA	NA	NA	NA	NA	NA	NA
Ilex	opaca	American holly	growth	4	1840	4298.73	7.09	0.125127	0.452163	0.0177389	-0.169285	NA	NA	NA	NA	NA	NA	NA	10.6084	2.55927	8.6699	2.66204	NA	2.28805	281.893	292.319	0.0302777	0.403916	NA	NA	NA	NA	NA	NA	0.44312	0.0143382	-0.177779	NA	NA	NA	NA	NA	NA	NA	7.00497	1.43363	6.59152	1.59762	NA
Ilex	opaca	American holly	growth	5	1840	4295.6	3.96	0.123407	0.622067	0.0149538	-0.163308	NA	NA	NA	NA	NA	NA	NA	NA	NA	0.01	8.90322	NA	3.25249	83.8836	292.377	0.0295801	0.402533	NA	NA	NA	NA	NA	NA	0.609626	0.0113532	-0.17316	NA	NA	NA	NA	NA	NA	NA	NA	NA	0.01	8.63614	NA
Ilex	opaca	American holly	survival	1	2319	1115.48	3.752	NA	0.999999	NA	NA	NA	NA	NA	NA	5.37578e-08	-9.23118	7.5431	5.5283	9.31629	21.9385	11244.5	NA	NA	NA	286.755	0.116232	NA	NA	NA	0.0426947	999.815	-308.11	-999.867	0.999999	NA	NA	NA	NA	NA	NA	4.8382e-09	-10	6.96594	4.8649	8.01201	1e-06	449.779	NA
Ilex	opaca	American holly	survival	2	2319	1128.8	17.071	NA	0.999312	NA	NA	NA	NA	NA	NA	1.61552e-08	-10	8.21937	NA	NA	21.1285	652403	NA	NA	NA	283.842	0.176904	NA	NA	NA	0.355318	993.885	473.442	-736.223	0.999312	NA	NA	NA	NA	NA	NA	1.13086e-09	-10	7.32621	NA	NA	1e-06	6524.03	NA
Ilex	opaca	American holly	survival	3	2319	1116.58	4.856	NA	0.999999	NA	NA	NA	NA	NA	NA	1.15504e-07	-9.21101	7.28965	7.1981	8.30316	15.2449	188019	NA	3.43625	19.9996	286.761	0.115731	NA	NA	NA	0.695147	949.088	233.948	-5.04814	0.999999	NA	NA	NA	NA	NA	NA	1.03953e-08	-10	6.65227	6.19037	6.80859	1e-06	1880.19	NA
Ilex	opaca	American holly	survival	4	2319	1123.56	11.835	NA	0.999999	NA	NA	NA	NA	NA	NA	2.54839e-08	-10	8.10687	NA	NA	11.9311	660011	NA	3.43626	14.061	286.324	0.123945	NA	NA	NA	0.456119	703.563	-988.625	-847.74	0.999999	NA	NA	NA	NA	NA	NA	1.78387e-09	-10	7.22046	NA	NA	1e-06	6600.11	NA
Ilex	opaca	American holly	survival	5	2319	1111.73	0	NA	0.999999	NA	NA	16.2608	16.232	0.96668	975909	NA	NA	NA	7.30835	8.096	0.124996	377111	NA	NA	NA	287.068	0.112169	NA	48.3366	16.112	NA	NA	NA	NA	0.999999	NA	NA	11.5451	12.0117	1e-06	9759.09	NA	NA	NA	6.13902	6.39584	1e-06	3771.11	NA
Ilex	opaca	American holly	survival	6	2319	1122.27	10.546	NA	0.999999	NA	NA	14.1194	13.2332	0.210744	467990	NA	NA	NA	NA	NA	8.96865	251631	NA	NA	NA	285.96	0.138363	NA	40.645	16.2538	NA	NA	NA	NA	0.999999	NA	NA	11.2955	10.7189	1e-06	4679.9	NA	NA	NA	NA	NA	1e-06	2516.31	NA
Ilex	opaca	American holly	survival	7	2319	1115.73	4.003	NA	0.999999	NA	NA	17.3874	15.9102	6.53008	780130	NA	NA	NA	7.05769	8.59537	0.101582	85296	NA	1.51681	997096	287.106	0.113036	NA	46.4715	15.9778	NA	NA	NA	NA	0.999999	NA	NA	11.6495	11.6145	1e-06	7801.3	NA	NA	NA	5.7873	6.53248	1e-06	852.96	NA
Ilex	opaca	American holly	survival	8	2319	1123.46	11.735	NA	0.999999	NA	NA	19.0215	16.8622	11.7974	993554	NA	NA	NA	NA	NA	20.3483	997496	NA	3.43626	16.2935	286.582	0.123637	NA	32.2328	22.0494	NA	NA	NA	NA	0.999999	NA	NA	11.7933	11.9722	1e-06	9935.54	NA	NA	NA	NA	NA	1e-06	9974.96	NA
Ilex	opaca	American holly	survival	9	2319	1161.82	50.09	NA	0.991178	NA	NA	NA	NA	NA	NA	NA	NA	NA	NA	NA	NA	NA	NA	NA	NA	NA	NA	NA	NA	NA	NA	NA	NA	NA	0.991178	NA	NA	NA	NA	NA	NA	NA	NA	NA	NA	NA	NA	NA	NA
Juglans	nigra	black walnut	growth	1	5666	30808.5	47.34	0.277958	33.1493	0.000420266	-0.244313	NA	NA	NA	NA	NA	NA	NA	43.5829	2.40709	0.01	4.06384	NA	NA	NA	209.38	0.160566	0.493676	NA	NA	NA	NA	NA	NA	32.8178	-0.00396395	-0.252017	NA	NA	NA	NA	NA	NA	NA	40.0971	2.31084	0.01	4.06384	NA
Juglans	nigra	black walnut	growth	2	5666	30821.9	60.74	0.27587	25.2868	0.00105706	-0.245374	NA	NA	NA	NA	NA	NA	NA	NA	NA	0.168204	3.42046	NA	NA	NA	204.451	0.14991	0.492965	NA	NA	NA	NA	NA	NA	25.0339	-0.00340299	-0.25362	NA	NA	NA	NA	NA	NA	NA	NA	NA	0.161876	3.38626	NA
Juglans	nigra	black walnut	growth	3	5666	33129.7	2368.46	-6.36363e-10	5.41996	NA	NA	NA	NA	NA	NA	NA	NA	NA	NA	NA	NA	NA	NA	NA	NA	NA	NA	NA	NA	NA	NA	NA	NA	NA	5.31156	NA	NA	NA	NA	NA	NA	NA	NA	NA	NA	NA	NA	NA	NA
Juglans	nigra	black walnut	growth	4	5666	30761.2	0	0.283514	18.7743	-4.92417e-05	-0.245155	NA	NA	NA	NA	NA	NA	NA	43.5839	2.39983	0.01	12.9321	NA	1.56109	3.57254	211.604	0.133559	0.494153	NA	NA	NA	NA	NA	NA	18.5866	-0.00426902	-0.252935	NA	NA	NA	NA	NA	NA	NA	40.5336	2.30388	0.01	12.4149	NA
Juglans	nigra	black walnut	growth	5	5666	30772.7	11.5	0.281027	399.672	0.000474862	-0.240124	NA	NA	NA	NA	NA	NA	NA	NA	NA	0.01	11.3184	NA	1.5633	3.6083	155.062	0.180729	0.494712	NA	NA	NA	NA	NA	NA	395.675	-0.00398516	-0.248306	NA	NA	NA	NA	NA	NA	NA	NA	NA	0.01	10.9789	NA
Juglans	nigra	black walnut	survival	1	6514	2433.89	0	NA	0.999999	NA	NA	NA	NA	NA	NA	0.00737227	2.13069	-1.93806	14.3202	4.80673	10.5347	5.70114	NA	NA	NA	282.864	0.171858	NA	NA	NA	0.959943	539.289	-999.394	-3.3992	0.999999	NA	NA	NA	NA	NA	NA	0.00678249	2.10643	-1.98934	13.461	4.13378	9.58656	3.93379	NA
Juglans	nigra	black walnut	survival	2	6514	2464.44	30.548	NA	0.999999	NA	NA	NA	NA	NA	NA	0.000986663	1.01687	-0.415737	NA	NA	10.8321	5.69293	NA	NA	NA	282.709	0.150142	NA	NA	NA	0.963205	935.794	599.485	-296.662	0.999999	NA	NA	NA	NA	NA	NA	0.000779464	0.928732	-0.499872	NA	NA	9.53221	3.92812	NA
Juglans	nigra	black walnut	survival	3	6514	2436.69	2.801	NA	0.999999	NA	NA	NA	NA	NA	NA	0.00612412	2.16981	-1.95027	13.9513	4.5466	10.3822	5.50983	NA	1.49644	61.9241	282.64	0.191131	NA	NA	NA	0.254304	980.406	-996.143	-3.43407	0.999999	NA	NA	NA	NA	NA	NA	0.00557295	2.14547	-2.00742	13.2537	3.95554	9.65543	3.96707	NA
Juglans	nigra	black walnut	survival	4	6514	2520.03	86.135	NA	0.999999	NA	NA	NA	NA	NA	NA	0.00163183	0.725847	-0.20409	NA	NA	9.1833	3.9462	NA	1.46102	20812.9	3.65934	996135	NA	NA	NA	0.0366733	666.132	-964.73	-4.33538	0.999999	NA	NA	NA	NA	NA	NA	0.00140338	0.661492	-0.263607	NA	NA	8.99964	3.59105	NA
Juglans	nigra	black walnut	survival	5	6514	2463.16	29.271	NA	0.999999	NA	NA	102.281	2033.68	0.262387	24.2069	NA	NA	NA	14.5266	4.19165	9.75867	3.84579	NA	NA	NA	204.225	309837	NA	421.049	30.7246	NA	NA	NA	NA	0.999999	NA	NA	1e-06	1199.87	1e-06	23.2386	NA	NA	NA	13.8003	3.77249	9.36832	3.30738	NA
Juglans	nigra	black walnut	survival	6	6514	2458.47	24.578	NA	0.999999	NA	NA	0.00628701	694276	0.0680047	25.4274	NA	NA	NA	NA	NA	10.7897	5.50599	NA	NA	NA	282.183	0.162742	NA	264.837	27.4208	NA	NA	NA	NA	0.999999	NA	NA	1e-06	6942.76	1e-06	21.8676	NA	NA	NA	NA	NA	9.71073	3.74407	NA
Juglans	nigra	black walnut	survival	7	6514	2445.84	11.95	NA	0.999999	NA	NA	63.4345	222764	1e-06	29.3902	NA	NA	NA	14.1504	5.15095	10.5748	6.93977	NA	1.48457	74.8974	282.688	0.179497	NA	365.824	33.666	NA	NA	NA	NA	0.999999	NA	NA	1e-06	2227.64	1e-06	23.806	NA	NA	NA	13.1599	4.22378	9.41157	4.09446	NA
Juglans	nigra	black walnut	survival	8	6514	2458.79	24.899	NA	0.999999	NA	NA	21.2717	922020	0.198359	26.5951	NA	NA	NA	NA	NA	10.8962	6.02381	NA	1.56331	54.9378	282.318	0.161041	NA	299.773	30.772	NA	NA	NA	NA	0.999999	NA	NA	1e-06	9220.2	1e-06	23.4037	NA	NA	NA	NA	NA	9.80655	3.91548	NA
Juglans	nigra	black walnut	survival	9	6514	2561.47	127.576	NA	0.994196	NA	NA	NA	NA	NA	NA	NA	NA	NA	NA	NA	NA	NA	NA	NA	NA	NA	NA	NA	NA	NA	NA	NA	NA	NA	0.994196	NA	NA	NA	NA	NA	NA	NA	NA	NA	NA	NA	NA	NA	NA
Juniperus	ashei	Ashe juniper	growth	1	5	43.8559	4.62506	-0.274906	105348	-0.504386	1.19035	NA	NA	NA	NA	NA	NA	NA	0.0140802	1.34321	3.12281	3.48328	NA	NA	NA	50.9152	4.35495	1.35009e-70	NA	NA	NA	NA	NA	NA	102187	-0.522755	1.17844	NA	NA	NA	NA	NA	NA	NA	0.0139394	1.34321	2.34451	2.89128	NA
Juniperus	ashei	Ashe juniper	growth	2	5	43.8825	4.6516	0.296045	306337	-0.417617	-0.0191381	NA	NA	NA	NA	NA	NA	NA	NA	NA	12.1516	0.0815379	NA	NA	NA	51.5264	0.383012	2.57821e-61	NA	NA	NA	NA	NA	NA	306337	-0.423624	-0.0214088	NA	NA	NA	NA	NA	NA	NA	NA	NA	12.1516	0.0783164	NA
Juniperus	ashei	Ashe juniper	growth	3	5	39.2309	0	-1.34123e-06	9.06332	NA	NA	NA	NA	NA	NA	NA	NA	NA	NA	NA	NA	NA	NA	NA	NA	NA	NA	NA	NA	NA	NA	NA	NA	NA	8.51952	NA	NA	NA	NA	NA	NA	NA	NA	NA	NA	NA	NA	NA	NA
Juniperus	ashei	Ashe juniper	growth	4	5	51.7973	12.5664	0.182787	547.211	1.50123	-3.74907	NA	NA	NA	NA	NA	NA	NA	11.1072	0.791222	1.70115	996.535	NA	0.0492734	18.1264	0.01	4.99212	1.12264	NA	NA	NA	NA	NA	NA	536.266	1.50123	-3.79573	NA	NA	NA	NA	NA	NA	NA	7.77801	0.522547	0.01	39.8624	NA
Juniperus	ashei	Ashe juniper	growth	5	5	48.6322	9.4013	0.206103	111413	1.36042	-3.30113	NA	NA	NA	NA	NA	NA	NA	NA	NA	0.01	4.04816	NA	0.0106196	1.66947	0.01	16.4618	1.14223	NA	NA	NA	NA	NA	NA	109185	1.36042	-3.34511	NA	NA	NA	NA	NA	NA	NA	NA	NA	0.01	4.04816	NA
Juniperus	ashei	Ashe juniper	survival	1	9	32.4352	23.4938	NA	0.999905	NA	NA	NA	NA	NA	NA	0.0564226	-8.82147	2.69314	5.5553	107995	11.7892	0.196251	NA	NA	NA	242.729	790721	NA	NA	NA	0.00080353	786.818	-3.67508	-999.425	0.969908	NA	NA	NA	NA	NA	NA	0	-10	-10	1e-06	1079.95	11.3176	0.0902758	NA
Juniperus	ashei	Ashe juniper	survival	2	9	28.3938	19.4523	NA	0.999999	NA	NA	NA	NA	NA	NA	0.25157	-9.99336	-5.87111	NA	NA	11.7255	0.217889	NA	NA	NA	283.113	799584	NA	NA	NA	0.319011	364.492	548.607	-959.884	0.969999	NA	NA	NA	NA	NA	NA	0	-10	-10	NA	NA	11.2565	0.0980507	NA
Juniperus	ashei	Ashe juniper	survival	3	9	36.8188	27.8773	NA	0.999999	NA	NA	NA	NA	NA	NA	0.319299	-6.86426	-9.15308	5.75358	43446.9	11.4125	0.35219	NA	0.117983	425872	137.999	456144	NA	NA	NA	6.92595e-05	999.999	-918.682	-934.989	0.969999	NA	NA	NA	NA	NA	NA	0	-10	-10	1e-06	434.469	10.7278	0.151442	NA
Juniperus	ashei	Ashe juniper	survival	4	9	32.5523	23.6108	NA	0.998888	NA	NA	NA	NA	NA	NA	0.210263	-9.65059	-9.99685	NA	NA	11.6422	0.231804	NA	0.122512	229852	118.224	793188	NA	NA	NA	0.961025	915.605	658.32	-718.467	0.968921	NA	NA	NA	NA	NA	NA	0	-10	-10	NA	NA	11.1765	0.111266	NA
Juniperus	ashei	Ashe juniper	survival	5	9	30.4883	21.5468	NA	0.999999	NA	NA	17.4953	974211	3.47911	99580	NA	NA	NA	9.56181	352300	11.8259	0.176703	NA	NA	NA	21.8564	704959	NA	54.4102	198916	NA	NA	NA	NA	0.969999	NA	NA	1e-06	9742.11	1e-06	995.8	NA	NA	NA	1e-06	3523	11.3528	0.0883523	NA
Juniperus	ashei	Ashe juniper	survival	6	9	26.4179	17.4764	NA	0.999999	NA	NA	3.15572	320058	2.39458	667115	NA	NA	NA	NA	NA	11.6942	0.233741	NA	NA	NA	21.9053	393889	NA	22.945	738455	NA	NA	NA	NA	0.969999	NA	NA	1e-06	3200.58	1e-06	6671.15	NA	NA	NA	NA	NA	11.1095	0.102847	NA
Juniperus	ashei	Ashe juniper	survival	7	9	34.8102	25.8687	NA	0.996518	NA	NA	10.0617	960.025	0.539986	825159	NA	NA	NA	9.37765	53213.1	11.677	0.204037	NA	4.23962	984215	108.267	936460	NA	100.4	799037	NA	NA	NA	NA	0.966623	NA	NA	1e-06	67.2017	1e-06	8251.59	NA	NA	NA	1e-06	532.131	11.3267	0.1061	NA
Juniperus	ashei	Ashe juniper	survival	8	9	30.4918	21.5503	NA	0.999911	NA	NA	6.40678	537857	1.90136	999518	NA	NA	NA	NA	NA	11.758	0.172554	NA	0.26481	898985	16.9495	241874	NA	61.1251	814489	NA	NA	NA	NA	0.969914	NA	NA	1e-06	5378.57	1e-06	9995.18	NA	NA	NA	NA	NA	11.4052	0.0931794	NA
Juniperus	ashei	Ashe juniper	survival	9	9	8.94148	0	NA	0.985756	NA	NA	NA	NA	NA	NA	NA	NA	NA	NA	NA	NA	NA	NA	NA	NA	NA	NA	NA	NA	NA	NA	NA	NA	NA	0.946326	NA	NA	NA	NA	NA	NA	NA	NA	NA	NA	NA	NA	NA	NA
Juniperus	deppeana	alligator juniper	growth	1	1118	1241.66	8.381	0.156253	18.539	0.0333019	-0.291906	NA	NA	NA	NA	NA	NA	NA	6.99029	1.06217	0.01	11.3729	NA	NA	NA	0.0375462	3.0969	0.470783	NA	NA	NA	NA	NA	NA	17.9828	0.0272999	-0.304509	NA	NA	NA	NA	NA	NA	NA	6.36197	0.934832	0.01	10.3494	NA
Juniperus	deppeana	alligator juniper	growth	2	1118	1233.28	0	0.158327	1.95998	0.0318212	-0.278425	NA	NA	NA	NA	NA	NA	NA	NA	NA	12.787	3.2378	NA	NA	NA	197.993	0.18045	0.453907	NA	NA	NA	NA	NA	NA	1.90118	0.0251829	-0.291659	NA	NA	NA	NA	NA	NA	NA	NA	NA	9.08157	2.55807	NA
Juniperus	deppeana	alligator juniper	growth	3	1118	1471.85	238.57	-3.20784e-09	0.714965	NA	NA	NA	NA	NA	NA	NA	NA	NA	NA	NA	NA	NA	NA	NA	NA	NA	NA	NA	NA	NA	NA	NA	NA	NA	0.714965	NA	NA	NA	NA	NA	NA	NA	NA	NA	NA	NA	NA	NA	NA
Juniperus	deppeana	alligator juniper	growth	4	1118	1234.69	1.412	0.165334	8.81348	0.0285644	-0.263819	NA	NA	NA	NA	NA	NA	NA	11.7334	1.5371	6.28136	672.094	NA	1e-06	9.37277	187.777	0.196957	0.448716	NA	NA	NA	NA	NA	NA	8.54908	0.0225627	-0.276468	NA	NA	NA	NA	NA	NA	NA	10.7956	1.42956	0.01	26.8847	NA
Juniperus	deppeana	alligator juniper	growth	5	1118	1237.07	3.79	0.158726	3.24405	0.0297394	-0.268036	NA	NA	NA	NA	NA	NA	NA	NA	NA	12.896	3.48009	NA	0.899461	727.587	172.017	0.222938	0.451004	NA	NA	NA	NA	NA	NA	3.14673	0.0237376	-0.28096	NA	NA	NA	NA	NA	NA	NA	NA	NA	8.51475	2.67989	NA
Juniperus	deppeana	alligator juniper	survival	1	1529	552.194	18.5713	NA	0.999998	NA	NA	NA	NA	NA	NA	0.00556818	-1.62816	0.367278	3.44269	5.79888	7.31579	9.22737	NA	NA	NA	288.154	523722	NA	NA	NA	0.0918071	509.252	-721.851	-950.625	0.999998	NA	NA	NA	NA	NA	NA	0.00272841	-2.77082	0.12818	3.13285	4.69709	5.48684	7.19735	NA
Juniperus	deppeana	alligator juniper	survival	2	1529	548.421	14.7985	NA	0.999999	NA	NA	NA	NA	NA	NA	1.3058e-15	-1.20142	7.38122	NA	NA	7.14984	15.319	NA	NA	NA	1e-06	188.557	NA	NA	NA	0.398233	983.136	-1000	-3.93065	0.999999	NA	NA	NA	NA	NA	NA	2.35044e-16	-3.63227	7.0336	NA	NA	2.14495	8.27225	NA
Juniperus	deppeana	alligator juniper	survival	3	1529	537.563	3.94	NA	0.999999	NA	NA	NA	NA	NA	NA	4.08979e-13	-1.40788	6.04824	0.531783	561627	7.31579	7.57166	NA	0.925312	7.21664	185.289	500241	NA	NA	NA	0.0142166	579.599	-999.699	-3.70213	0.999999	NA	NA	NA	NA	NA	NA	5.31672e-14	-4.865	5.60631	1e-06	5616.27	6.80369	6.20876	NA
Juniperus	deppeana	alligator juniper	survival	4	1529	533.623	0	NA	0.999999	NA	NA	NA	NA	NA	NA	1.178e-15	-1.11627	7.32964	NA	NA	7.3158	7.76416	NA	0.925312	7.02465	188.085	15101.1	NA	NA	NA	0.504006	354.784	-1000	-3.69214	0.999999	NA	NA	NA	NA	NA	NA	1.5314e-16	-5.05028	6.90975	NA	NA	6.73054	6.36661	NA
Juniperus	deppeana	alligator juniper	survival	5	1529	551.392	17.7692	NA	0.999999	NA	NA	84.4083	31.4769	2.64609	14.5754	NA	NA	NA	4.21921	3.74252	6.33533	422432	NA	NA	NA	285.465	216155	NA	59.1467	18.1273	NA	NA	NA	NA	0.999999	NA	NA	43.8923	21.4043	1.93165	11.806	NA	NA	NA	3.92387	2.95659	1e-06	4224.32	NA
Juniperus	deppeana	alligator juniper	survival	6	1529	556.044	22.4217	NA	0.997431	NA	NA	16.0038	995341	8.28518	20.3394	NA	NA	NA	NA	NA	3.94709	6.93086	NA	NA	NA	109.755	168276	NA	661.787	541708	NA	NA	NA	NA	0.997431	NA	NA	1e-06	9953.41	4.55685	16.2715	NA	NA	NA	NA	NA	3.27609	4.50506	NA
Juniperus	deppeana	alligator juniper	survival	7	1529	554.912	21.2897	NA	0.999999	NA	NA	14.7027	454990	6.02457	18.7368	NA	NA	NA	4.25551	4.17985	7.27024	14.5317	NA	0.925312	12.786	170.533	297178	NA	786.722	971363	NA	NA	NA	NA	0.999999	NA	NA	1e-06	4549.9	3.73523	14.24	NA	NA	NA	3.87251	3.09309	2.61729	8.28309	NA
Juniperus	deppeana	alligator juniper	survival	8	1529	550.765	17.142	NA	0.999999	NA	NA	34.1521	38394.1	5.42584	16.9239	NA	NA	NA	NA	NA	2.27024	9944.45	NA	0.925198	11.0575	283.533	0.182986	NA	30.0686	29658.7	NA	NA	NA	NA	0.999999	NA	NA	1e-06	767.883	3.03847	13.7084	NA	NA	NA	NA	NA	1e-06	397.778	NA
Juniperus	deppeana	alligator juniper	survival	9	1529	550.875	17.252	NA	0.994889	NA	NA	NA	NA	NA	NA	NA	NA	NA	NA	NA	NA	NA	NA	NA	NA	NA	NA	NA	NA	NA	NA	NA	NA	NA	0.994889	NA	NA	NA	NA	NA	NA	NA	NA	NA	NA	NA	NA	NA	NA
Juniperus	monosperma	oneseed juniper	growth	1	2047	2810.57	12.165	0.152267	0.675646	0.00349859	-0.286094	NA	NA	NA	NA	NA	NA	NA	0.01135	6.50437	12.5016	1.87503	NA	NA	NA	283.951	0.0225634	0.376973	NA	NA	NA	NA	NA	NA	0.662134	0.000993545	-0.292262	NA	NA	NA	NA	NA	NA	NA	0.01	6.43933	11.8769	1.80007	NA
Juniperus	monosperma	oneseed juniper	growth	2	2047	2809.97	11.559	0.152856	0.430122	0.00226483	-0.278739	NA	NA	NA	NA	NA	NA	NA	NA	NA	9.44417	1.77636	NA	NA	NA	284.149	0.0219665	0.369911	NA	NA	NA	NA	NA	NA	0.421519	-0.00327118	-0.289932	NA	NA	NA	NA	NA	NA	NA	NA	NA	8.87812	1.68758	NA
Juniperus	monosperma	oneseed juniper	growth	3	2047	3322.2	523.79	-5.30538e-11	0.722931	NA	NA	NA	NA	NA	NA	NA	NA	NA	NA	NA	NA	NA	NA	NA	NA	NA	NA	NA	NA	NA	NA	NA	NA	NA	0.722931	NA	NA	NA	NA	NA	NA	NA	NA	NA	NA	NA	NA	NA	NA
Juniperus	monosperma	oneseed juniper	growth	4	2047	2799.87	1.461	0.154449	3.91311	0.00704393	-0.301303	NA	NA	NA	NA	NA	NA	NA	10.4099	2.07658	12.5019	2.04819	NA	1e-06	6.91001	283.766	0.0208131	0.389734	NA	NA	NA	NA	NA	NA	3.83485	0.00150267	-0.312426	NA	NA	NA	NA	NA	NA	NA	9.47383	1.93128	11.6274	1.9663	NA
Juniperus	monosperma	oneseed juniper	growth	5	2047	2798.41	0	0.153617	0.67358	0.00416451	-0.285979	NA	NA	NA	NA	NA	NA	NA	NA	NA	12.1479	1.8602	NA	0.0115362	5.20155	283.813	0.0216244	0.380783	NA	NA	NA	NA	NA	NA	0.660108	-0.00163573	-0.298086	NA	NA	NA	NA	NA	NA	NA	NA	NA	11.5409	1.78583	NA
Juniperus	monosperma	oneseed juniper	survival	1	3218	358.574	9.078	NA	0.999999	NA	NA	NA	NA	NA	NA	6.63808e-67	-6.46116	-2.1149	0.546275	8364.94	2.18545	15.3226	NA	NA	NA	280.076	0.380794	NA	NA	NA	0.0692096	997.426	-912.326	-4.71268	0.999999	NA	NA	NA	NA	NA	NA	0	-10	-10	1e-06	669.195	1.83578	11.6452	NA
Juniperus	monosperma	oneseed juniper	survival	2	3218	353.59	4.0937	NA	0.999999	NA	NA	NA	NA	NA	NA	0.000936726	-1.62672	0.002972	NA	NA	2.42002	14.3286	NA	NA	NA	280.895	0.361415	NA	NA	NA	0.914965	772.975	750.936	-405.098	0.999999	NA	NA	NA	NA	NA	NA	0	-10	-10	NA	NA	1.86341	10.3166	NA
Juniperus	monosperma	oneseed juniper	survival	3	3218	363.282	13.7856	NA	0.999999	NA	NA	NA	NA	NA	NA	2.43335e-48	-9.98628	-3.69869	3.22908	366445	1.85381	18.6766	NA	0.583019	368903	281.049	0.331935	NA	NA	NA	0.958396	898.333	316.186	-994.187	0.999999	NA	NA	NA	NA	NA	NA	0	-10	-10	1e-06	3664.45	1.46451	13.6339	NA
Juniperus	monosperma	oneseed juniper	survival	4	3218	358.069	8.5732	NA	0.999999	NA	NA	NA	NA	NA	NA	2.26561e-10	9.99367	-6.46414	NA	NA	1.75686	18.6309	NA	0.582547	296109	280.945	0.363657	NA	NA	NA	0.00653393	985.727	851.093	-975.605	0.999999	NA	NA	NA	NA	NA	NA	0	-10	-10	NA	NA	1.47576	14.9047	NA
Juniperus	monosperma	oneseed juniper	survival	5	3218	362.116	12.6203	NA	0.999503	NA	NA	21.9441	931868	7.21032	809738	NA	NA	NA	0.507588	794352	5.90276	44484.9	NA	NA	NA	281.102	0.341068	NA	26.8178	529250	NA	NA	NA	NA	0.999503	NA	NA	1e-06	9318.68	1e-06	8097.38	NA	NA	NA	1e-06	7943.52	1e-06	889.698	NA
Juniperus	monosperma	oneseed juniper	survival	6	3218	350.221	0.7255	NA	0.999999	NA	NA	98.8785	71.8043	17.8636	200.349	NA	NA	NA	NA	NA	2.45228	15.9661	NA	NA	NA	281.691	0.307638	NA	105.705	893013	NA	NA	NA	NA	0.999999	NA	NA	39.5514	46.6728	1e-06	72.1256	NA	NA	NA	NA	NA	1.86374	9.89896	NA
Juniperus	monosperma	oneseed juniper	survival	7	3218	357.899	8.4035	NA	0.999999	NA	NA	55.1107	63.7148	18.9925	107.059	NA	NA	NA	3.19624	1508.61	2.03744	19.7159	NA	0.212568	112713	282.436	0.275918	NA	562.586	750267	NA	NA	NA	NA	0.999999	NA	NA	38.5775	38.2289	1e-06	77.0822	NA	NA	NA	1e-06	573.27	1.54846	13.0125	NA
Juniperus	monosperma	oneseed juniper	survival	8	3218	363.07	13.5742	NA	0.999999	NA	NA	0.312009	231091	10.6637	302125	NA	NA	NA	NA	NA	0.310264	62.239	NA	0.501259	249777	279.023	0.67158	NA	245.557	596467	NA	NA	NA	NA	0.999999	NA	NA	1e-06	2310.91	1e-06	3021.25	NA	NA	NA	NA	NA	0.158235	47.924	NA
Juniperus	monosperma	oneseed juniper	survival	9	3218	349.496	0	NA	0.998786	NA	NA	NA	NA	NA	NA	NA	NA	NA	NA	NA	NA	NA	NA	NA	NA	NA	NA	NA	NA	NA	NA	NA	NA	NA	0.998786	NA	NA	NA	NA	NA	NA	NA	NA	NA	NA	NA	NA	NA	NA
Juniperus	occidentalis	western juniper	growth	1	2023	5681.01	0	0.231235	133.885	-0.0134183	-0.182842	NA	NA	NA	NA	NA	NA	NA	4.80533	1.41747	3.35959	1.74247	NA	NA	NA	71.402	0.410179	0.422205	NA	NA	NA	NA	NA	NA	132.547	-0.0198508	-0.192518	NA	NA	NA	NA	NA	NA	NA	4.61352	1.38914	2.92405	1.48124	NA
Juniperus	occidentalis	western juniper	growth	2	2023	5734.51	53.496	0.238929	1.83375	-0.0117988	-0.188841	NA	NA	NA	NA	NA	NA	NA	NA	NA	9.59806	1.68531	NA	NA	NA	0.10094	4.63619	0.424306	NA	NA	NA	NA	NA	NA	1.79708	-0.0178328	-0.19902	NA	NA	NA	NA	NA	NA	NA	NA	NA	8.92679	1.60108	NA
Juniperus	occidentalis	western juniper	growth	3	2023	6970.34	1289.33	-4.48643e-10	1.67403	NA	NA	NA	NA	NA	NA	NA	NA	NA	NA	NA	NA	NA	NA	NA	NA	NA	NA	NA	NA	NA	NA	NA	NA	NA	1.62381	NA	NA	NA	NA	NA	NA	NA	NA	NA	NA	NA	NA	NA	NA
Juniperus	occidentalis	western juniper	growth	4	2023	5681.15	0.136	0.222887	1.80306	-0.0132878	-0.192087	NA	NA	NA	NA	NA	NA	NA	7.70987	1.59264	4.09392	1.72758	NA	0.225573	2.34737	234.709	0.124477	0.42569	NA	NA	NA	NA	NA	NA	1.767	-0.0199632	-0.202693	NA	NA	NA	NA	NA	NA	NA	7.47878	1.56081	3.27714	1.38226	NA
Juniperus	occidentalis	western juniper	growth	5	2023	5737.46	56.449	0.23821	0.781217	-0.0115981	-0.190136	NA	NA	NA	NA	NA	NA	NA	NA	NA	9.0512	1.66174	NA	0.218659	848.172	133.731	0.661073	0.426076	NA	NA	NA	NA	NA	NA	0.765593	-0.0177434	-0.200344	NA	NA	NA	NA	NA	NA	NA	NA	NA	8.41822	1.5621	NA
Juniperus	occidentalis	western juniper	survival	1	2499	546.306	2.9486	NA	0.999894	NA	NA	NA	NA	NA	NA	1.26259e-13	0.285842	5.79254	3.21991	21.4671	3.92712	395164	NA	NA	NA	280.135	0.0981555	NA	NA	NA	0.150228	713.207	970.788	-4.62507	0.999894	NA	NA	NA	NA	NA	NA	6.06044e-14	0.0424026	5.61876	2.60812	15.4563	1e-06	3951.64	NA
Juniperus	occidentalis	western juniper	survival	2	2499	543.357	0	NA	0.999426	NA	NA	NA	NA	NA	NA	5.63778e-17	-0.0914344	7.9041	NA	NA	11.6727	999187	NA	NA	NA	279.932	0.102911	NA	NA	NA	0.704401	976.383	387.492	-3.90421	0.999426	NA	NA	NA	NA	NA	NA	2.70613e-17	-0.304194	7.74602	NA	NA	1e-06	9991.87	NA
Juniperus	occidentalis	western juniper	survival	3	2499	550.502	7.1452	NA	0.999939	NA	NA	NA	NA	NA	NA	2.35282e-18	0.100091	8.45665	3.45171	20.0008	5.11661	590669	NA	0.218731	994984	279.979	0.103826	NA	NA	NA	0.0982928	63.8297	130.469	-373.301	0.999939	NA	NA	NA	NA	NA	NA	8.94069e-19	-0.225132	8.28752	2.72685	15.6006	1e-06	5906.69	NA
Juniperus	occidentalis	western juniper	survival	4	2499	547.125	3.768	NA	0.999264	NA	NA	NA	NA	NA	NA	2.30641e-18	0.0238874	8.52926	NA	NA	2.16927	990323	NA	0.0195515	662875	279.911	0.106616	NA	NA	NA	0.0333363	710.831	709.925	-4.1669	0.999264	NA	NA	NA	NA	NA	NA	1.06095e-18	-0.230958	8.35868	NA	NA	1e-06	9903.23	NA
Juniperus	occidentalis	western juniper	survival	5	2499	555.667	12.3098	NA	0.999861	NA	NA	9.86042	23.7767	11.7368	226680	NA	NA	NA	1.13892	35.724	3.77477	18404	NA	NA	NA	280.154	0.0905351	NA	4587.64	981731	NA	NA	NA	NA	0.999861	NA	NA	6.80369	18.0703	1e-06	2266.8	NA	NA	NA	0.501127	17.862	1e-06	552.12	NA
Juniperus	occidentalis	western juniper	survival	6	2499	551.859	8.5022	NA	0.999999	NA	NA	9.708	22.8319	1.71121	38.6554	NA	NA	NA	NA	NA	2.40707	958.791	NA	NA	NA	280.116	0.0944893	NA	6094.1	896252	NA	NA	NA	NA	0.999999	NA	NA	7.18392	18.2655	0.119785	21.647	NA	NA	NA	NA	NA	1e-06	450.632	NA
Juniperus	occidentalis	western juniper	survival	7	2499	558.872	15.5148	NA	0.999999	NA	NA	10.0233	24.7107	5.49515	756627	NA	NA	NA	4.34893	975876	15.4974	972642	NA	0.187534	32.4186	280.048	0.0963746	NA	3393.12	386140	NA	NA	NA	NA	0.999999	NA	NA	6.91605	18.2859	1e-06	7566.27	NA	NA	NA	1e-06	9758.76	1e-06	9726.42	NA
Juniperus	occidentalis	western juniper	survival	8	2499	554.846	11.4888	NA	0.999999	NA	NA	10.2802	23.424	5.06514	170186	NA	NA	NA	NA	NA	2.64933	910889	NA	0.168021	38.3282	280.099	0.0929316	NA	26.9357	560882	NA	NA	NA	NA	0.999999	NA	NA	7.09336	18.0365	1e-06	1701.87	NA	NA	NA	NA	NA	1e-06	9108.89	NA
Juniperus	occidentalis	western juniper	survival	9	2499	564.988	21.6306	NA	0.997637	NA	NA	NA	NA	NA	NA	NA	NA	NA	NA	NA	NA	NA	NA	NA	NA	NA	NA	NA	NA	NA	NA	NA	NA	NA	0.997637	NA	NA	NA	NA	NA	NA	NA	NA	NA	NA	NA	NA	NA	NA
Juniperus	osteosperma	Utah juniper	growth	1	11084	6502.19	5.555	0.129514	0.368857	0.0046477	-0.269838	NA	NA	NA	NA	NA	NA	NA	25.7049	5.07381	15.5343	2.21964	NA	NA	NA	303.286	0.231145	0.34942	NA	NA	NA	NA	NA	NA	0.365169	0.00275467	-0.276038	NA	NA	NA	NA	NA	NA	NA	22.6215	4.82016	15.0684	2.17527	NA
Juniperus	osteosperma	Utah juniper	growth	2	11084	6506.44	9.807	0.129085	0.363558	0.00444423	-0.268492	NA	NA	NA	NA	NA	NA	NA	NA	NA	15.5343	2.06035	NA	NA	NA	303.286	0.195055	0.345583	NA	NA	NA	NA	NA	NA	0.359923	0.00244414	-0.274674	NA	NA	NA	NA	NA	NA	NA	NA	NA	15.2238	2.03974	NA
Juniperus	osteosperma	Utah juniper	growth	3	11084	8613.52	2116.89	-2.15419e-11	0.496011	NA	NA	NA	NA	NA	NA	NA	NA	NA	NA	NA	NA	NA	NA	NA	NA	NA	NA	NA	NA	NA	NA	NA	NA	NA	0.496011	NA	NA	NA	NA	NA	NA	NA	NA	NA	NA	NA	NA	NA	NA
Juniperus	osteosperma	Utah juniper	growth	4	11084	6496.64	0	0.130977	0.682712	0.00435312	-0.264726	NA	NA	NA	NA	NA	NA	NA	25.4305	3.77471	15.5343	2.13742	NA	1e-06	13.3471	303.286	0.225486	0.346696	NA	NA	NA	NA	NA	NA	0.675884	0.00242245	-0.270763	NA	NA	NA	NA	NA	NA	NA	23.651	3.69924	15.0684	2.11605	NA
Juniperus	osteosperma	Utah juniper	growth	5	11084	6510.43	13.794	0.129083	0.379464	0.00489977	-0.272627	NA	NA	NA	NA	NA	NA	NA	NA	NA	15.5343	2.04709	NA	0.000537815	27.6832	303.286	0.199421	0.346903	NA	NA	NA	NA	NA	NA	0.375669	0.00300169	-0.278663	NA	NA	NA	NA	NA	NA	NA	NA	NA	15.2238	2.02662	NA
Juniperus	osteosperma	Utah juniper	survival	1	18411	3678.68	0	NA	0.999999	NA	NA	NA	NA	NA	NA	0.00886613	1.58304	-1.7042	1.74347	17.9335	2.12991	23.341	NA	NA	NA	282.603	0.190333	NA	NA	NA	0.627821	477.025	-961.669	-3.84627	0.999999	NA	NA	NA	NA	NA	NA	0.0086888	1.58304	-1.72721	1.60399	15.9608	1.78913	17.5058	NA
Juniperus	osteosperma	Utah juniper	survival	2	18411	3685.47	6.787	NA	0.999999	NA	NA	NA	NA	NA	NA	0.00827798	1.15271	-1.33738	NA	NA	2.11731	13.9449	NA	NA	NA	282.45	0.191192	NA	NA	NA	0.00616217	325.81	-1000	-3.96982	0.999999	NA	NA	NA	NA	NA	NA	0.00811242	1.15271	-1.35921	NA	NA	1.99028	12.411	NA
Juniperus	osteosperma	Utah juniper	survival	3	18411	3682.41	3.726	NA	0.999999	NA	NA	NA	NA	NA	NA	0.00851792	1.46573	-1.57442	1.94394	17.3709	2.10555	20.5276	NA	0.0277669	952103	282.574	0.19422	NA	NA	NA	0.628038	167.556	-997.342	-3.86536	0.999999	NA	NA	NA	NA	NA	NA	0.00843274	1.46573	-1.59564	1.74955	14.7653	1.85289	16.6273	NA
Juniperus	osteosperma	Utah juniper	survival	4	18411	3689.47	10.792	NA	0.999999	NA	NA	NA	NA	NA	NA	0.00804618	1.06714	-1.27279	NA	NA	2.15422	13.9194	NA	0.0564452	998858	282.488	0.188445	NA	NA	NA	0.50836	212.512	-1000	-4.00689	0.999999	NA	NA	NA	NA	NA	NA	0.00780479	1.06714	-1.29542	NA	NA	2.00342	12.2491	NA
Juniperus	osteosperma	Utah juniper	survival	5	18411	3703.89	25.206	NA	0.999999	NA	NA	175.046	61.9315	41.3583	7658.03	NA	NA	NA	1.87516	18.8358	2.18681	21.6855	NA	NA	NA	282.66	0.196011	NA	465.635	81.0022	NA	NA	NA	NA	0.999999	NA	NA	122.532	52.6418	1e-06	229.741	NA	NA	NA	1.65014	15.4453	1.81506	15.8304	NA
Juniperus	osteosperma	Utah juniper	survival	6	18411	3709.66	30.978	NA	0.999999	NA	NA	173.348	55.1663	35.3938	275651	NA	NA	NA	NA	NA	2.11846	14.2157	NA	NA	NA	282.663	0.187302	NA	463.942	90.5575	NA	NA	NA	NA	0.999999	NA	NA	126.544	49.098	1e-06	2756.51	NA	NA	NA	NA	NA	1.97016	12.5098	NA
Juniperus	osteosperma	Utah juniper	survival	7	18411	3708	29.324	NA	0.999999	NA	NA	138.975	59.1442	39.9607	975950	NA	NA	NA	1.95143	17.3794	2.06963	22.9525	NA	0.110622	268598	282.763	0.187589	NA	889.357	100.25	NA	NA	NA	NA	0.999999	NA	NA	93.1129	50.2726	1e-06	9759.5	NA	NA	NA	1.75629	14.7725	1.75918	17.6734	NA
Juniperus	osteosperma	Utah juniper	survival	8	18411	3713.63	34.951	NA	0.999999	NA	NA	175.103	57.3711	32.911	267603	NA	NA	NA	NA	NA	2.07615	14.282	NA	0.285191	973579	282.645	0.185831	NA	503.663	92.8739	NA	NA	NA	NA	0.999999	NA	NA	124.323	50.4866	1e-06	2676.03	NA	NA	NA	NA	NA	1.93082	12.711	NA
Juniperus	osteosperma	Utah juniper	survival	9	18411	3875.64	196.958	NA	0.997764	NA	NA	NA	NA	NA	NA	NA	NA	NA	NA	NA	NA	NA	NA	NA	NA	NA	NA	NA	NA	NA	NA	NA	NA	NA	0.997764	NA	NA	NA	NA	NA	NA	NA	NA	NA	NA	NA	NA	NA	NA
Juniperus	scopulorum	Rocky Mountain juniper	growth	1	1762	2743.43	0	0.163817	0.815641	-0.013765	-0.2585	NA	NA	NA	NA	NA	NA	NA	24.4355	2.31045	13.874	2.15896	NA	NA	NA	299.77	0.150706	0.325421	NA	NA	NA	NA	NA	NA	0.799328	-0.0205363	-0.271181	NA	NA	NA	NA	NA	NA	NA	22.7256	2.24116	12.3489	1.98632	NA
Juniperus	scopulorum	Rocky Mountain juniper	growth	2	1762	2773.72	30.283	0.151293	0.847338	-0.0133124	-0.24883	NA	NA	NA	NA	NA	NA	NA	NA	NA	20.2171	1.65829	NA	NA	NA	299.77	0.0989943	0.328105	NA	NA	NA	NA	NA	NA	0.830391	-0.0194928	-0.26047	NA	NA	NA	NA	NA	NA	NA	NA	NA	19.2066	1.62515	NA
Juniperus	scopulorum	Rocky Mountain juniper	growth	3	1762	3180.76	437.328	-7.51492e-11	0.759082	NA	NA	NA	NA	NA	NA	NA	NA	NA	NA	NA	NA	NA	NA	NA	NA	NA	NA	NA	NA	NA	NA	NA	NA	NA	0.736309	NA	NA	NA	NA	NA	NA	NA	NA	NA	NA	NA	NA	NA	NA
Juniperus	scopulorum	Rocky Mountain juniper	growth	4	1762	2746.71	3.278	0.166079	5.65419	-0.0140545	-0.258394	NA	NA	NA	NA	NA	NA	NA	24.4355	2.00838	7.96894	1.58812	NA	1e-06	11.5155	3.25695	2.83601	0.323369	NA	NA	NA	NA	NA	NA	5.54111	-0.0211826	-0.27086	NA	NA	NA	NA	NA	NA	NA	22.97	1.96823	6.93418	1.42941	NA
Juniperus	scopulorum	Rocky Mountain juniper	growth	5	1762	2777.29	33.861	0.151302	0.726378	-0.0123114	-0.255968	NA	NA	NA	NA	NA	NA	NA	NA	NA	20.4871	1.68079	NA	0.479819	755.585	284.634	0.0433707	0.330673	NA	NA	NA	NA	NA	NA	0.71185	-0.0184024	-0.267872	NA	NA	NA	NA	NA	NA	NA	NA	NA	19.4631	1.6472	NA
Juniperus	scopulorum	Rocky Mountain juniper	survival	1	2587	1016.81	24.6961	NA	0.994625	NA	NA	NA	NA	NA	NA	3.68135e-153	-6.76239	-8.85293	12.8641	61042.3	10.534	593710	NA	NA	NA	275.963	0.762693	NA	NA	NA	0.734701	761.132	-244.071	-581.67	0.994625	NA	NA	NA	NA	NA	NA	0	-10	-10	1e-06	610.423	1e-06	5937.1	NA
Juniperus	scopulorum	Rocky Mountain juniper	survival	2	2587	1002.74	10.6231	NA	0.999999	NA	NA	NA	NA	NA	NA	5.75478e-126	7.46424	4.72028	NA	NA	10.9241	115256	NA	NA	NA	267.382	0.451471	NA	NA	NA	0.954385	264.141	-974.155	-4.60397	0.999999	NA	NA	NA	NA	NA	NA	0	-10	-10	NA	NA	1e-06	1152.56	NA
Juniperus	scopulorum	Rocky Mountain juniper	survival	3	2587	1010.59	18.4771	NA	0.999998	NA	NA	NA	NA	NA	NA	6.08453e-08	6.78748	-9.9573	13.1124	20.8817	1.81791	179654	NA	0.290308	18.1252	226.098	16660.1	NA	NA	NA	0.444253	992.695	-895.03	-4.40082	0.999998	NA	NA	NA	NA	NA	NA	0	-10	-10	9.44094	18.7935	1e-06	1796.54	NA
Juniperus	scopulorum	Rocky Mountain juniper	survival	4	2587	1008.35	16.2361	NA	0.999999	NA	NA	NA	NA	NA	NA	2.43812e-96	10	-6.25181	NA	NA	11.1103	14.8434	NA	0.306096	18.2017	238.597	129346	NA	NA	NA	0.844186	964.735	930.561	-882.656	0.999999	NA	NA	NA	NA	NA	NA	0	-10	-10	NA	NA	8.99934	12.32	NA
Juniperus	scopulorum	Rocky Mountain juniper	survival	5	2587	1012.31	20.1971	NA	0.998304	NA	NA	1.51731	995053	20.9421	425977	NA	NA	NA	13.2844	10705.9	11.1106	19.922	NA	NA	NA	237.651	114071	NA	737.785	38.7508	NA	NA	NA	NA	0.998304	NA	NA	1e-06	9950.53	1e-06	4259.77	NA	NA	NA	1e-06	428.235	7.44408	14.5431	NA
Juniperus	scopulorum	Rocky Mountain juniper	survival	6	2587	1007.98	15.8621	NA	0.999999	NA	NA	1.21077	614370	19.7755	906994	NA	NA	NA	NA	NA	11.0841	20.627	NA	NA	NA	90.8997	16.7459	NA	736.866	43.5637	NA	NA	NA	NA	0.999999	NA	NA	1e-06	6143.7	1e-06	9069.94	NA	NA	NA	NA	NA	7.20464	14.6451	NA
Juniperus	scopulorum	Rocky Mountain juniper	survival	7	2587	1004.69	12.5791	NA	0.999999	NA	NA	11.0466	989187	11.8625	578045	NA	NA	NA	12.0453	163620	0.717284	441937	NA	0.506964	20.404	274.014	0.333786	NA	737.796	47.5983	NA	NA	NA	NA	0.999999	NA	NA	1e-06	9891.87	1e-06	5780.45	NA	NA	NA	1e-06	1636.2	1e-06	4419.37	NA
Juniperus	scopulorum	Rocky Mountain juniper	survival	8	2587	1005.99	13.8771	NA	0.999999	NA	NA	119.659	111277	13.7579	962391	NA	NA	NA	NA	NA	11.1105	19.7889	NA	0.210441	21.0409	168.767	482840	NA	730.053	80.3011	NA	NA	NA	NA	0.999999	NA	NA	1e-06	1112.77	1e-06	9623.91	NA	NA	NA	NA	NA	6.44411	15.2375	NA
Juniperus	scopulorum	Rocky Mountain juniper	survival	9	2587	992.114	0	NA	0.994556	NA	NA	NA	NA	NA	NA	NA	NA	NA	NA	NA	NA	NA	NA	NA	NA	NA	NA	NA	NA	NA	NA	NA	NA	NA	0.994556	NA	NA	NA	NA	NA	NA	NA	NA	NA	NA	NA	NA	NA	NA
Juniperus	virginiana	eastern redcedar	growth	1	14382	38498.1	101.92	0.254582	6.25443	-0.000360119	-0.333905	NA	NA	NA	NA	NA	NA	NA	0.0101384	10.006	0.0770815	2.66262	NA	NA	NA	310.891	0.0839049	0.519865	NA	NA	NA	NA	NA	NA	6.25443	-0.00271244	-0.340393	NA	NA	NA	NA	NA	NA	NA	0.01	9.90595	0.0763107	2.66262	NA
Juniperus	virginiana	eastern redcedar	growth	2	14382	38496.2	100	0.254786	8.66779	-7.98901e-05	-0.337289	NA	NA	NA	NA	NA	NA	NA	NA	NA	0.0193568	2.98021	NA	NA	NA	310.878	0.0807739	0.521272	NA	NA	NA	NA	NA	NA	8.66779	-0.00209039	-0.343532	NA	NA	NA	NA	NA	NA	NA	NA	NA	0.0191633	2.98021	NA
Juniperus	virginiana	eastern redcedar	growth	3	14382	44248.2	5852.08	-3.62954e-12	1.57979	NA	NA	NA	NA	NA	NA	NA	NA	NA	NA	NA	NA	NA	NA	NA	NA	NA	NA	NA	NA	NA	NA	NA	NA	NA	1.57979	NA	NA	NA	NA	NA	NA	NA	NA	NA	NA	NA	NA	NA	NA
Juniperus	virginiana	eastern redcedar	growth	4	14382	38401	4.84	0.258383	5.80334	-0.00102738	-0.330741	NA	NA	NA	NA	NA	NA	NA	21.603	975.69	0.0509351	3.36249	NA	7.72013e-05	9.68835	310.891	0.0890676	0.52041	NA	NA	NA	NA	NA	NA	5.80334	-0.00341186	-0.337437	NA	NA	NA	NA	NA	NA	NA	0.01	58.5423	0.0501164	3.36249	NA
Juniperus	virginiana	eastern redcedar	growth	5	14382	38396.2	0	0.25803	8.07793	3.55586e-05	-0.33583	NA	NA	NA	NA	NA	NA	NA	NA	NA	0.010649	3.80284	NA	0.000222688	9.24578	310.891	0.0887392	0.521428	NA	NA	NA	NA	NA	NA	8.07793	-0.00240551	-0.342454	NA	NA	NA	NA	NA	NA	NA	NA	NA	0.0105425	3.80284	NA
Juniperus	virginiana	eastern redcedar	survival	1	17111	8883.13	53.591	NA	0.999999	NA	NA	NA	NA	NA	NA	0.00221355	1.64445	-1.20505	11.8632	6.42907	7.26532	7.53899	NA	NA	NA	283.49	0.186684	NA	NA	NA	0.985582	16.5616	-1000	-3.87674	0.999999	NA	NA	NA	NA	NA	NA	0.00203647	1.62116	-1.24732	10.6769	5.07897	6.90205	6.86048	NA
Juniperus	virginiana	eastern redcedar	survival	2	17111	8889.6	60.056	NA	0.999999	NA	NA	NA	NA	NA	NA	0.00253667	1.56024	-1.15964	NA	NA	7.21295	7.3415	NA	NA	NA	283.863	0.171543	NA	NA	NA	0.717297	83.1191	-999.989	-3.8956	0.999999	NA	NA	NA	NA	NA	NA	0.00233374	1.53712	-1.20064	NA	NA	6.92443	6.75418	NA
Juniperus	virginiana	eastern redcedar	survival	3	17111	8829.54	0	NA	0.999999	NA	NA	NA	NA	NA	NA	0.000745903	2.30844	-1.68485	12.5813	6.38569	4.61555	7753.08	NA	1.19776	22.0233	283.888	0.167855	NA	NA	NA	0.254081	939.953	-995.32	-3.99347	0.999999	NA	NA	NA	NA	NA	NA	0.000648935	2.28383	-1.74843	11.7006	5.30012	1e-06	775.308	NA
Juniperus	virginiana	eastern redcedar	survival	4	17111	8841.29	11.751	NA	0.999999	NA	NA	NA	NA	NA	NA	0.000630476	1.8005	-1.1161	NA	NA	9.60397	9.9999	NA	1.19758	22.6791	283.946	0.162547	NA	NA	NA	0.187154	998.583	-170.576	-3.53023	0.999999	NA	NA	NA	NA	NA	NA	0.000548514	1.75889	-1.1746	NA	NA	8.35546	6.59994	NA
Juniperus	virginiana	eastern redcedar	survival	5	17111	8890.5	60.959	NA	0.999999	NA	NA	55.6966	970498	1e-06	21.4877	NA	NA	NA	11.9816	7.11255	7.32521	7.38969	NA	NA	NA	283.497	0.186792	NA	233.47	34.2015	NA	NA	NA	NA	0.999999	NA	NA	1e-06	9704.98	1e-06	19.5538	NA	NA	NA	10.5438	5.47666	6.95894	6.79852	NA
Juniperus	virginiana	eastern redcedar	survival	6	17111	8894.71	65.167	NA	0.999999	NA	NA	90.6714	477654	1e-06	20.9886	NA	NA	NA	NA	NA	7.232	7.53862	NA	NA	NA	283.727	0.174774	NA	303.593	36.1557	NA	NA	NA	NA	0.999999	NA	NA	1e-06	4776.54	1e-06	19.3095	NA	NA	NA	NA	NA	6.8704	6.93553	NA
Juniperus	virginiana	eastern redcedar	survival	7	17111	8838.25	8.705	NA	0.999999	NA	NA	34.1496	209159	0.0480891	23.7919	NA	NA	NA	12.7319	7.46477	8.09449	940852	NA	1.19776	22.4918	283.809	0.172453	NA	137.173	45.8663	NA	NA	NA	NA	0.999999	NA	NA	1e-06	2091.59	1e-06	21.8886	NA	NA	NA	11.586	5.82252	1e-06	9408.52	NA
Juniperus	virginiana	eastern redcedar	survival	8	17111	8845.4	15.856	NA	0.999999	NA	NA	60.9945	50149.8	0.025498	22.5425	NA	NA	NA	NA	NA	9.232	19.7864	NA	1.19776	22.7751	284.152	0.156812	NA	131.345	34.4067	NA	NA	NA	NA	0.999999	NA	NA	1e-06	1003	1e-06	21.1899	NA	NA	NA	NA	NA	6.924	9.10173	NA
Juniperus	virginiana	eastern redcedar	survival	9	17111	9096.25	266.703	NA	0.991027	NA	NA	NA	NA	NA	NA	NA	NA	NA	NA	NA	NA	NA	NA	NA	NA	NA	NA	NA	NA	NA	NA	NA	NA	NA	0.991027	NA	NA	NA	NA	NA	NA	NA	NA	NA	NA	NA	NA	NA	NA
Larix	laricina	tamarack (native)	growth	1	8612	18951	0	0.207696	1.72292	0.0163814	-0.222878	NA	NA	NA	NA	NA	NA	NA	0.0759559	4.20238	28.1173	1.64247	NA	NA	NA	51.7724	1.02374	0.62826	NA	NA	NA	NA	NA	NA	1.70569	0.0121807	-0.229611	NA	NA	NA	NA	NA	NA	NA	0.0725581	4.16036	27.5552	1.62604	NA
Larix	laricina	tamarack (native)	growth	2	8612	19003.3	52.28	0.207491	0.939575	0.0160186	-0.220344	NA	NA	NA	NA	NA	NA	NA	NA	NA	28.1876	1.53512	NA	NA	NA	213.891	0.164722	0.627755	NA	NA	NA	NA	NA	NA	0.930179	0.0114179	-0.227319	NA	NA	NA	NA	NA	NA	NA	NA	NA	27.6241	1.51977	NA
Larix	laricina	tamarack (native)	growth	3	8612	21657.3	2706.27	-1.23342e-09	1.12667	NA	NA	NA	NA	NA	NA	NA	NA	NA	NA	NA	NA	NA	NA	NA	NA	NA	NA	NA	NA	NA	NA	NA	NA	NA	1.12667	NA	NA	NA	NA	NA	NA	NA	NA	NA	NA	NA	NA	NA	NA
Larix	laricina	tamarack (native)	growth	4	8612	18952.3	1.25	0.207955	0.431973	0.0171914	-0.223896	NA	NA	NA	NA	NA	NA	NA	0.132228	3.71072	28.1876	1.71954	NA	1.4228	842.837	288.152	0.158544	0.63537	NA	NA	NA	NA	NA	NA	0.427653	0.0127907	-0.230882	NA	NA	NA	NA	NA	NA	NA	0.127339	3.67361	27.6241	1.70235	NA
Larix	laricina	tamarack (native)	growth	5	8612	19009.2	58.22	0.208774	0.38636	0.014379	-0.214814	NA	NA	NA	NA	NA	NA	NA	NA	NA	28.1876	1.56974	NA	0.655368	682.977	257.18	0.0922099	0.613987	NA	NA	NA	NA	NA	NA	0.382496	0.0101784	-0.22104	NA	NA	NA	NA	NA	NA	NA	NA	NA	27.6241	1.55404	NA
Larix	laricina	tamarack (native)	survival	1	10208	7230.78	31.621	NA	0.999999	NA	NA	NA	NA	NA	NA	0.00102741	-0.617424	1.33563	5.24978	4.88096	9.19624	2.57876	NA	NA	NA	119.406	409905	NA	NA	NA	0.898076	567.259	-0.042463	-0.691245	0.999999	NA	NA	NA	NA	NA	NA	0.000965769	-0.652253	1.31295	5.09228	4.49049	9.10428	2.44982	NA
Larix	laricina	tamarack (native)	survival	2	10208	7199.16	0	NA	0.999999	NA	NA	NA	NA	NA	NA	0.000494917	-0.724361	1.59449	NA	NA	9.75518	3.28481	NA	NA	NA	277.965	0.0571655	NA	NA	NA	0.540501	559.016	-0.453654	-1.61134	0.999999	NA	NA	NA	NA	NA	NA	0.000450375	-0.769997	1.5713	NA	NA	9.65763	3.08772	NA
Larix	laricina	tamarack (native)	survival	3	10208	7234.9	35.743	NA	0.999999	NA	NA	NA	NA	NA	NA	0.00101254	-0.597208	1.3299	5.4834	4.68491	9.17188	2.62461	NA	1.22765	152906	106.784	181364	NA	NA	NA	0.989944	999.131	-0.0400414	-0.699487	0.999999	NA	NA	NA	NA	NA	NA	0.00095179	-0.633987	1.30724	5.26406	4.26327	9.08016	2.46714	NA
Larix	laricina	tamarack (native)	survival	4	10208	7203.09	3.931	NA	0.999999	NA	NA	NA	NA	NA	NA	0.000545317	-0.708337	1.56167	NA	NA	9.75526	3.3417	NA	0.801575	68519.9	277.962	0.0570945	NA	NA	NA	0.0106922	597.605	-0.503902	-1.62986	0.999999	NA	NA	NA	NA	NA	NA	0.000496239	-0.757278	1.53855	NA	NA	9.65771	3.1412	NA
Larix	laricina	tamarack (native)	survival	5	10208	7275.84	76.68	NA	0.999999	NA	NA	2.73651	20.6801	0.0910692	23.3188	NA	NA	NA	6.22758	4.24979	9.02421	2.74487	NA	NA	NA	244.24	37255.9	NA	20.447	10.0326	NA	NA	NA	NA	0.999999	NA	NA	2.38077	19.2325	1e-06	19.821	NA	NA	NA	5.9162	3.73981	8.84373	2.58018	NA
Larix	laricina	tamarack (native)	survival	6	10208	7328.45	129.287	NA	0.999999	NA	NA	1.8297	20.5742	0.0343576	21.7007	NA	NA	NA	NA	NA	9.01391	3.24143	NA	NA	NA	186.043	119755	NA	16.981	10.7303	NA	NA	NA	NA	0.999999	NA	NA	1.59184	19.3398	1e-06	18.2286	NA	NA	NA	NA	NA	8.74349	2.9497	NA
Larix	laricina	tamarack (native)	survival	7	10208	7279.5	80.344	NA	0.999999	NA	NA	2.5914	19.6652	0.355922	24.0206	NA	NA	NA	6.20907	4.30054	9.07201	2.80407	NA	1.29308	960541	201.469	981823	NA	20.5675	10.4382	NA	NA	NA	NA	0.999999	NA	NA	2.43592	19.0752	1e-06	21.8588	NA	NA	NA	5.89862	3.74147	8.89057	2.60779	NA
Larix	laricina	tamarack (native)	survival	8	10208	7238.62	39.457	NA	0.999999	NA	NA	2.77921	24.4075	0.292642	18.0259	NA	NA	NA	NA	NA	9.08785	3.18067	NA	1.26488	502493	278.057	0.0564562	NA	20.3801	10.0467	NA	NA	NA	NA	0.999999	NA	NA	2.13999	21.2345	0.0321915	14.9615	NA	NA	NA	NA	NA	8.9061	2.92622	NA
Larix	laricina	tamarack (native)	survival	9	10208	7759.75	560.594	NA	0.985493	NA	NA	NA	NA	NA	NA	NA	NA	NA	NA	NA	NA	NA	NA	NA	NA	NA	NA	NA	NA	NA	NA	NA	NA	NA	0.985493	NA	NA	NA	NA	NA	NA	NA	NA	NA	NA	NA	NA	NA	NA
Larix	occidentalis	western larch	growth	1	2321	7669.77	0	0.241048	1.3881	-0.0242186	-0.244327	NA	NA	NA	NA	NA	NA	NA	8.95686	2.26774	6.57616	1.4803	NA	NA	NA	289.281	0.0437952	0.377087	NA	NA	NA	NA	NA	NA	1.36034	-0.0291655	-0.253284	NA	NA	NA	NA	NA	NA	NA	8.15154	2.13173	5.85378	1.22881	NA
Larix	occidentalis	western larch	growth	2	2321	7676.41	6.642	0.233344	1.25621	-0.0243967	-0.237304	NA	NA	NA	NA	NA	NA	NA	NA	NA	9.19551	1.27384	NA	NA	NA	289.281	0.0428563	0.36775	NA	NA	NA	NA	NA	NA	1.23109	-0.0294321	-0.246178	NA	NA	NA	NA	NA	NA	NA	NA	NA	8.27696	1.09564	NA
Larix	occidentalis	western larch	growth	3	2321	8653.49	983.714	-4.21746e-09	2.15706	NA	NA	NA	NA	NA	NA	NA	NA	NA	NA	NA	NA	NA	NA	NA	NA	NA	NA	NA	NA	NA	NA	NA	NA	NA	2.11392	NA	NA	NA	NA	NA	NA	NA	NA	NA	NA	NA	NA	NA	NA
Larix	occidentalis	western larch	growth	4	2321	7673.84	4.064	0.241855	1.39049	-0.0247346	-0.240462	NA	NA	NA	NA	NA	NA	NA	9.39891	2.27058	6.59879	1.44123	NA	0.335968	503.33	289.281	0.0439264	0.376773	NA	NA	NA	NA	NA	NA	1.36268	-0.0295993	-0.249416	NA	NA	NA	NA	NA	NA	NA	8.55381	2.15709	5.87392	1.21079	NA
Larix	occidentalis	western larch	growth	5	2321	7680.42	10.644	0.23146	1.256	-0.0262293	-0.234626	NA	NA	NA	NA	NA	NA	NA	NA	NA	9.32844	1.32595	NA	0.280563	648.378	289.281	0.0425526	0.368236	NA	NA	NA	NA	NA	NA	1.23088	-0.030879	-0.243849	NA	NA	NA	NA	NA	NA	NA	NA	NA	8.3966	1.11396	NA
Larix	occidentalis	western larch	survival	1	2856	1463.46	4.05	NA	0.998331	NA	NA	NA	NA	NA	NA	1.24214e-06	0.922204	1.52306	5.24281	16.2924	2.65755	18.7553	NA	NA	NA	200.298	900521	NA	NA	NA	0.638312	986.096	667.27	-963.384	0.998331	NA	NA	NA	NA	NA	NA	8.94342e-07	0.825604	1.45392	3.40783	12.0564	2.01974	15.1918	NA
Larix	occidentalis	western larch	survival	2	2856	1461.51	2.107	NA	0.999999	NA	NA	NA	NA	NA	NA	5.28276e-07	1.02416	1.6581	NA	NA	1e-06	163.99	NA	NA	NA	76.5588	47018.2	NA	NA	NA	0.473476	779.413	-62.9783	-3.48993	0.999999	NA	NA	NA	NA	NA	NA	3.69793e-07	0.913917	1.57157	NA	NA	1e-06	152.511	NA
Larix	occidentalis	western larch	survival	3	2856	1469.17	9.762	NA	0.996501	NA	NA	NA	NA	NA	NA	7.623e-07	1.00806	1.56475	4.12211	5940.31	3.18973	20.5081	NA	0.154791	944345	64.3853	2732.41	NA	NA	NA	0.309713	402.321	861.324	-388.31	0.996501	NA	NA	NA	NA	NA	NA	5.71725e-07	0.919997	1.49536	1e-06	356.419	2.13712	14.9709	NA
Larix	occidentalis	western larch	survival	4	2856	1465.36	5.956	NA	0.996179	NA	NA	NA	NA	NA	NA	5.26336e-07	1.08433	1.60026	NA	NA	1.6305	37.787	NA	0.251968	244884	55.4638	758219	NA	NA	NA	0.0064012	484.938	-578.371	-879.608	0.996179	NA	NA	NA	NA	NA	NA	3.73699e-07	0.984814	1.51465	NA	NA	0.782639	26.073	NA
Larix	occidentalis	western larch	survival	5	2856	1463.32	3.911	NA	0.999999	NA	NA	1e-06	237.032	0.577242	14.3019	NA	NA	NA	4.45275	2142.09	12.4066	533129	NA	NA	NA	282.382	0.362222	NA	79.1592	26.3098	NA	NA	NA	NA	0.999999	NA	NA	1e-06	203.848	0.300166	12.5857	NA	NA	NA	1e-06	342.735	1e-06	5331.29	NA
Larix	occidentalis	western larch	survival	6	2856	1459.41	0	NA	0.997673	NA	NA	12.8221	21.9277	0.412596	15.7806	NA	NA	NA	NA	NA	19.9243	777092	NA	NA	NA	185.838	642237	NA	95.1307	23.9521	NA	NA	NA	NA	0.997673	NA	NA	8.46257	16.6651	0.140283	13.8869	NA	NA	NA	NA	NA	1e-06	7770.92	NA
Larix	occidentalis	western larch	survival	7	2856	1467.42	8.012	NA	0.997481	NA	NA	11.8742	27.0221	0.414564	15.7263	NA	NA	NA	0.312792	614179	22.5146	39813.2	NA	0.227168	337012	167.886	985584	NA	87.525	24.0346	NA	NA	NA	NA	0.997481	NA	NA	6.64954	18.6452	0.132661	13.8391	NA	NA	NA	1e-06	6141.79	1e-06	398.132	NA
Larix	occidentalis	western larch	survival	8	2856	1463.58	4.169	NA	0.999999	NA	NA	16.3415	22.9868	0.303846	15.5487	NA	NA	NA	NA	NA	1e-06	252.787	NA	0.158898	437626	30.9921	214817	NA	84.9586	24.2146	NA	NA	NA	NA	0.999999	NA	NA	8.17073	15.1713	0.033424	13.6829	NA	NA	NA	NA	NA	1e-06	197.174	NA
Larix	occidentalis	western larch	survival	9	2856	1489.39	29.983	NA	0.992455	NA	NA	NA	NA	NA	NA	NA	NA	NA	NA	NA	NA	NA	NA	NA	NA	NA	NA	NA	NA	NA	NA	NA	NA	NA	0.992455	NA	NA	NA	NA	NA	NA	NA	NA	NA	NA	NA	NA	NA	NA
Liquidambar	styraciflua	sweetgum	growth	1	29180	130717	29.5	0.268251	1.72179	-0.00981334	-0.274011	NA	NA	NA	NA	NA	NA	NA	49.2708	151.503	29.4349	1.61962	NA	NA	NA	224.01	0.227428	0.514563	NA	NA	NA	NA	NA	NA	1.72179	-0.011202	-0.278834	NA	NA	NA	NA	NA	NA	NA	0.01	59.0866	28.8464	1.58725	NA
Liquidambar	styraciflua	sweetgum	growth	2	29180	130712	25.4	0.26851	1.7172	-0.00983214	-0.272203	NA	NA	NA	NA	NA	NA	NA	NA	NA	29.4342	1.6108	NA	NA	NA	224.336	0.226972	0.513139	NA	NA	NA	NA	NA	NA	1.7172	-0.0115166	-0.27741	NA	NA	NA	NA	NA	NA	NA	NA	NA	28.8457	1.5786	NA
Liquidambar	styraciflua	sweetgum	growth	3	29180	143349	12661.6	-9.55866e-11	3.29622	NA	NA	NA	NA	NA	NA	NA	NA	NA	NA	NA	NA	NA	NA	NA	NA	NA	NA	NA	NA	NA	NA	NA	NA	NA	3.26326	NA	NA	NA	NA	NA	NA	NA	NA	NA	NA	NA	NA	NA	NA
Liquidambar	styraciflua	sweetgum	growth	4	29180	130687	0	0.268357	3.27559	-0.00956486	-0.273869	NA	NA	NA	NA	NA	NA	NA	106.554	9.09728	29.4349	1.56312	NA	1.56117e-06	13.7172	239.081	0.172992	0.516405	NA	NA	NA	NA	NA	NA	3.27559	-0.0111827	-0.279081	NA	NA	NA	NA	NA	NA	NA	84.1799	8.36958	28.8464	1.53187	NA
Liquidambar	styraciflua	sweetgum	growth	5	29180	130694	6.8	0.268033	49.3762	-0.00993463	-0.270711	NA	NA	NA	NA	NA	NA	NA	NA	NA	29.0085	1.59025	NA	0.0357715	9.39758	63.9429	0.545197	0.513807	NA	NA	NA	NA	NA	NA	49.3762	-0.0115959	-0.275912	NA	NA	NA	NA	NA	NA	NA	NA	NA	28.4285	1.55847	NA
Liquidambar	styraciflua	sweetgum	survival	1	36961	23240.1	31	NA	0.999999	NA	NA	NA	NA	NA	NA	7.5161e-07	2.03747	0.211001	3.75229	10.8199	11.7743	3.72455	NA	NA	NA	286.622	0.134985	NA	NA	NA	0.00577214	0.0146678	-558.55	-714.766	0	NA	NA	NA	NA	NA	NA	0	0	0	0	0	0	0	NA
Liquidambar	styraciflua	sweetgum	survival	2	36961	23340.3	131.24	NA	0.995646	NA	NA	NA	NA	NA	NA	0.0014966	1.17481	-0.772018	NA	NA	11.4506	3.81645	NA	NA	NA	286.779	0.145672	NA	NA	NA	0.0938936	800.418	-969.969	-980.678	0.995646	NA	NA	NA	NA	NA	NA	0.00130204	1.13011	-0.828406	NA	NA	11.1071	3.32031	NA
Liquidambar	styraciflua	sweetgum	survival	3	36961	23220.6	11.55	NA	0.999999	NA	NA	NA	NA	NA	NA	0.000659261	1.7998	-1.24555	4.77092	11.7066	11.9059	3.9351	NA	3.30481	13.8245	286.176	0.13644	NA	NA	NA	0.161875	685.272	-816.146	-1000	0.999999	NA	NA	NA	NA	NA	NA	0.000547187	1.7526	-1.31583	4.48466	10.77	11.4297	3.14808	NA
Liquidambar	styraciflua	sweetgum	survival	4	36961	23247.9	38.78	NA	0.999999	NA	NA	NA	NA	NA	NA	0.000630859	1.60356	-1.00897	NA	NA	11.5295	4.19431	NA	3.30481	11.7418	285.272	0.154153	NA	NA	NA	0.485771	933.484	-998.211	-987.617	0.999999	NA	NA	NA	NA	NA	NA	0.00053623	1.55715	-1.07343	NA	NA	11.0683	3.52322	NA
Liquidambar	styraciflua	sweetgum	survival	5	36961	23238.5	29.46	NA	0.999999	NA	NA	81.6917	50.662	0.915609	21.5972	NA	NA	NA	4.15384	10.2863	11.9882	3.58812	NA	NA	NA	286.887	0.130743	NA	297.152	26.6727	NA	NA	NA	NA	0.999999	NA	NA	36.7613	40.5296	0.613458	19.2215	NA	NA	NA	3.98769	9.87489	11.5087	2.94226	NA
Liquidambar	styraciflua	sweetgum	survival	6	36961	23312.8	103.67	NA	0.997491	NA	NA	162.269	42.6666	0.617209	20.1111	NA	NA	NA	NA	NA	11.3936	4.04954	NA	NA	NA	286.735	0.14662	NA	299.011	27.1392	NA	NA	NA	NA	0.997491	NA	NA	115.211	38.8266	0.407358	18.5023	NA	NA	NA	NA	NA	11.0518	3.44211	NA
Liquidambar	styraciflua	sweetgum	survival	7	36961	23209.1	0	NA	0.999999	NA	NA	40.582	44.4373	0.759795	25.4833	NA	NA	NA	5.14832	11.6798	11.9194	3.53133	NA	3.30481	15.0761	286.525	0.134426	NA	284.004	25.9794	NA	NA	NA	NA	0.999999	NA	NA	16.6386	34.2167	0.425486	21.9156	NA	NA	NA	4.78793	10.5118	11.5618	3.03694	NA
Liquidambar	styraciflua	sweetgum	survival	8	36961	23230.8	21.72	NA	0.999999	NA	NA	54.6288	50.2764	1.06023	21.4152	NA	NA	NA	NA	NA	11.5731	4.42669	NA	3.30481	12.1546	286.026	0.143942	NA	298.048	26.1227	NA	NA	NA	NA	0.999999	NA	NA	19.6664	38.2101	0.720957	18.8453	NA	NA	NA	NA	NA	11.1102	3.54135	NA
Liquidambar	styraciflua	sweetgum	survival	9	36961	23667.3	458.21	NA	0.987824	NA	NA	NA	NA	NA	NA	NA	NA	NA	NA	NA	NA	NA	NA	NA	NA	NA	NA	NA	NA	NA	NA	NA	NA	NA	0.987824	NA	NA	NA	NA	NA	NA	NA	NA	NA	NA	NA	NA	NA	NA
Liriodendron	tulipifera	yellow-poplar	growth	1	24182	139333	0	0.361781	5.55136	-0.0226132	-0.27517	NA	NA	NA	NA	NA	NA	NA	62.1963	1.86172	0.0109549	5.85109	NA	NA	NA	306.678	0.10996	0.514034	NA	NA	NA	NA	NA	NA	5.55136	-0.0246891	-0.280399	NA	NA	NA	NA	NA	NA	NA	61.5743	1.86172	0.0106262	5.85109	NA
Liriodendron	tulipifera	yellow-poplar	growth	2	24182	140069	735.3	0.350613	1.46846	-0.0206392	-0.27859	NA	NA	NA	NA	NA	NA	NA	NA	NA	10.0722	1.26573	NA	NA	NA	306.678	0.209035	0.515052	NA	NA	NA	NA	NA	NA	1.46846	-0.0226573	-0.283832	NA	NA	NA	NA	NA	NA	NA	NA	NA	9.6697	1.11397	NA
Liriodendron	tulipifera	yellow-poplar	growth	3	24182	154280	14947.2	-2.70337e-10	6.9801	NA	NA	NA	NA	NA	NA	NA	NA	NA	NA	NA	NA	NA	NA	NA	NA	NA	NA	NA	NA	NA	NA	NA	NA	NA	6.9801	NA	NA	NA	NA	NA	NA	NA	NA	NA	NA	NA	NA	NA	NA
Liriodendron	tulipifera	yellow-poplar	growth	4	24182	139337	3.9	0.361876	5.48515	-0.0219165	-0.278703	NA	NA	NA	NA	NA	NA	NA	62.1963	1.86171	0.0118459	5.85056	NA	2.23705	965.805	306.678	0.110236	0.514791	NA	NA	NA	NA	NA	NA	5.48515	-0.0239924	-0.283754	NA	NA	NA	NA	NA	NA	NA	61.5743	1.86171	0.0114906	5.85056	NA
Liriodendron	tulipifera	yellow-poplar	growth	5	24182	140076	742.4	0.350738	1.94847	-0.0210733	-0.276457	NA	NA	NA	NA	NA	NA	NA	NA	NA	0.449168	4.3488	NA	1.13086	684.398	306.678	0.201308	0.513203	NA	NA	NA	NA	NA	NA	1.94847	-0.0232423	-0.281988	NA	NA	NA	NA	NA	NA	NA	NA	NA	0.431601	4.30531	NA
Liriodendron	tulipifera	yellow-poplar	survival	1	27494	14166.8	54.19	NA	0.999999	NA	NA	NA	NA	NA	NA	0.00228064	1.07474	-0.458063	4.83888	15.7056	12.6341	4.36181	NA	NA	NA	281.673	0.350852	NA	NA	NA	0.000504869	997.965	-1000	-3.82324	0.999999	NA	NA	NA	NA	NA	NA	0.00216661	1.064	-0.481032	4.35499	13.8209	12.0024	3.40221	NA
Liriodendron	tulipifera	yellow-poplar	survival	2	27494	14176.1	63.53	NA	0.999999	NA	NA	NA	NA	NA	NA	0.00251276	1.01828	-0.423887	NA	NA	12.6971	4.20167	NA	NA	NA	278.573	0.439104	NA	NA	NA	0.00354255	619.352	-901.058	-3.77593	0.999999	NA	NA	NA	NA	NA	NA	0.00251276	1.01828	-0.431978	NA	NA	12.6971	3.44537	NA
Liriodendron	tulipifera	yellow-poplar	survival	3	27494	14116.7	4.05	NA	0.999999	NA	NA	NA	NA	NA	NA	0.00117645	1.31857	-0.536231	12.1339	811949	12.246	5.30513	NA	3.23531	17.4471	282.836	0.275415	NA	NA	NA	0.0675223	852.144	-993.619	-3.86167	0.999999	NA	NA	NA	NA	NA	NA	0.00110587	1.29594	-0.563369	1e-06	8119.49	11.5112	3.9258	NA
Liriodendron	tulipifera	yellow-poplar	survival	4	27494	14112.6	0	NA	0.999999	NA	NA	NA	NA	NA	NA	0.00124444	1.31254	-0.540199	NA	NA	12.1894	5.05218	NA	3.23531	17.5879	283.006	0.278366	NA	NA	NA	0.0102525	807.014	-999.998	-3.85788	0.999999	NA	NA	NA	NA	NA	NA	0.00116977	1.28992	-0.568433	NA	NA	11.5799	3.89018	NA
Liriodendron	tulipifera	yellow-poplar	survival	5	27494	14227.6	115.01	NA	0.999999	NA	NA	15.2356	958826	0.424876	15.6023	NA	NA	NA	5.64358	13.3778	12.6818	4.68421	NA	NA	NA	282.379	0.316034	NA	1241.58	30.0212	NA	NA	NA	NA	0.999999	NA	NA	1e-06	9588.26	0.301663	14.8222	NA	NA	NA	5.13565	11.7725	11.9209	3.46631	NA
Liriodendron	tulipifera	yellow-poplar	survival	6	27494	14237.6	124.99	NA	0.999999	NA	NA	0.569591	109.21	0.546135	15.5333	NA	NA	NA	NA	NA	12.7255	4.6482	NA	NA	NA	281.172	0.35995	NA	1626.78	31.0055	NA	NA	NA	NA	0.999999	NA	NA	0.227837	88.4602	0.387757	14.6013	NA	NA	NA	NA	NA	11.8347	3.53264	NA
Liriodendron	tulipifera	yellow-poplar	survival	7	27494	14184.5	71.92	NA	0.999999	NA	NA	5.29807	995517	0.34437	16.7523	NA	NA	NA	25.3068	22602.6	12.4278	5.17267	NA	3.23531	19.4485	283.374	0.267785	NA	728.023	27.4666	NA	NA	NA	NA	0.999999	NA	NA	1e-06	9955.17	0.21351	15.7471	NA	NA	NA	1e-06	904.104	11.6821	3.87951	NA
Liriodendron	tulipifera	yellow-poplar	survival	8	27494	14180.5	67.83	NA	0.999999	NA	NA	98.7675	886371	0.33898	16.8336	NA	NA	NA	NA	NA	12.3517	5.59993	NA	3.23531	19.0313	283.549	0.262624	NA	774.486	28.0319	NA	NA	NA	NA	0.999999	NA	NA	1e-06	8863.71	0.213558	15.8236	NA	NA	NA	NA	NA	11.487	4.03195	NA
Liriodendron	tulipifera	yellow-poplar	survival	9	27494	14716.4	603.73	NA	0.990714	NA	NA	NA	NA	NA	NA	NA	NA	NA	NA	NA	NA	NA	NA	NA	NA	NA	NA	NA	NA	NA	NA	NA	NA	NA	0.990714	NA	NA	NA	NA	NA	NA	NA	NA	NA	NA	NA	NA	NA	NA
Lithocarpus	densiflorus	tanoak	growth	1	3009	11128.4	0	0.23689	0.546605	0.00374823	-0.350067	NA	NA	NA	NA	NA	NA	NA	5.80826	0.794062	9.17694	1.20654	NA	NA	NA	286.151	0.0164468	0.678709	NA	NA	NA	NA	NA	NA	0.535672	0.0018732	-0.359059	NA	NA	NA	NA	NA	NA	NA	5.63422	0.754399	8.90184	1.17037	NA
Lithocarpus	densiflorus	tanoak	growth	2	3009	11172.8	44.43	0.198853	0.403872	0.00653156	-0.346029	NA	NA	NA	NA	NA	NA	NA	NA	NA	14.4522	1.07037	NA	NA	NA	287.195	0.0190351	0.689201	NA	NA	NA	NA	NA	NA	0.395795	0.00480082	-0.354879	NA	NA	NA	NA	NA	NA	NA	NA	NA	13.73	0.995507	NA
Lithocarpus	densiflorus	tanoak	growth	3	3009	13933.5	2805.19	-5.16034e-09	2.44352	NA	NA	NA	NA	NA	NA	NA	NA	NA	NA	NA	NA	NA	NA	NA	NA	NA	NA	NA	NA	NA	NA	NA	NA	NA	2.41908	NA	NA	NA	NA	NA	NA	NA	NA	NA	NA	NA	NA	NA	NA
Lithocarpus	densiflorus	tanoak	growth	4	3009	11132.5	4.17	0.245089	0.549366	0.00277588	-0.34405	NA	NA	NA	NA	NA	NA	NA	5.90087	0.817517	9.86271	1.13055	NA	0.630454	959.87	286.074	0.0166944	0.673004	NA	NA	NA	NA	NA	NA	0.538378	0.00112032	-0.352784	NA	NA	NA	NA	NA	NA	NA	5.72404	0.768526	9.56702	1.09665	NA
Lithocarpus	densiflorus	tanoak	growth	5	3009	11176.8	48.48	0.207554	0.418173	0.00676321	-0.350737	NA	NA	NA	NA	NA	NA	NA	NA	NA	14.5002	1.05694	NA	0.241276	787.126	287.232	0.0192084	0.685537	NA	NA	NA	NA	NA	NA	0.40981	0.00509547	-0.359493	NA	NA	NA	NA	NA	NA	NA	NA	NA	13.9206	0.993582	NA
Lithocarpus	densiflorus	tanoak	survival	1	4053	2014.95	26.624	NA	0.999999	NA	NA	NA	NA	NA	NA	8.31937e-06	0.309781	1.18582	1.472	15.22	43.8806	15.4369	NA	NA	NA	200.504	24307.9	NA	NA	NA	0.181723	142.305	-599.416	-517.831	0.999999	NA	NA	NA	NA	NA	NA	6.15633e-06	0.229335	1.1187	1.23648	13.2414	35.5433	12.8127	NA
Lithocarpus	densiflorus	tanoak	survival	2	4053	2015.69	27.37	NA	0.999999	NA	NA	NA	NA	NA	NA	5.45085e-06	0.304945	1.29195	NA	NA	43.8819	18.3258	NA	NA	NA	26.2966	30.7911	NA	NA	NA	0.994088	704.223	-784.628	-904.441	0.999999	NA	NA	NA	NA	NA	NA	4.19715e-06	0.233967	1.23386	NA	NA	31.1562	14.1109	NA
Lithocarpus	densiflorus	tanoak	survival	3	4053	2018.94	30.617	NA	0.999999	NA	NA	NA	NA	NA	NA	9.56768e-06	0.299066	1.15317	1.45953	14.9111	43.8819	15.4521	NA	0.0774715	997692	1.62693	317033	NA	NA	NA	0.675701	990.549	-579.737	-211.989	0.999999	NA	NA	NA	NA	NA	NA	6.98441e-06	0.216673	1.08625	1.2552	13.1218	34.6667	12.9797	NA
Lithocarpus	densiflorus	tanoak	survival	4	4053	2019.29	30.966	NA	0.998145	NA	NA	NA	NA	NA	NA	5.5598e-06	0.339975	1.24681	NA	NA	41.5162	16.3308	NA	0.349955	29.1968	36.5997	23380.7	NA	NA	NA	0.728773	527.899	-150.346	-659.504	0.998145	NA	NA	NA	NA	NA	NA	4.16985e-06	0.260936	1.17933	NA	NA	31.1372	13.0647	NA
Lithocarpus	densiflorus	tanoak	survival	5	4053	1992.38	4.06	NA	0.999999	NA	NA	104.583	27.1914	1.32167	15.9328	NA	NA	NA	6.63417	645358	39.476	15.998	NA	NA	NA	23.6376	939.498	NA	48.4177	34.552	NA	NA	NA	NA	0.999999	NA	NA	51.2457	21.7531	1.11021	15.1362	NA	NA	NA	1e-06	6453.58	24.4751	13.7583	NA
Lithocarpus	densiflorus	tanoak	survival	6	4053	1988.32	0	NA	0.999999	NA	NA	112.135	26.8137	1.41725	15.4899	NA	NA	NA	NA	NA	43.8776	18.8212	NA	NA	NA	4.39192	11613	NA	49.8873	36.5741	NA	NA	NA	NA	0.999999	NA	NA	61.6745	20.9147	1.11963	14.4056	NA	NA	NA	NA	NA	28.9592	14.8688	NA
Lithocarpus	densiflorus	tanoak	survival	7	4053	1996.23	7.911	NA	0.999999	NA	NA	105.104	25.2044	1.31786	15.5671	NA	NA	NA	9.32715	716317	31.8038	14.9193	NA	0.182579	117225	264.561	876984	NA	62.9093	30.1321	NA	NA	NA	NA	0.999999	NA	NA	62.0113	19.9115	1.02793	14.4774	NA	NA	NA	1e-06	7163.17	22.5807	11.1895	NA
Lithocarpus	densiflorus	tanoak	survival	8	4053	1992.13	3.813	NA	0.999999	NA	NA	116.829	27.5562	1.43928	15.3034	NA	NA	NA	NA	NA	36.4246	15.6626	NA	0.39477	679597	51.4449	298670	NA	56.007	34.2589	NA	NA	NA	NA	0.999999	NA	NA	65.424	21.2183	1.15142	14.2322	NA	NA	NA	NA	NA	25.133	12.5301	NA
Lithocarpus	densiflorus	tanoak	survival	9	4053	2024.97	36.645	NA	0.992868	NA	NA	NA	NA	NA	NA	NA	NA	NA	NA	NA	NA	NA	NA	NA	NA	NA	NA	NA	NA	NA	NA	NA	NA	NA	0.992868	NA	NA	NA	NA	NA	NA	NA	NA	NA	NA	NA	NA	NA	NA
Maclura	pomifera	Osage-orange	growth	1	2384	9393.7	9.786	0.260903	0.875474	0.048254	-0.400645	NA	NA	NA	NA	NA	NA	NA	31.8761	2.85171	0.259864	3.06472	NA	NA	NA	284.41	0.0474087	0.676528	NA	NA	NA	NA	NA	NA	0.857964	0.043287	-0.412531	NA	NA	NA	NA	NA	NA	NA	25.5029	2.50963	0.247271	3.03407	NA
Maclura	pomifera	Osage-orange	growth	2	2384	9400.75	16.829	0.252549	0.939155	0.0520968	-0.42121	NA	NA	NA	NA	NA	NA	NA	NA	NA	0.974016	2.29223	NA	NA	NA	182.983	0.526903	0.691676	NA	NA	NA	NA	NA	NA	0.920372	0.0460936	-0.435556	NA	NA	NA	NA	NA	NA	NA	NA	NA	0.916175	2.24641	NA
Maclura	pomifera	Osage-orange	growth	3	2384	10506.8	1122.84	-8.31803e-09	2.59289	NA	NA	NA	NA	NA	NA	NA	NA	NA	NA	NA	NA	NA	NA	NA	NA	NA	NA	NA	NA	NA	NA	NA	NA	NA	2.56697	NA	NA	NA	NA	NA	NA	NA	NA	NA	NA	NA	NA	NA	NA
Maclura	pomifera	Osage-orange	growth	4	2384	9383.92	0	0.260904	1.72	0.0507713	-0.415869	NA	NA	NA	NA	NA	NA	NA	50.7056	2.94482	0.0567155	5.05671	NA	1.40533e-05	10.6407	277.079	0.0747861	0.690785	NA	NA	NA	NA	NA	NA	1.6856	0.0457538	-0.428804	NA	NA	NA	NA	NA	NA	NA	45.129	2.70932	0.0501753	4.9556	NA
Maclura	pomifera	Osage-orange	growth	5	2384	9383.99	0.071	0.260457	10.8798	0.0477886	-0.395807	NA	NA	NA	NA	NA	NA	NA	NA	NA	0.01	6.87659	NA	1e-06	11.9392	184.724	0.21939	0.679805	NA	NA	NA	NA	NA	NA	10.6622	0.0433088	-0.407741	NA	NA	NA	NA	NA	NA	NA	NA	NA	0.01	6.73908	NA
Maclura	pomifera	Osage-orange	survival	1	2905	1355.81	3.171	NA	0.999999	NA	NA	NA	NA	NA	NA	0.00381527	0.753062	-0.396848	1.9508	863652	14.725	212153	NA	NA	NA	286.379	0.186663	NA	NA	NA	0.163039	982.148	-964.781	-979.916	0.999999	NA	NA	NA	NA	NA	NA	0.00312853	0.688544	-0.466439	1e-06	8636.52	1e-06	2121.53	NA
Maclura	pomifera	Osage-orange	survival	2	2905	1352.64	0	NA	0.999999	NA	NA	NA	NA	NA	NA	0.00395509	1.01917	-0.620353	NA	NA	14.8925	8.97562	NA	NA	NA	46.5303	982165	NA	NA	NA	0.339026	859.282	-968.908	-3.96468	0.999999	NA	NA	NA	NA	NA	NA	0.00332228	0.95306	-0.689231	NA	NA	10.8715	5.83415	NA
Maclura	pomifera	Osage-orange	survival	3	2905	1362.29	9.647	NA	0.999999	NA	NA	NA	NA	NA	NA	0.00271236	0.945625	-0.48185	18.8571	951104	14.7188	6.78848	NA	0.000963107	946574	292.526	3388.51	NA	NA	NA	0.0237901	846.503	-925.88	-982.308	0.999999	NA	NA	NA	NA	NA	NA	0.00227838	0.879952	-0.548429	1e-06	9511.04	12.3638	5.15925	NA
Maclura	pomifera	Osage-orange	survival	4	2905	1358.08	5.437	NA	0.999999	NA	NA	NA	NA	NA	NA	0.00292076	0.966985	-0.534642	NA	NA	14.8876	8.84845	NA	1.73727	46.5161	116.393	620.256	NA	NA	NA	0.404289	985.341	993.675	-887.939	0.999999	NA	NA	NA	NA	NA	NA	0.00248265	0.913447	-0.59702	NA	NA	10.719	6.37088	NA
Maclura	pomifera	Osage-orange	survival	5	2905	1362.9	10.267	NA	0.999999	NA	NA	8.24657	949052	1e-06	25.3255	NA	NA	NA	18.5486	60842.2	14.4956	6.68227	NA	NA	NA	37.7078	738907	NA	1490.12	31.7309	NA	NA	NA	NA	0.999999	NA	NA	1e-06	9490.52	1e-06	18.9942	NA	NA	NA	1e-06	608.422	12.1763	4.94488	NA
Maclura	pomifera	Osage-orange	survival	6	2905	1358.64	6.004	NA	0.999999	NA	NA	22.3264	322814	1e-06	23.4631	NA	NA	NA	NA	NA	14.8552	7.30438	NA	NA	NA	3.33912	7995.17	NA	1230.5	30.3017	NA	NA	NA	NA	0.999999	NA	NA	1e-06	3228.14	1e-06	18.5358	NA	NA	NA	NA	NA	12.3298	5.3322	NA
Maclura	pomifera	Osage-orange	survival	7	2905	1365.85	13.208	NA	0.999999	NA	NA	21.0681	20189.8	1e-06	22.4444	NA	NA	NA	4.45811	442878	14.7063	6.98009	NA	2.1819	43.9743	3.38871	643022	NA	971.47	29.0846	NA	NA	NA	NA	0.999999	NA	NA	1e-06	403.795	1e-06	18.8533	NA	NA	NA	1e-06	4428.78	11.9121	5.30487	NA
Maclura	pomifera	Osage-orange	survival	8	2905	1361.75	9.113	NA	0.999999	NA	NA	38.8821	94527	1e-06	23.9855	NA	NA	NA	NA	NA	14.7767	7.06986	NA	1.79239	44.3007	97.5954	407719	NA	985.151	29.2376	NA	NA	NA	NA	0.999999	NA	NA	1e-06	945.27	1e-06	19.1884	NA	NA	NA	NA	NA	11.9691	5.3024	NA
Maclura	pomifera	Osage-orange	survival	9	2905	1371.15	18.508	NA	0.992051	NA	NA	NA	NA	NA	NA	NA	NA	NA	NA	NA	NA	NA	NA	NA	NA	NA	NA	NA	NA	NA	NA	NA	NA	NA	0.992051	NA	NA	NA	NA	NA	NA	NA	NA	NA	NA	NA	NA	NA	NA
Magnolia	acuminata	cucumbertree	growth	1	929	4299.02	0	0.362128	59.5134	-0.000621885	-0.311446	NA	NA	NA	NA	NA	NA	NA	37.766	1.49411	4.32395	998.088	NA	NA	NA	116.133	0.320342	0.536091	NA	NA	NA	NA	NA	NA	57.728	-0.00801703	-0.32628	NA	NA	NA	NA	NA	NA	NA	35.5007	1.43439	0.01	29.9436	NA
Magnolia	acuminata	cucumbertree	growth	2	929	4316.7	17.677	0.361352	2179.4	-0.00357084	-0.303008	NA	NA	NA	NA	NA	NA	NA	NA	NA	11.9152	476.238	NA	NA	NA	89.1637	0.29089	0.538768	NA	NA	NA	NA	NA	NA	2114.02	-0.0111045	-0.317747	NA	NA	NA	NA	NA	NA	NA	NA	NA	0.01	28.5753	NA
Magnolia	acuminata	cucumbertree	growth	3	929	4864.92	565.901	-5.82209e-09	3.98373	NA	NA	NA	NA	NA	NA	NA	NA	NA	NA	NA	NA	NA	NA	NA	NA	NA	NA	NA	NA	NA	NA	NA	NA	NA	3.78454	NA	NA	NA	NA	NA	NA	NA	NA	NA	NA	NA	NA	NA	NA
Magnolia	acuminata	cucumbertree	growth	4	929	4309.6	10.585	0.347773	110.537	-0.0007883	-0.302335	NA	NA	NA	NA	NA	NA	NA	37.9221	1.31576	22.5448	972.725	NA	4.40413	184.299	0.01	3.44768	0.534282	NA	NA	NA	NA	NA	NA	107.22	-0.00789839	-0.316912	NA	NA	NA	NA	NA	NA	NA	36.4056	1.27631	0.01	29.1827	NA
Magnolia	acuminata	cucumbertree	growth	5	929	4324.52	25.503	0.35844	1.25008	0.00908146	-0.366854	NA	NA	NA	NA	NA	NA	NA	NA	NA	0.438375	247.018	NA	4.23151	379.508	261.467	0.0823434	0.574095	NA	NA	NA	NA	NA	NA	1.21258	0.000480683	-0.381098	NA	NA	NA	NA	NA	NA	NA	NA	NA	0.01	29.643	NA
Magnolia	acuminata	cucumbertree	survival	1	1078	297.753	8.9423	NA	0.999999	NA	NA	NA	NA	NA	NA	0.00466605	-2.7813	0.833625	6.66284	7.0375	4.4687	25.1438	NA	NA	NA	268.352	29227.8	NA	NA	NA	0.00342549	218.908	-929.374	-260.885	0.999999	NA	NA	NA	NA	NA	NA	0.00149314	-5.31513	0.456945	5.79667	5.3485	2.45778	16.092	NA
Magnolia	acuminata	cucumbertree	survival	2	1078	298.402	9.5913	NA	0.997416	NA	NA	NA	NA	NA	NA	0.00370115	-2.91063	0.951371	NA	NA	17.3403	865475	NA	NA	NA	279.414	257309	NA	NA	NA	0.337422	740.695	853.758	-877.272	0.997416	NA	NA	NA	NA	NA	NA	0.00122138	-5.50752	0.579025	NA	NA	1e-06	8654.75	NA
Magnolia	acuminata	cucumbertree	survival	3	1078	301.775	12.9641	NA	0.999999	NA	NA	NA	NA	NA	NA	0.00432566	-2.85134	0.868354	5.48546	8.3541	2.11421	986398	NA	1.43391	720838	50.8773	209499	NA	NA	NA	0.226766	724.732	577.872	-988.688	0.999999	NA	NA	NA	NA	NA	NA	0.00147072	-5.10707	0.5032	4.77235	6.76682	1e-06	9863.98	NA
Magnolia	acuminata	cucumbertree	survival	4	1078	297.669	8.8584	NA	0.999999	NA	NA	NA	NA	NA	NA	0.00383952	-3.89492	1.04056	NA	NA	9.29457	999639	NA	2.0462	23.9167	69.125	259098	NA	NA	NA	0.971457	996.085	-984.467	-4.05216	0.999999	NA	NA	NA	NA	NA	NA	0.00130544	-7.74341	0.654771	NA	NA	1e-06	9996.39	NA
Magnolia	acuminata	cucumbertree	survival	5	1078	300.106	11.2955	NA	0.999999	NA	NA	45.7921	359948	4.73955	29.5661	NA	NA	NA	5.76597	7.91392	16.9372	570752	NA	NA	NA	21.2965	658595	NA	58.187	29.0475	NA	NA	NA	NA	0.999999	NA	NA	1e-06	3599.48	0.616142	14.7831	NA	NA	NA	5.07406	6.41028	1e-06	5707.52	NA
Magnolia	acuminata	cucumbertree	survival	6	1078	301.168	12.3568	NA	0.999999	NA	NA	0.02497	530546	3.11145	27.5364	NA	NA	NA	NA	NA	19.4846	64578.6	NA	NA	NA	21.322	39.8785	NA	50.2665	27.3458	NA	NA	NA	NA	0.999999	NA	NA	1e-06	5305.46	0.435604	12.9421	NA	NA	NA	NA	NA	1e-06	645.786	NA
Magnolia	acuminata	cucumbertree	survival	7	1078	304.882	16.0712	NA	0.999512	NA	NA	94.9241	770250	23.0449	189593	NA	NA	NA	6.28463	7.88667	3.58496	955483	NA	4.54036	89004.9	130.65	107119	NA	68.8785	21.6903	NA	NA	NA	NA	0.999512	NA	NA	1e-06	7702.5	1e-06	1895.93	NA	NA	NA	5.27909	5.83613	1e-06	9554.83	NA
Magnolia	acuminata	cucumbertree	survival	8	1078	301.719	12.9086	NA	0.999999	NA	NA	93.7708	698068	17.9322	38.3315	NA	NA	NA	NA	NA	0.0649011	408260	NA	4.5651	17.5619	289.906	34288.2	NA	30.6163	55.3691	NA	NA	NA	NA	0.999999	NA	NA	1e-06	6980.69	2.86915	25.2988	NA	NA	NA	NA	NA	1e-06	4082.6	NA
Magnolia	acuminata	cucumbertree	survival	9	1078	288.811	0	NA	0.996349	NA	NA	NA	NA	NA	NA	NA	NA	NA	NA	NA	NA	NA	NA	NA	NA	NA	NA	NA	NA	NA	NA	NA	NA	NA	0.996349	NA	NA	NA	NA	NA	NA	NA	NA	NA	NA	NA	NA	NA	NA
Magnolia	virginiana	sweetbay	growth	1	3263	12841	0	0.223399	0.503434	-0.0211203	-0.0542367	NA	NA	NA	NA	NA	NA	NA	11.8623	1.48705	27.7453	2.76208	NA	NA	NA	296.857	0.0415142	0.477337	NA	NA	NA	NA	NA	NA	0.493366	-0.0244352	-0.0611257	NA	NA	NA	NA	NA	NA	NA	10.7955	1.29385	20.5341	2.18224	NA
Magnolia	virginiana	sweetbay	growth	2	3263	12852.1	11.04	0.223248	0.526876	-0.0223751	-0.0629436	NA	NA	NA	NA	NA	NA	NA	NA	NA	11.6554	33.2853	NA	NA	NA	308.366	0.0867098	0.478913	NA	NA	NA	NA	NA	NA	0.521607	-0.0249387	-0.0687045	NA	NA	NA	NA	NA	NA	NA	NA	NA	0.126354	1.6652	NA
Magnolia	virginiana	sweetbay	growth	3	3263	14109.1	1268.08	-4.60151e-09	2.48742	NA	NA	NA	NA	NA	NA	NA	NA	NA	NA	NA	NA	NA	NA	NA	NA	NA	NA	NA	NA	NA	NA	NA	NA	NA	2.46255	NA	NA	NA	NA	NA	NA	NA	NA	NA	NA	NA	NA	NA	NA
Magnolia	virginiana	sweetbay	growth	4	3263	12844.7	3.63	0.225286	0.620539	-0.0191986	-0.0592306	NA	NA	NA	NA	NA	NA	NA	12.0853	1.34636	27.8082	2.38684	NA	0.000693117	15.8017	295.724	0.0376553	0.472049	NA	NA	NA	NA	NA	NA	0.608128	-0.0231313	-0.0666703	NA	NA	NA	NA	NA	NA	NA	11.2399	1.21182	23.0824	1.95739	NA
Magnolia	virginiana	sweetbay	growth	5	3263	12852.9	11.86	0.223042	0.460078	-0.0198039	-0.0564873	NA	NA	NA	NA	NA	NA	NA	NA	NA	27.587	2.57062	NA	1.58622	130.986	297.588	0.054074	0.482653	NA	NA	NA	NA	NA	NA	0.450876	-0.0236317	-0.0636921	NA	NA	NA	NA	NA	NA	NA	NA	NA	21.5201	2.08238	NA
Magnolia	virginiana	sweetbay	survival	1	4178	3084.13	53.996	NA	0.999999	NA	NA	NA	NA	NA	NA	0.00322781	-0.929736	0.791836	2.864	8.00112	13.5908	2.03928	NA	NA	NA	101.43	235064	NA	NA	NA	0.127643	566.619	999.053	-3.80269	0.999999	NA	NA	NA	NA	NA	NA	0.0023563	-1.1065	0.697583	2.66352	7.44104	13.0471	1.59064	NA
Magnolia	virginiana	sweetbay	survival	2	4178	3102.2	72.067	NA	0.999999	NA	NA	NA	NA	NA	NA	0.00699966	-0.707203	0.530674	NA	NA	13.6425	1.95973	NA	NA	NA	281.376	0.362228	NA	NA	NA	0.999952	0.213036	-404.497	-949.185	0	NA	NA	NA	NA	NA	NA	0	0	0	NA	NA	0	0	NA
Magnolia	virginiana	sweetbay	survival	3	4178	3034.65	4.514	NA	0.999999	NA	NA	NA	NA	NA	NA	0.00247712	-1.87965	1.04295	5.2031	9.35869	15.3465	2.87348	NA	3.31727	6.35681	288.804	0.139548	NA	NA	NA	0.000156904	893.52	-320.838	-988.313	0.999999	NA	NA	NA	NA	NA	NA	0.00113947	-2.62228	0.8	4.26654	6.55109	14.1188	2.24131	NA
Magnolia	virginiana	sweetbay	survival	4	4178	3034.14	3.998	NA	0.999999	NA	NA	NA	NA	NA	NA	0.00365018	-1.81752	0.922965	NA	NA	15.9626	3.22146	NA	3.31727	5.89459	289.111	0.136833	NA	NA	NA	0.957243	839.257	-401.409	-873.573	0.999999	NA	NA	NA	NA	NA	NA	0.00182509	-2.45595	0.704506	NA	NA	14.8453	2.48053	NA
Magnolia	virginiana	sweetbay	survival	5	4178	3081.47	51.334	NA	0.999999	NA	NA	2.48097	582.87	1.25724	29.3113	NA	NA	NA	2.23072	8.5974	13.636	2.03063	NA	NA	NA	240.496	194534	NA	55.1492	13.5592	NA	NA	NA	NA	0.999999	NA	NA	0.0248107	139.889	1e-06	28.1388	NA	NA	NA	2.05226	8.08155	12.9542	1.56359	NA
Magnolia	virginiana	sweetbay	survival	6	4178	3110.15	80.014	NA	0.988681	NA	NA	115.672	140703	29.2226	359694	NA	NA	NA	NA	NA	13.0307	2.53918	NA	NA	NA	273.43	25573.5	NA	58.9166	13.3739	NA	NA	NA	NA	0.988681	NA	NA	1e-06	1407.03	1e-06	3596.94	NA	NA	NA	NA	NA	12.3792	1.90439	NA
Magnolia	virginiana	sweetbay	survival	7	4178	3030.14	0	NA	0.999999	NA	NA	2.21304	1426.64	26.9944	724800	NA	NA	NA	5.63711	7.77435	15.0785	2.88947	NA	3.31727	6.37698	288.893	0.139735	NA	50.4344	15.5837	NA	NA	NA	NA	0.999999	NA	NA	1e-06	413.725	1e-06	7248	NA	NA	NA	4.6788	5.75302	14.1738	2.10931	NA
Magnolia	virginiana	sweetbay	survival	8	4178	3030.31	0.171	NA	0.999999	NA	NA	18.135	981513	0.0652875	999944	NA	NA	NA	NA	NA	15.7048	2.94236	NA	3.31727	5.92103	289.261	0.136349	NA	49.6124	15.2892	NA	NA	NA	NA	0.999999	NA	NA	1e-06	9815.13	1e-06	9999.44	NA	NA	NA	NA	NA	14.6055	2.32447	NA
Magnolia	virginiana	sweetbay	survival	9	4178	3117.86	87.718	NA	0.985167	NA	NA	NA	NA	NA	NA	NA	NA	NA	NA	NA	NA	NA	NA	NA	NA	NA	NA	NA	NA	NA	NA	NA	NA	NA	0.985167	NA	NA	NA	NA	NA	NA	NA	NA	NA	NA	NA	NA	NA	NA
Malus	spp.	apple spp.	growth	1	977	2983.82	19.085	0.158343	0.424011	0.0179742	-0.285148	NA	NA	NA	NA	NA	NA	NA	14.3552	613.714	5.84965	1.43408	NA	NA	NA	281.937	0.024148	0.527648	NA	NA	NA	NA	NA	NA	0.407051	0.00557197	-0.305038	NA	NA	NA	NA	NA	NA	NA	0.01	24.5495	5.20718	1.24777	NA
Malus	spp.	apple spp.	growth	2	977	2983.76	19.018	0.157886	1.20471	0.0227854	-0.298193	NA	NA	NA	NA	NA	NA	NA	NA	NA	0.0100007	5.14676	NA	NA	NA	303.967	0.13992	0.506706	NA	NA	NA	NA	NA	NA	1.16857	0.0118718	-0.313832	NA	NA	NA	NA	NA	NA	NA	NA	NA	0.01	5.09529	NA
Malus	spp.	apple spp.	growth	3	977	3207.92	243.18	-3.44992e-09	1.50364	NA	NA	NA	NA	NA	NA	NA	NA	NA	NA	NA	NA	NA	NA	NA	NA	NA	NA	NA	NA	NA	NA	NA	NA	NA	1.4886	NA	NA	NA	NA	NA	NA	NA	NA	NA	NA	NA	NA	NA	NA
Malus	spp.	apple spp.	growth	4	977	2964.74	0	0.162801	4.067	0.0270841	-0.315104	NA	NA	NA	NA	NA	NA	NA	36.6609	2.37692	25.6983	67.9722	NA	1e-06	7.69437	283.553	0.022133	0.550995	NA	NA	NA	NA	NA	NA	3.90432	0.0165397	-0.331623	NA	NA	NA	NA	NA	NA	NA	30.4302	2.16308	0.01	24.4706	NA
Malus	spp.	apple spp.	growth	5	977	2965.62	0.879	0.162329	0.88052	0.0152369	-0.266224	NA	NA	NA	NA	NA	NA	NA	NA	NA	0.010002	19.062	NA	0.0208777	5.37767	283.228	0.0189354	0.508343	NA	NA	NA	NA	NA	NA	0.845299	0.00248264	-0.285274	NA	NA	NA	NA	NA	NA	NA	NA	NA	0.01	15.0592	NA
Malus	spp.	apple spp.	survival	1	1432	1233.86	0	NA	0.999999	NA	NA	NA	NA	NA	NA	0.0104947	1.27435	-0.913454	3.26942	8.25072	12.7274	669380	NA	NA	NA	281.449	0.0547486	NA	NA	NA	0.217538	927.381	-1000	-3.19651	0.999999	NA	NA	NA	NA	NA	NA	0.0100749	1.2616	-0.944225	2.8117	7.34314	1e-06	6693.8	NA
Malus	spp.	apple spp.	survival	2	1432	1234.66	0.806	NA	0.990011	NA	NA	NA	NA	NA	NA	0.0152253	1.56854	-1.28536	NA	NA	2.29427	6285.16	NA	NA	NA	280.927	0.0595155	NA	NA	NA	0.536318	912.971	-694.544	-3.0128	0.990011	NA	NA	NA	NA	NA	NA	0.0147686	1.56854	-1.31408	NA	NA	1e-06	251.406	NA
Malus	spp.	apple spp.	survival	3	1432	1235.45	1.596	NA	0.999999	NA	NA	NA	NA	NA	NA	0.0105874	0.772267	-0.428153	4.33681	11.2702	12.7998	159187	NA	2.59137	15.7368	281.463	0.0581545	NA	NA	NA	0.484263	828.986	-999.871	-3.24619	0.999999	NA	NA	NA	NA	NA	NA	0.00974045	0.743	-0.466847	3.07913	8.11455	1e-06	1591.87	NA
Malus	spp.	apple spp.	survival	4	1432	1251.07	17.215	NA	0.999999	NA	NA	NA	NA	NA	NA	9.64271e-06	1.07891	0.689552	NA	NA	0.360737	994392	NA	1e-06	75.4315	280.743	0.0700265	NA	NA	NA	0.0968963	961.801	-900.729	-3.41018	0.999999	NA	NA	NA	NA	NA	NA	4.72493e-06	0.846538	0.454382	NA	NA	1e-06	9943.92	NA
Malus	spp.	apple spp.	survival	5	1432	1249.87	16.014	NA	0.999999	NA	NA	0.393712	20.2008	13.65	299532	NA	NA	NA	6.3401	5.88854	5.48997	140912	NA	NA	NA	281.129	0.0590627	NA	11.0035	595690	NA	NA	NA	NA	0.999999	NA	NA	0.279536	18.5848	1e-06	2995.32	NA	NA	NA	5.26229	4.53418	1e-06	1409.12	NA
Malus	spp.	apple spp.	survival	6	1432	1249.09	15.234	NA	0.999999	NA	NA	0.121628	23.8551	13.8724	636169	NA	NA	NA	NA	NA	16.4243	518318	NA	NA	NA	280.838	0.0638539	NA	1163.04	166898	NA	NA	NA	NA	0.999999	NA	NA	0.0851402	22.1852	1e-06	6361.69	NA	NA	NA	NA	NA	1e-06	5183.18	NA
Malus	spp.	apple spp.	survival	7	1432	1253.74	19.884	NA	0.999999	NA	NA	0.228384	23.3651	1.72413	295037	NA	NA	NA	5.805	9.20145	16.034	210571	NA	1.40599	29.2872	281.053	0.0637218	NA	21.9096	125342	NA	NA	NA	NA	0.999999	NA	NA	0.157585	21.4959	1e-06	2950.37	NA	NA	NA	4.1796	6.07296	1e-06	2105.71	NA
Malus	spp.	apple spp.	survival	8	1432	1250.09	16.236	NA	0.999999	NA	NA	0.875166	17.8496	1.39354	8687.82	NA	NA	NA	NA	NA	14.3948	6.76527	NA	0.614424	24.7746	281.208	0.0600611	NA	1111.18	15849	NA	NA	NA	NA	0.999999	NA	NA	0.63012	16.0646	1e-06	86.8782	NA	NA	NA	NA	NA	7.48529	3.7209	NA
Malus	spp.	apple spp.	survival	9	1432	1262.3	28.441	NA	0.977305	NA	NA	NA	NA	NA	NA	NA	NA	NA	NA	NA	NA	NA	NA	NA	NA	NA	NA	NA	NA	NA	NA	NA	NA	NA	0.977305	NA	NA	NA	NA	NA	NA	NA	NA	NA	NA	NA	NA	NA	NA
Morus	rubra	red mulberry	growth	1	1731	7815.67	2.531	0.255957	12.1554	0.0141978	-0.244031	NA	NA	NA	NA	NA	NA	NA	39.2359	2.91019	0.01	5.69248	NA	NA	NA	212.691	0.146549	0.529121	NA	NA	NA	NA	NA	NA	11.9123	0.00945521	-0.256839	NA	NA	NA	NA	NA	NA	NA	32.5674	2.56109	0.01	5.63556	NA
Morus	rubra	red mulberry	growth	2	1731	7813.14	0	0.253625	8746.1	0.0150589	-0.248645	NA	NA	NA	NA	NA	NA	NA	NA	NA	0.01	6.86274	NA	NA	NA	98.1774	0.252536	0.533159	NA	NA	NA	NA	NA	NA	8571.18	0.0104583	-0.261002	NA	NA	NA	NA	NA	NA	NA	NA	NA	0.01	6.72551	NA
Morus	rubra	red mulberry	growth	3	1731	8559.61	746.474	-6.44197e-09	3.39739	NA	NA	NA	NA	NA	NA	NA	NA	NA	NA	NA	NA	NA	NA	NA	NA	NA	NA	NA	NA	NA	NA	NA	NA	NA	3.2615	NA	NA	NA	NA	NA	NA	NA	NA	NA	NA	NA	NA	NA	NA
Morus	rubra	red mulberry	growth	4	1731	7819.59	6.455	0.256394	9.58296	0.0152558	-0.246625	NA	NA	NA	NA	NA	NA	NA	39.2367	2.54697	0.0133861	5.48174	NA	1.23609	995.929	217.165	0.145385	0.532116	NA	NA	NA	NA	NA	NA	9.29547	0.010055	-0.260019	NA	NA	NA	NA	NA	NA	NA	34.1371	2.29237	0.0117798	5.37213	NA
Morus	rubra	red mulberry	growth	5	1731	7819.62	6.488	0.254775	5.08465	0.0149235	-0.242545	NA	NA	NA	NA	NA	NA	NA	NA	NA	0.0441685	6.02102	NA	1.19223	996.357	236.534	0.107174	0.520474	NA	NA	NA	NA	NA	NA	4.98296	0.00992273	-0.255147	NA	NA	NA	NA	NA	NA	NA	NA	NA	0.0366515	5.84041	NA
Morus	rubra	red mulberry	survival	1	2173	1873.17	13.671	NA	0.999999	NA	NA	NA	NA	NA	NA	0.00183676	0.617159	-0.172766	2.4916	399023	12.7051	940050	NA	NA	NA	279.122	0.146521	NA	NA	NA	0.502408	986.9	-920.356	-870.243	0.999999	NA	NA	NA	NA	NA	NA	0.00119389	0.47741	-0.311637	1e-06	3990.23	1e-06	9400.5	NA
Morus	rubra	red mulberry	survival	2	2173	1866.83	7.337	NA	0.999999	NA	NA	NA	NA	NA	NA	0.001284	0.916875	-0.335865	NA	NA	4.12607	897045	NA	NA	NA	278.341	0.153299	NA	NA	NA	0.523988	733.584	-991.893	-3.71286	0.999999	NA	NA	NA	NA	NA	NA	0.00095016	0.820372	-0.446098	NA	NA	1e-06	8970.45	NA
Morus	rubra	red mulberry	survival	3	2173	1864.25	4.749	NA	0.999999	NA	NA	NA	NA	NA	NA	1.55396e-13	2.1707	3.24558	16.7737	303277	11.2897	4.91005	NA	1.83772	10.6317	280.096	0.140198	NA	NA	NA	0.938319	793.292	993.712	-822.889	0.999999	NA	NA	NA	NA	NA	NA	4.66188e-15	1.44046	2.52102	1e-06	3032.77	9.25752	3.53523	NA
Morus	rubra	red mulberry	survival	4	2173	1859.59	0.095	NA	0.999999	NA	NA	NA	NA	NA	NA	3.75838e-28	5.085	7.29953	NA	NA	11.3628	4.78578	NA	1.83282	10.1933	280.265	0.141273	NA	NA	NA	0.995343	762.98	-626.5	-70.0356	0.999999	NA	NA	NA	NA	NA	NA	1.50335e-29	4.43075	6.66156	NA	NA	9.43116	3.49362	NA
Morus	rubra	red mulberry	survival	5	2173	1869.93	10.434	NA	0.999999	NA	NA	143.141	735030	0.13134	22.0816	NA	NA	NA	21.4175	464010	7.29363	838196	NA	NA	NA	278.76	0.151331	NA	606.512	32.6169	NA	NA	NA	NA	0.999999	NA	NA	1e-06	7350.3	1e-06	17.4445	NA	NA	NA	1e-06	4640.1	1e-06	8381.96	NA
Morus	rubra	red mulberry	survival	6	2173	1865.93	6.432	NA	0.999999	NA	NA	128.437	168177	1e-06	23.1832	NA	NA	NA	NA	NA	0.0555155	960600	NA	NA	NA	278.792	0.151456	NA	723.752	35.0874	NA	NA	NA	NA	0.999999	NA	NA	1e-06	1681.77	1e-06	17.1556	NA	NA	NA	NA	NA	1e-06	9606	NA
Morus	rubra	red mulberry	survival	7	2173	1862.9	3.399	NA	0.999999	NA	NA	2.62845	367921	1e-06	22.4021	NA	NA	NA	20.9431	609966	11.5814	6.96046	NA	1.83772	11.0589	279.845	0.152064	NA	751.991	429536	NA	NA	NA	NA	0.999999	NA	NA	1e-06	3679.21	1e-06	17.4737	NA	NA	NA	1e-06	6099.66	7.99113	4.17628	NA
Morus	rubra	red mulberry	survival	8	2173	1859.5	0	NA	0.999999	NA	NA	91.0965	21419.2	1.0244e-06	20.9874	NA	NA	NA	NA	NA	9.94028	5.84941	NA	1.83772	10.9091	279.742	0.15828	NA	5.43488	379386	NA	NA	NA	NA	0.999999	NA	NA	1e-06	428.385	1e-06	16.7899	NA	NA	NA	NA	NA	8.15103	3.15868	NA
Morus	rubra	red mulberry	survival	9	2173	1943.57	84.073	NA	0.979201	NA	NA	NA	NA	NA	NA	NA	NA	NA	NA	NA	NA	NA	NA	NA	NA	NA	NA	NA	NA	NA	NA	NA	NA	NA	0.979201	NA	NA	NA	NA	NA	NA	NA	NA	NA	NA	NA	NA	NA	NA
Nyssa	aquatica	water tupelo	growth	1	2607	12759.1	29.36	0.252629	3.07426	-0.00763208	-0.27748	NA	NA	NA	NA	NA	NA	NA	0.01	6.6233	11.6446	0.50788	NA	NA	NA	268.418	0.0916765	0.47306	NA	NA	NA	NA	NA	NA	3.01278	-0.0102725	-0.286214	NA	NA	NA	NA	NA	NA	NA	0.01	6.49085	11.4119	0.457192	NA
Nyssa	aquatica	water tupelo	growth	2	2607	12774.2	44.52	0.239678	79.4584	-0.00286363	-0.326106	NA	NA	NA	NA	NA	NA	NA	NA	NA	11.8767	0.392885	NA	NA	NA	0.01	3.54053	0.515363	NA	NA	NA	NA	NA	NA	77.8692	-0.0054911	-0.335946	NA	NA	NA	NA	NA	NA	NA	NA	NA	11.6393	0.365443	NA
Nyssa	aquatica	water tupelo	growth	3	2607	13966.1	1236.38	-3.20027e-09	3.80375	NA	NA	NA	NA	NA	NA	NA	NA	NA	NA	NA	NA	NA	NA	NA	NA	NA	NA	NA	NA	NA	NA	NA	NA	NA	3.68963	NA	NA	NA	NA	NA	NA	NA	NA	NA	NA	NA	NA	NA	NA
Nyssa	aquatica	water tupelo	growth	4	2607	12732.5	2.76	0.246681	9.66297	-0.00761607	-0.308414	NA	NA	NA	NA	NA	NA	NA	4.98172	3.50483	11.775	0.563301	NA	3.63989	1.48872	207.476	0.169035	0.507447	NA	NA	NA	NA	NA	NA	9.46971	-0.0101561	-0.318369	NA	NA	NA	NA	NA	NA	NA	3.39077	2.48871	11.4219	0.495825	NA
Nyssa	aquatica	water tupelo	growth	5	2607	12729.7	0	0.247306	8.8915	-0.00715647	-0.31095	NA	NA	NA	NA	NA	NA	NA	NA	NA	11.797	0.583326	NA	3.63819	1.3975	212.593	0.160762	0.50469	NA	NA	NA	NA	NA	NA	8.71367	-0.00970232	-0.320733	NA	NA	NA	NA	NA	NA	NA	NA	NA	11.3255	0.5018	NA
Nyssa	aquatica	water tupelo	survival	1	4122	1917.74	7.558	NA	0.997282	NA	NA	NA	NA	NA	NA	0.000626491	1.44979	-0.656297	6.00097	907587	2.08233	306193	NA	NA	NA	59.2807	378227	NA	NA	NA	0.375369	999.866	-222.095	-3.32156	0.997282	NA	NA	NA	NA	NA	NA	0.000526252	1.3895	-0.711151	1e-06	9075.87	1e-06	3061.93	NA
Nyssa	aquatica	water tupelo	survival	2	4122	1910.18	0	NA	0.997257	NA	NA	NA	NA	NA	NA	0.00236115	1.42885	-0.941544	NA	NA	2.81565	376545	NA	NA	NA	158.076	625474	NA	NA	NA	0.891353	844.419	-1000	-3.61495	0.997257	NA	NA	NA	NA	NA	NA	0.0020542	1.3917	-0.989827	NA	NA	1e-06	3765.45	NA
Nyssa	aquatica	water tupelo	survival	3	4122	1913.07	2.894	NA	0.998696	NA	NA	NA	NA	NA	NA	0.00145158	1.47874	-0.868141	1.93986	216879	15.1055	757587	NA	2.96862	15.9189	293.27	45974.1	NA	NA	NA	0.981768	927.02	-711.174	-3.50213	0.998696	NA	NA	NA	NA	NA	NA	0.00124836	1.441	-0.918151	1e-06	2168.79	1e-06	7575.87	NA
Nyssa	aquatica	water tupelo	survival	4	4122	1911.68	1.503	NA	0.999999	NA	NA	NA	NA	NA	NA	0.00158753	1.0169	-0.481196	NA	NA	16.8409	1894.58	NA	2.21006	19.3918	95.9972	182001	NA	NA	NA	0.985234	1000	-985.156	-4.10754	0.999999	NA	NA	NA	NA	NA	NA	0.0013494	0.972837	-0.529057	NA	NA	1e-06	473.646	NA
Nyssa	aquatica	water tupelo	survival	5	4122	1919.41	9.232	NA	0.999415	NA	NA	185.722	242508	2.20245	25.9401	NA	NA	NA	29.8211	953005	5.69276	16.0657	NA	NA	NA	283.647	367753	NA	1028.17	24.9015	NA	NA	NA	NA	0.999415	NA	NA	1e-06	2425.08	0.991103	19.1957	NA	NA	NA	1e-06	9530.05	4.66807	13.1738	NA
Nyssa	aquatica	water tupelo	survival	6	4122	1915.92	5.745	NA	0.999999	NA	NA	35.9625	441333	2.66075	24.3865	NA	NA	NA	NA	NA	2.1645	34.0056	NA	NA	NA	7.7616	889530	NA	1957.15	28.9638	NA	NA	NA	NA	0.999999	NA	NA	1e-06	4413.33	1.33038	18.2899	NA	NA	NA	NA	NA	1.45021	27.8846	NA
Nyssa	aquatica	water tupelo	survival	7	4122	1917.54	7.357	NA	0.999999	NA	NA	165.439	149.493	2.05763	20.6191	NA	NA	NA	0.146891	800612	2.09552	978019	NA	3.4476	13.543	227.452	274346	NA	1108.09	26.9873	NA	NA	NA	NA	0.999999	NA	NA	1.65439	35.8783	1.23458	16.9076	NA	NA	NA	1e-06	8006.12	1e-06	9780.19	NA
Nyssa	aquatica	water tupelo	survival	8	4122	1913.57	3.39	NA	0.999999	NA	NA	119.869	965786	2.29141	20.2387	NA	NA	NA	NA	NA	12.1766	493674	NA	3.43355	13.7846	9.19523	393166	NA	1097.5	26.1704	NA	NA	NA	NA	0.999999	NA	NA	1e-06	9657.85	1.37485	16.5957	NA	NA	NA	NA	NA	1e-06	4936.74	NA
Nyssa	aquatica	water tupelo	survival	9	4122	1962.13	51.95	NA	0.992686	NA	NA	NA	NA	NA	NA	NA	NA	NA	NA	NA	NA	NA	NA	NA	NA	NA	NA	NA	NA	NA	NA	NA	NA	NA	0.992686	NA	NA	NA	NA	NA	NA	NA	NA	NA	NA	NA	NA	NA	NA
Nyssa	biflora	swamp tupelo	growth	1	7936	25563.8	0	0.253706	0.499821	-0.00378959	-0.169292	NA	NA	NA	NA	NA	NA	NA	15.581	1.43581	26.9932	4.38585	NA	NA	NA	306.611	0.0654657	0.524122	NA	NA	NA	NA	NA	NA	0.494823	-0.0057871	-0.175069	NA	NA	NA	NA	NA	NA	NA	15.1138	1.37842	17.2793	3.20193	NA
Nyssa	biflora	swamp tupelo	growth	2	7936	25617.2	53.47	0.254158	0.36004	-0.00385069	-0.175056	NA	NA	NA	NA	NA	NA	NA	NA	NA	26.9958	2.74649	NA	NA	NA	306.611	0.129744	0.528819	NA	NA	NA	NA	NA	NA	0.35644	-0.00592932	-0.181265	NA	NA	NA	NA	NA	NA	NA	NA	NA	24.0272	2.33466	NA
Nyssa	biflora	swamp tupelo	growth	3	7936	29283.3	3719.5	-1.11122e-09	1.80575	NA	NA	NA	NA	NA	NA	NA	NA	NA	NA	NA	NA	NA	NA	NA	NA	NA	NA	NA	NA	NA	NA	NA	NA	NA	1.7877	NA	NA	NA	NA	NA	NA	NA	NA	NA	NA	NA	NA	NA	NA
Nyssa	biflora	swamp tupelo	growth	4	7936	25565.4	1.61	0.253383	0.523292	-0.00244546	-0.177985	NA	NA	NA	NA	NA	NA	NA	14.9701	1.37251	26.9959	3.38538	NA	0.100842	9.52818	306.611	0.0714395	0.530765	NA	NA	NA	NA	NA	NA	0.518059	-0.00427001	-0.183256	NA	NA	NA	NA	NA	NA	NA	14.5212	1.33136	21.059	2.77619	NA
Nyssa	biflora	swamp tupelo	growth	5	7936	25620.3	56.59	0.254138	0.352759	-0.00255666	-0.176775	NA	NA	NA	NA	NA	NA	NA	NA	NA	26.9959	3.27322	NA	0.36402	976.639	306.611	0.117082	0.533894	NA	NA	NA	NA	NA	NA	0.349231	-0.00461365	-0.182437	NA	NA	NA	NA	NA	NA	NA	NA	NA	21.8685	2.68422	NA
Nyssa	biflora	swamp tupelo	survival	1	11022	5977.13	69.157	NA	0.999999	NA	NA	NA	NA	NA	NA	0.00187479	0.850943	-0.822764	1e-06	168.012	16.6057	4.63222	NA	NA	NA	290.656	0.125622	NA	NA	NA	0.971761	999.512	497.725	-530.751	0.999999	NA	NA	NA	NA	NA	NA	0.00108738	0.677328	-1.00005	1e-06	157.931	15.7754	4.07636	NA
Nyssa	biflora	swamp tupelo	survival	2	11022	5973.56	65.584	NA	0.995264	NA	NA	NA	NA	NA	NA	0.00152111	-2.23516	0.489383	NA	NA	18.2264	5.34273	NA	NA	NA	290.806	0.116946	NA	NA	NA	0.0048413	879.378	905.255	-4.09569	0.995264	NA	NA	NA	NA	NA	NA	0	-10	-10	NA	NA	17.8619	4.91531	NA
Nyssa	biflora	swamp tupelo	survival	3	11022	5916.39	8.412	NA	0.999999	NA	NA	NA	NA	NA	NA	0.00214369	1.69701	-1.84562	28.4184	977286	16.5236	3.98834	NA	3.21915	9.60835	289.22	0.133766	NA	NA	NA	0.933245	526.911	963.431	-753.958	0.999999	NA	NA	NA	NA	NA	NA	0.000728854	1.3461	-2.23133	1e-06	9772.86	16.0279	3.62939	NA
Nyssa	biflora	swamp tupelo	survival	4	11022	5912.41	4.43	NA	0.999999	NA	NA	NA	NA	NA	NA	0.00172552	1.65423	-1.75068	NA	NA	16.7918	4.07833	NA	3.21915	9.70621	289.452	0.125778	NA	NA	NA	0.145687	998.418	-346.072	-774.37	0.999999	NA	NA	NA	NA	NA	NA	0.000586676	1.3046	-2.13626	NA	NA	16.288	3.71128	NA
Nyssa	biflora	swamp tupelo	survival	5	11022	5971.29	63.314	NA	0.995754	NA	NA	0.689939	62200.2	4.34697	24.6329	NA	NA	NA	29.4965	998174	15.8706	4.11463	NA	NA	NA	290.805	0.113346	NA	261.862	33.0507	NA	NA	NA	NA	0.995754	NA	NA	1e-06	622.002	2.04308	18.9673	NA	NA	NA	1e-06	9981.74	15.2358	3.53858	NA
Nyssa	biflora	swamp tupelo	survival	6	11022	5967.25	59.273	NA	0.995989	NA	NA	0.0817217	50081.9	4.40859	26.9862	NA	NA	NA	NA	NA	18.0747	5.70747	NA	NA	NA	290.834	0.115878	NA	339.801	35.9136	NA	NA	NA	NA	0.995989	NA	NA	1e-06	500.819	1.98386	19.4301	NA	NA	NA	NA	NA	17.171	4.9655	NA
Nyssa	biflora	swamp tupelo	survival	7	11022	5912.24	4.265	NA	0.999999	NA	NA	6.35372	848303	3.70398	46.955	NA	NA	NA	27.5271	839755	16.2443	3.85261	NA	3.21915	9.80135	289.496	0.126451	NA	282.843	38.1187	NA	NA	NA	NA	0.999999	NA	NA	1e-06	8483.03	0.666718	22.5384	NA	NA	NA	1e-06	8397.55	15.757	3.42882	NA
Nyssa	biflora	swamp tupelo	survival	8	11022	5907.98	0	NA	0.999999	NA	NA	97.7475	51312.6	5.72309	53.5929	NA	NA	NA	NA	NA	16.3014	3.89331	NA	3.21915	9.73591	289.372	0.131065	NA	261.611	34.1492	NA	NA	NA	NA	0.999999	NA	NA	1e-06	1026.25	0.62954	26.7965	NA	NA	NA	NA	NA	15.6493	3.54291	NA
Nyssa	biflora	swamp tupelo	survival	9	11022	5984.79	76.811	NA	0.991421	NA	NA	NA	NA	NA	NA	NA	NA	NA	NA	NA	NA	NA	NA	NA	NA	NA	NA	NA	NA	NA	NA	NA	NA	NA	0.991421	NA	NA	NA	NA	NA	NA	NA	NA	NA	NA	NA	NA	NA	NA
Nyssa	sylvatica	blackgum	growth	1	10524	32012	3.98	0.277563	0.438471	0.0137375	-0.280212	NA	NA	NA	NA	NA	NA	NA	0.712554	159.707	14.2022	1.00124	NA	NA	NA	310.865	0.181617	0.539504	NA	NA	NA	NA	NA	NA	0.434086	0.0117373	-0.286593	NA	NA	NA	NA	NA	NA	NA	0.01	46.3158	13.4925	0.821195	NA
Nyssa	sylvatica	blackgum	growth	2	10524	32008	0	0.27705	0.435626	0.0131178	-0.276569	NA	NA	NA	NA	NA	NA	NA	NA	NA	14.505	1.05884	NA	NA	NA	310.865	0.177568	0.539921	NA	NA	NA	NA	NA	NA	0.43127	0.0111864	-0.282839	NA	NA	NA	NA	NA	NA	NA	NA	NA	13.4902	0.889589	NA
Nyssa	sylvatica	blackgum	growth	3	10524	37434.6	5426.57	-1.26599e-10	1.7974	NA	NA	NA	NA	NA	NA	NA	NA	NA	NA	NA	NA	NA	NA	NA	NA	NA	NA	NA	NA	NA	NA	NA	NA	NA	1.77942	NA	NA	NA	NA	NA	NA	NA	NA	NA	NA	NA	NA	NA	NA
Nyssa	sylvatica	blackgum	growth	4	10524	32016	8.01	0.278162	0.439448	0.0132454	-0.277486	NA	NA	NA	NA	NA	NA	NA	68.5046	991.033	14.1495	1.03129	NA	2.55908	445.098	310.865	0.180064	0.537406	NA	NA	NA	NA	NA	NA	0.435053	0.0113127	-0.283674	NA	NA	NA	NA	NA	NA	NA	0.01	49.5526	13.3012	0.835523	NA
Nyssa	sylvatica	blackgum	growth	5	10524	32012	4.01	0.278492	0.439377	0.0126932	-0.273548	NA	NA	NA	NA	NA	NA	NA	NA	NA	14.4463	1.03444	NA	2.95044	763.681	310.865	0.18062	0.5352	NA	NA	NA	NA	NA	NA	0.439377	0.0108929	-0.279529	NA	NA	NA	NA	NA	NA	NA	NA	NA	13.4357	0.879417	NA
Nyssa	sylvatica	blackgum	survival	1	13364	5991.74	3.796	NA	0.999999	NA	NA	NA	NA	NA	NA	2.61024e-08	-1.34248	3.47311	5.16596	14.3696	0.873615	983568	NA	NA	NA	276.595	0.383735	NA	NA	NA	0.812363	978.21	155.467	-721.888	0.999999	NA	NA	NA	NA	NA	NA	1.30512e-09	-3.48327	2.7258	4.49438	12.2142	1e-06	9835.68	NA
Nyssa	sylvatica	blackgum	survival	2	13364	5996.09	8.143	NA	0.999999	NA	NA	NA	NA	NA	NA	4.28452e-06	-1.12256	2.04975	NA	NA	8.09491	729076	NA	NA	NA	273.236	0.448682	NA	NA	NA	0.123415	931.704	-782.105	-370.714	0.999999	NA	NA	NA	NA	NA	NA	0	-10	-10	NA	NA	1e-06	7290.76	NA
Nyssa	sylvatica	blackgum	survival	3	13364	5995.98	8.037	NA	0.999999	NA	NA	NA	NA	NA	NA	3.07918e-06	-1.66642	2.38378	5.49359	14.2164	22.1151	1038.39	NA	3.26745	420384	276.448	0.381053	NA	NA	NA	0.0507423	986.734	-611.989	-987.009	0.999999	NA	NA	NA	NA	NA	NA	0	-10	-10	5.21891	13.5055	1e-06	893.016	NA
Nyssa	sylvatica	blackgum	survival	4	13364	5998.71	10.764	NA	0.999999	NA	NA	NA	NA	NA	NA	1.47308e-06	-1.31413	2.51368	NA	NA	18.832	760465	NA	2.02599	56.5093	274.89	0.414369	NA	NA	NA	0.958724	460.925	10.7851	-621.274	0.999999	NA	NA	NA	NA	NA	NA	1.03116e-07	-3.20887	1.83717	NA	NA	1e-06	7604.65	NA
Nyssa	sylvatica	blackgum	survival	5	13364	5987.95	0	NA	0.999999	NA	NA	108.218	746800	0.169766	60.9162	NA	NA	NA	5.79069	14.498	0.0228367	36064.7	NA	NA	NA	276.928	0.375205	NA	71.7759	31.0986	NA	NA	NA	NA	0.999999	NA	NA	1e-06	7468	1e-06	41.423	NA	NA	NA	4.97999	11.8884	1e-06	721.294	NA
Nyssa	sylvatica	blackgum	survival	6	13364	5990.28	2.335	NA	0.999999	NA	NA	33.6536	54.174	1e-06	40.4369	NA	NA	NA	NA	NA	0.584161	951716	NA	NA	NA	275.804	0.404275	NA	56.8385	31.0239	NA	NA	NA	NA	0.999999	NA	NA	6.39417	30.3375	1e-06	32.7539	NA	NA	NA	NA	NA	1e-06	9517.17	NA
Nyssa	sylvatica	blackgum	survival	7	13364	5992.16	4.211	NA	0.999999	NA	NA	21.4659	329860	0.00015402	59.7116	NA	NA	NA	5.91681	13.628	1.26923	761993	NA	1.04263	185221	277.224	0.373842	NA	79.1934	27.4856	NA	NA	NA	NA	0.999999	NA	NA	1e-06	3298.6	1e-06	40.6039	NA	NA	NA	5.20679	11.4475	1e-06	7619.93	NA
Nyssa	sylvatica	blackgum	survival	8	13364	5994.39	6.442	NA	0.999999	NA	NA	78.9677	668626	0.764561	31.6941	NA	NA	NA	NA	NA	23.4141	923954	NA	2.78548	718434	275.268	0.412521	NA	67.3015	30.5426	NA	NA	NA	NA	0.999999	NA	NA	1e-06	6686.26	0.237015	25.3553	NA	NA	NA	NA	NA	1e-06	9239.54	NA
Nyssa	sylvatica	blackgum	survival	9	13364	6088.52	100.57	NA	0.992952	NA	NA	NA	NA	NA	NA	NA	NA	NA	NA	NA	NA	NA	NA	NA	NA	NA	NA	NA	NA	NA	NA	NA	NA	NA	0.992952	NA	NA	NA	NA	NA	NA	NA	NA	NA	NA	NA	NA	NA	NA
Ostrya	virginiana	eastern hophornbeam	growth	1	4227	6040.18	3.072	0.101876	9.56731	0.0150939	-0.215493	NA	NA	NA	NA	NA	NA	NA	41.0488	7.18531	24.4013	1.55267	NA	NA	NA	0.01	4.06975	0.382077	NA	NA	NA	NA	NA	NA	9.47164	0.0114934	-0.223968	NA	NA	NA	NA	NA	NA	NA	20.5294	5.53291	23.4257	1.47507	NA
Ostrya	virginiana	eastern hophornbeam	growth	2	4227	6037.11	0	0.102019	0.475294	0.0125992	-0.205589	NA	NA	NA	NA	NA	NA	NA	NA	NA	22.6101	1.52035	NA	NA	NA	14.2602	4.40231	0.382774	NA	NA	NA	NA	NA	NA	0.470541	0.00919873	-0.214087	NA	NA	NA	NA	NA	NA	NA	NA	NA	21.7061	1.44437	NA
Ostrya	virginiana	eastern hophornbeam	growth	3	4227	6577.27	540.162	-6.77263e-11	0.788676	NA	NA	NA	NA	NA	NA	NA	NA	NA	NA	NA	NA	NA	NA	NA	NA	NA	NA	NA	NA	NA	NA	NA	NA	NA	0.788676	NA	NA	NA	NA	NA	NA	NA	NA	NA	NA	NA	NA	NA	NA
Ostrya	virginiana	eastern hophornbeam	growth	4	4227	6044.81	7.703	0.10183	0.760068	0.0132718	-0.20417	NA	NA	NA	NA	NA	NA	NA	40.7023	10.9833	21.9204	1.48952	NA	0.210891	265.046	0.01	8.48413	0.390093	NA	NA	NA	NA	NA	NA	0.752467	0.00987133	-0.212262	NA	NA	NA	NA	NA	NA	NA	1.23067	6.91987	20.8248	1.41508	NA
Ostrya	virginiana	eastern hophornbeam	growth	5	4227	6041.11	4.004	0.101954	0.649267	0.0147637	-0.214224	NA	NA	NA	NA	NA	NA	NA	NA	NA	24.5579	1.5697	NA	1.72615	150.474	2.58657	4.63014	0.383586	NA	NA	NA	NA	NA	NA	0.642775	0.0115632	-0.222167	NA	NA	NA	NA	NA	NA	NA	NA	NA	23.3304	1.50695	NA
Ostrya	virginiana	eastern hophornbeam	survival	1	5881	3777.7	1.097	NA	0.999704	NA	NA	NA	NA	NA	NA	0.000243382	5.20455	-4.54029	0.283725	24.8053	19.3091	8.87018	NA	NA	NA	281.18	0.179214	NA	NA	NA	0.026285	64.4555	-999.928	-3.50169	0.999704	NA	NA	NA	NA	NA	NA	0.000197139	5.1525	-4.65545	0.244004	23.8131	17.1851	7.80576	NA
Ostrya	virginiana	eastern hophornbeam	survival	2	5881	3779.01	2.404	NA	0.991412	NA	NA	NA	NA	NA	NA	0.00149732	3.23614	-2.84556	NA	NA	18.1668	6.94887	NA	NA	NA	278.71	0.22087	NA	NA	NA	0.305456	991.606	-271.719	-3.01635	0.991412	NA	NA	NA	NA	NA	NA	0.00136256	3.20378	-2.91053	NA	NA	16.8952	6.32347	NA
Ostrya	virginiana	eastern hophornbeam	survival	3	5881	3778.76	2.157	NA	0.999999	NA	NA	NA	NA	NA	NA	0.00111794	2.98316	-2.52431	1.48589	20.9749	15.5932	6.54317	NA	1e-06	129.444	280.692	0.192786	NA	NA	NA	0.587015	761.519	-50.4432	-2.49869	0.999999	NA	NA	NA	NA	NA	NA	0.000961425	2.95333	-2.59983	1.20357	18.8774	14.1898	5.75799	NA
Ostrya	virginiana	eastern hophornbeam	survival	4	5881	3776.6	0	NA	0.999999	NA	NA	NA	NA	NA	NA	0.000958149	-0.0882889	0.626743	NA	NA	18.7569	6.87231	NA	0.252163	39.0354	280.209	0.197686	NA	NA	NA	0.867991	126.437	-999.999	-3.69351	0.999999	NA	NA	NA	NA	NA	NA	0.000795264	-0.151816	0.565433	NA	NA	17.6315	6.2538	NA
Ostrya	virginiana	eastern hophornbeam	survival	5	5881	3794.14	17.534	NA	0.999999	NA	NA	1.50343	33.79	11.3861	219494	NA	NA	NA	4.06202	15.0938	14.1947	6.17976	NA	NA	NA	280.292	0.203585	NA	9.91419	17.9459	NA	NA	NA	NA	0.999999	NA	NA	0.977228	29.0594	1e-06	2194.94	NA	NA	NA	3.16838	12.075	12.9172	5.25279	NA
Ostrya	virginiana	eastern hophornbeam	survival	6	5881	3792.89	16.293	NA	0.999999	NA	NA	2.23637	31.3218	0.430895	944212	NA	NA	NA	NA	NA	15.6485	6.15686	NA	NA	NA	278.977	0.2233	NA	8.0378	18.0612	NA	NA	NA	NA	0.999999	NA	NA	1.43127	26.3103	1e-06	9442.12	NA	NA	NA	NA	NA	14.3967	5.47961	NA
Ostrya	virginiana	eastern hophornbeam	survival	7	5881	3798.27	21.67	NA	0.999999	NA	NA	2.31132	29.1679	26.0179	994125	NA	NA	NA	3.26868	15.4523	14.0599	6.58558	NA	0.281249	439342	280.848	0.193431	NA	10.0285	18.0753	NA	NA	NA	NA	0.999999	NA	NA	1.68726	25.6678	1e-06	9941.25	NA	NA	NA	2.74569	13.4435	12.3727	5.53188	NA
Ostrya	virginiana	eastern hophornbeam	survival	8	5881	3795.88	19.276	NA	0.999999	NA	NA	1.55075	36.2052	2.31511	942718	NA	NA	NA	NA	NA	15.2183	6.0651	NA	1.38015	44.7018	279.847	0.205871	NA	8.20667	18.7746	NA	NA	NA	NA	0.999999	NA	NA	0.945958	30.4124	1e-06	9427.18	NA	NA	NA	NA	NA	14.1531	5.27663	NA
Ostrya	virginiana	eastern hophornbeam	survival	9	5881	3909.31	132.705	NA	0.9871	NA	NA	NA	NA	NA	NA	NA	NA	NA	NA	NA	NA	NA	NA	NA	NA	NA	NA	NA	NA	NA	NA	NA	NA	NA	0.9871	NA	NA	NA	NA	NA	NA	NA	NA	NA	NA	NA	NA	NA	NA
Oxydendrum	arboreum	sourwood	growth	1	6977	15113.3	4.16	0.188266	0.250702	0.0102428	-0.144561	NA	NA	NA	NA	NA	NA	NA	21.49	7.21935	1.87033	9.46457	NA	NA	NA	304.626	0.131772	0.548068	NA	NA	NA	NA	NA	NA	0.248195	0.0080426	-0.150128	NA	NA	NA	NA	NA	NA	NA	2.5876	4.40418	1.1262	7.57186	NA
Oxydendrum	arboreum	sourwood	growth	2	6977	15109.1	0	0.188621	0.244078	0.00978891	-0.142395	NA	NA	NA	NA	NA	NA	NA	NA	NA	12.2823	2.0717	NA	NA	NA	304.59	0.13206	0.546555	NA	NA	NA	NA	NA	NA	0.241637	0.00778871	-0.147485	NA	NA	NA	NA	NA	NA	NA	NA	NA	9.95046	1.202	NA
Oxydendrum	arboreum	sourwood	growth	3	6977	17137.6	2028.48	-3.52131e-10	1.22823	NA	NA	NA	NA	NA	NA	NA	NA	NA	NA	NA	NA	NA	NA	NA	NA	NA	NA	NA	NA	NA	NA	NA	NA	NA	1.21595	NA	NA	NA	NA	NA	NA	NA	NA	NA	NA	NA	NA	NA	NA
Oxydendrum	arboreum	sourwood	growth	4	6977	15117.1	7.97	0.187581	0.240421	0.0108928	-0.14565	NA	NA	NA	NA	NA	NA	NA	12.1698	666.249	9.20354	3.47896	NA	0.0253973	684.609	304.626	0.129609	0.553772	NA	NA	NA	NA	NA	NA	0.238017	0.00878365	-0.150936	NA	NA	NA	NA	NA	NA	NA	0.01	46.6383	7.08893	2.22689	NA
Oxydendrum	arboreum	sourwood	growth	5	6977	15113.3	4.11	0.188026	0.268737	0.0098826	-0.140292	NA	NA	NA	NA	NA	NA	NA	NA	NA	0.01	15.6057	NA	2.018	626.693	304.626	0.127829	0.54889	NA	NA	NA	NA	NA	NA	0.26605	0.00758356	-0.145881	NA	NA	NA	NA	NA	NA	NA	NA	NA	0.01	14.8255	NA
Oxydendrum	arboreum	sourwood	survival	1	8892	5548.33	90.093	NA	0.999999	NA	NA	NA	NA	NA	NA	0.0131428	-10	1.43012	6.30046	4.00024	21.2593	5.3853	NA	NA	NA	283.753	0.215002	NA	NA	NA	0.000370028	997.123	-1000	-4.03291	0.999999	NA	NA	NA	NA	NA	NA	0.00394283	-10	0.241384	6.17445	3.80023	20.1963	5.00833	NA
Oxydendrum	arboreum	sourwood	survival	2	8892	5641.77	183.536	NA	0.999999	NA	NA	NA	NA	NA	NA	0.0218247	-9.99995	0.972313	NA	NA	25.5594	6.437	NA	NA	NA	277.4	0.302338	NA	NA	NA	0.727648	288.542	-837.446	-4.00489	0.999999	NA	NA	NA	NA	NA	NA	0.0137496	-10	0.655365	NA	NA	23.5146	6.437	NA
Oxydendrum	arboreum	sourwood	survival	3	8892	5458.23	0	NA	0.999999	NA	NA	NA	NA	NA	NA	0.0137866	-10	1.46271	8.19318	4.94097	9.46076	215899	NA	3.23209	8.44242	283.77	0.19017	NA	NA	NA	0.395849	800.409	-890.917	-3.88614	0.999999	NA	NA	NA	NA	NA	NA	0.00413599	-10	0.247661	7.61965	3.90337	1e-06	2158.99	NA
Oxydendrum	arboreum	sourwood	survival	4	8892	5461.79	3.553	NA	0.999999	NA	NA	NA	NA	NA	NA	0.0149077	-9.98975	1.48662	NA	NA	1.07342	985526	NA	3.23209	8.11808	283.754	0.183393	NA	NA	NA	0.980091	999.97	-1000	-3.91731	0.999999	NA	NA	NA	NA	NA	NA	0.00387601	-10	0.093358	NA	NA	1e-06	9855.26	NA
Oxydendrum	arboreum	sourwood	survival	5	8892	5560.26	102.024	NA	0.999999	NA	NA	34.2926	26.9541	0.639711	34.6471	NA	NA	NA	6.41317	4.04629	18.9206	4.96888	NA	NA	NA	283.892	0.213779	NA	720.662	682764	NA	NA	NA	NA	0.999999	NA	NA	20.2326	21.8329	1e-06	32.9147	NA	NA	NA	6.22078	3.80351	18.1638	4.4223	NA
Oxydendrum	arboreum	sourwood	survival	6	8892	5643.06	184.827	NA	0.999999	NA	NA	51.1393	21.949	1e-06	24.2166	NA	NA	NA	NA	NA	23.3011	6.72742	NA	NA	NA	280.909	0.25201	NA	214.14	373175	NA	NA	NA	NA	0.999999	NA	NA	35.7975	17.9982	1e-06	21.3106	NA	NA	NA	NA	NA	21.903	6.12196	NA
Oxydendrum	arboreum	sourwood	survival	7	8892	5479.02	20.784	NA	0.999999	NA	NA	26.7441	29.3507	17.9544	996103	NA	NA	NA	7.92441	5.34778	15.4711	450737	NA	3.23209	8.96446	284.177	0.187768	NA	549.173	747899	NA	NA	NA	NA	0.999999	NA	NA	13.1046	18.4909	1e-06	9961.03	NA	NA	NA	7.3697	4.22474	1e-06	4507.37	NA
Oxydendrum	arboreum	sourwood	survival	8	8892	5482.24	24.011	NA	0.999999	NA	NA	28.3616	28.7436	6.36539	862967	NA	NA	NA	NA	NA	25.492	470516	NA	3.23209	8.51399	284.109	0.179157	NA	721.725	975319	NA	NA	NA	NA	0.999999	NA	NA	13.8972	19.2582	1e-06	8629.67	NA	NA	NA	NA	NA	1e-06	4705.16	NA
Oxydendrum	arboreum	sourwood	survival	9	8892	5682.92	224.683	NA	0.98878	NA	NA	NA	NA	NA	NA	NA	NA	NA	NA	NA	NA	NA	NA	NA	NA	NA	NA	NA	NA	NA	NA	NA	NA	NA	0.98878	NA	NA	NA	NA	NA	NA	NA	NA	NA	NA	NA	NA	NA	NA
Persea	borbonia	redbay	growth	1	683	2208.09	14.77	0.137851	0.88354	-0.00206724	-0.178548	NA	NA	NA	NA	NA	NA	NA	46.971	6.86168	25.6434	1.39023	NA	NA	NA	10.1846	6.32548	0.39409	NA	NA	NA	NA	NA	NA	0.848198	-0.0118388	-0.197669	NA	NA	NA	NA	NA	NA	NA	0.94922	4.39183	22.0547	1.16795	NA
Persea	borbonia	redbay	growth	2	683	2198.62	5.303	0.143255	0.748056	-0.000157838	-0.171306	NA	NA	NA	NA	NA	NA	NA	NA	NA	23.2629	1.50767	NA	NA	NA	292.493	0.0216361	0.38756	NA	NA	NA	NA	NA	NA	0.718133	-0.00936516	-0.190075	NA	NA	NA	NA	NA	NA	NA	NA	NA	18.3797	1.16112	NA
Persea	borbonia	redbay	growth	3	683	2308.7	115.381	-1.03826e-10	1.76712	NA	NA	NA	NA	NA	NA	NA	NA	NA	NA	NA	NA	NA	NA	NA	NA	NA	NA	NA	NA	NA	NA	NA	NA	NA	1.71411	NA	NA	NA	NA	NA	NA	NA	NA	NA	NA	NA	NA	NA	NA
Persea	borbonia	redbay	growth	4	683	2193.32	0	0.148541	477.766	0.00471133	-0.191814	NA	NA	NA	NA	NA	NA	NA	47.0391	2.71807	25.6565	1.13984	NA	3.48612	1.15665	61.3708	0.448376	0.407	NA	NA	NA	NA	NA	NA	458.655	-0.00328905	-0.208195	NA	NA	NA	NA	NA	NA	NA	38.5738	2.5007	23.3482	1.01456	NA
Persea	borbonia	redbay	growth	5	683	2195.93	2.613	0.147001	22.7206	-0.00104104	-0.185255	NA	NA	NA	NA	NA	NA	NA	NA	NA	25.6562	1.37179	NA	3.48302	1.39944	66.2001	0.582451	0.389323	NA	NA	NA	NA	NA	NA	21.8118	-0.00967232	-0.20344	NA	NA	NA	NA	NA	NA	NA	NA	NA	22.5786	1.15246	NA
Persea	borbonia	redbay	survival	1	1112	1316.59	0	NA	0.999999	NA	NA	NA	NA	NA	NA	0.0231944	-10	2.22279	15.8864	4.48931	14.8733	0.618524	NA	NA	NA	288.059	0.086748	NA	NA	NA	0.389611	13.0347	843.125	-962.503	0.999999	NA	NA	NA	NA	NA	NA	0.00440693	-10	1.39385	14.1388	3.9506	14.7245	0.562857	NA
Persea	borbonia	redbay	survival	2	1112	1328.62	12.031	NA	0.999999	NA	NA	NA	NA	NA	NA	0.0193473	-9.99992	2.28696	NA	NA	14.7428	0.599008	NA	NA	NA	285.262	0.0964957	NA	NA	NA	0.986979	831.785	827.742	-85.8126	0.999999	NA	NA	NA	NA	NA	NA	0.00348251	-10	1.42687	NA	NA	14.5954	0.545097	NA
Persea	borbonia	redbay	survival	3	1112	1320.56	3.969	NA	0.999999	NA	NA	NA	NA	NA	NA	0.0196564	-10	2.28757	15.9969	4.59245	14.8308	0.609176	NA	3.39028	304625	287.896	0.0879234	NA	NA	NA	0.153976	579.762	129.429	-955.267	0.999999	NA	NA	NA	NA	NA	NA	0.00393128	-10	1.47659	14.0773	4.04135	14.6825	0.55435	NA
Persea	borbonia	redbay	survival	4	1112	1332.64	16.048	NA	0.999999	NA	NA	NA	NA	NA	NA	0.019156	-10	2.27508	NA	NA	14.7369	0.593464	NA	2.95173	510.465	285.12	0.0994967	NA	NA	NA	0.993618	995.862	-312.394	-905.193	0.999999	NA	NA	NA	NA	NA	NA	0.00363965	-10	1.44037	NA	NA	14.5895	0.540053	NA
Persea	borbonia	redbay	survival	5	1112	1321.05	4.462	NA	0.999999	NA	NA	6.17413	107235	5.18983	10.1396	NA	NA	NA	15.1391	4.36961	14.769	0.600792	NA	NA	NA	288.2	0.0857251	NA	1071.42	821729	NA	NA	NA	NA	0.999999	NA	NA	1e-06	1072.35	2.38732	6.48935	NA	NA	NA	13.6252	3.80156	14.6213	0.546721	NA
Persea	borbonia	redbay	survival	6	1112	1330.68	14.09	NA	0.999999	NA	NA	54.3917	462213	3.49739	7.08033	NA	NA	NA	NA	NA	14.7018	0.58866	NA	NA	NA	285.859	0.0949704	NA	731.145	726656	NA	NA	NA	NA	0.999999	NA	NA	1e-06	4622.13	2.30828	5.31025	NA	NA	NA	NA	NA	14.5548	0.53568	NA
Persea	borbonia	redbay	survival	7	1112	1340.22	23.628	NA	0.999999	NA	NA	22.9311	297675	4.84834	7.62367	NA	NA	NA	16.2278	3.84002	14.9523	0.599772	NA	3.40266	430698	103.406	575686	NA	976.191	138730	NA	NA	NA	NA	0.999999	NA	NA	1e-06	2976.75	3.00597	5.64151	NA	NA	NA	14.9295	3.45602	14.8028	0.55179	NA
Persea	borbonia	redbay	survival	8	1112	1334.68	18.096	NA	0.999999	NA	NA	73.3899	852444	3.62185	7.15592	NA	NA	NA	NA	NA	14.6772	0.584591	NA	2.91833	310588	285.845	0.0944157	NA	200.107	519864	NA	NA	NA	NA	0.999999	NA	NA	1e-06	8524.44	2.28177	5.36694	NA	NA	NA	NA	NA	14.5305	0.537824	NA
Persea	borbonia	redbay	survival	9	1112	1542.86	226.271	NA	0.949013	NA	NA	NA	NA	NA	NA	NA	NA	NA	NA	NA	NA	NA	NA	NA	NA	NA	NA	NA	NA	NA	NA	NA	NA	NA	0.949013	NA	NA	NA	NA	NA	NA	NA	NA	NA	NA	NA	NA	NA	NA
Picea	abies	Norway spruce	growth	1	470	1820.93	0.377	0.383709	0.64671	-0.00178886	-0.591369	NA	NA	NA	NA	NA	NA	NA	10.4696	0.886398	10.3168	0.42403	NA	NA	NA	277.912	0.0262783	0.841721	NA	NA	NA	NA	NA	NA	0.614374	-0.0102459	-0.612216	NA	NA	NA	NA	NA	NA	NA	8.69135	0.700454	9.90448	0.356345	NA
Picea	abies	Norway spruce	growth	2	470	1820.56	0	0.411778	0.604403	-0.00689191	-0.563188	NA	NA	NA	NA	NA	NA	NA	NA	NA	10.2201	0.472815	NA	NA	NA	279.715	0.0202062	0.819449	NA	NA	NA	NA	NA	NA	0.580227	-0.0145004	-0.582575	NA	NA	NA	NA	NA	NA	NA	NA	NA	9.70952	0.387888	NA
Picea	abies	Norway spruce	growth	3	470	2266.17	445.616	-7.09089e-09	2.90083	NA	NA	NA	NA	NA	NA	NA	NA	NA	NA	NA	NA	NA	NA	NA	NA	NA	NA	NA	NA	NA	NA	NA	NA	NA	2.66876	NA	NA	NA	NA	NA	NA	NA	NA	NA	NA	NA	NA	NA	NA
Picea	abies	Norway spruce	growth	4	470	1825.59	5.031	0.348411	0.778294	-0.00119865	-0.609084	NA	NA	NA	NA	NA	NA	NA	10.295	0.855828	10.3433	0.437317	NA	0.123955	62.8796	273.383	0.0392611	0.845963	NA	NA	NA	NA	NA	NA	0.747162	-0.0084489	-0.628445	NA	NA	NA	NA	NA	NA	NA	8.85511	0.676304	9.82651	0.35878	NA
Picea	abies	Norway spruce	growth	5	470	1837.28	16.72	0.452562	0.545997	-0.0182268	-0.450478	NA	NA	NA	NA	NA	NA	NA	NA	NA	1.66908	8.45996	NA	1.08275	62.544	279.911	0.0165097	0.767524	NA	NA	NA	NA	NA	NA	0.507777	-0.032481	-0.480782	NA	NA	NA	NA	NA	NA	NA	NA	NA	0.242272	4.14588	NA
Picea	abies	Norway spruce	survival	1	593	309.174	3.9527	NA	0.999999	NA	NA	NA	NA	NA	NA	1.29456e-06	2.24688	0.203154	1.32047	929130	8.46265	3.01859	NA	NA	NA	201.636	723285	NA	NA	NA	0.952565	974.577	342.516	-999.267	0.999999	NA	NA	NA	NA	NA	NA	7.24955e-07	2.09992	0.0541877	1e-06	9291.3	7.78563	2.41487	NA
Picea	abies	Norway spruce	survival	2	593	305.221	0	NA	0.999999	NA	NA	NA	NA	NA	NA	1.79208e-06	2.15686	0.213054	NA	NA	8.3075	3.22468	NA	NA	NA	113.745	621569	NA	NA	NA	0.10916	1000	758.854	-100.752	0.999999	NA	NA	NA	NA	NA	NA	1.00357e-06	2.01098	0.0615491	NA	NA	7.6429	2.5475	NA
Picea	abies	Norway spruce	survival	3	593	310.936	5.7147	NA	0.999999	NA	NA	NA	NA	NA	NA	6.41874e-06	2.92864	-0.966232	6.78187	34326.5	9.03159	3.16626	NA	3.58243	12.5044	269.388	484132	NA	NA	NA	0.647404	982.993	-517.219	-736.305	0.999999	NA	NA	NA	NA	NA	NA	2.76006e-06	2.72363	-1.19249	1e-06	343.265	8.21875	2.43802	NA
Picea	abies	Norway spruce	survival	4	593	309.624	4.4024	NA	0.999999	NA	NA	NA	NA	NA	NA	4.4375e-06	2.84713	-0.77192	NA	NA	5.49356	12.8755	NA	3.43265	11.156	221.674	951031	NA	NA	NA	0.70511	772.052	-506.621	-863.1	0.999999	NA	NA	NA	NA	NA	NA	1.68625e-06	2.61936	-1.02713	NA	NA	3.73562	7.72532	NA
Picea	abies	Norway spruce	survival	5	593	314.882	9.6607	NA	0.999999	NA	NA	68.7882	794467	1.00185	12.7432	NA	NA	NA	13.2782	586738	8.06489	4.01282	NA	NA	NA	228.476	648401	NA	148.677	20.1972	NA	NA	NA	NA	0.999999	NA	NA	1e-06	7944.67	0.360668	9.93972	NA	NA	NA	1e-06	5867.38	7.17776	2.96949	NA
Picea	abies	Norway spruce	survival	6	593	310.812	5.5911	NA	0.999999	NA	NA	26.9986	794838	1.11128	12.4261	NA	NA	NA	NA	NA	8.57317	3.3632	NA	NA	NA	68.6064	8609.84	NA	152.947	18.1444	NA	NA	NA	NA	0.999999	NA	NA	1e-06	7948.38	0.466739	9.81666	NA	NA	NA	NA	NA	7.80159	2.55603	NA
Picea	abies	Norway spruce	survival	7	593	316.89	11.6688	NA	0.999999	NA	NA	1.12858	43779.8	0.800569	13.7141	NA	NA	NA	20.0768	734586	8.06584	5.73292	NA	3.17162	15.0072	159.217	7056.06	NA	115.995	308979	NA	NA	NA	NA	0.999999	NA	NA	1e-06	437.798	0.184132	10.5599	NA	NA	NA	1e-06	7345.86	6.53333	3.43975	NA
Picea	abies	Norway spruce	survival	8	593	313.048	7.8264	NA	0.999999	NA	NA	6.94775	634198	0.533017	16.6894	NA	NA	NA	NA	NA	8.38316	6.37914	NA	3.58257	11.2518	68.6062	601564	NA	327.142	142118	NA	NA	NA	NA	0.999999	NA	NA	1e-06	6341.98	1e-06	15.688	NA	NA	NA	NA	NA	6.3712	3.25336	NA
Picea	abies	Norway spruce	survival	9	593	316.847	11.626	NA	0.990312	NA	NA	NA	NA	NA	NA	NA	NA	NA	NA	NA	NA	NA	NA	NA	NA	NA	NA	NA	NA	NA	NA	NA	NA	NA	0.990312	NA	NA	NA	NA	NA	NA	NA	NA	NA	NA	NA	NA	NA	NA
Picea	engelmannii	Engelmann spruce	growth	1	8670	27710.2	0.78	0.340199	3.26922	0.00226025	-0.386719	NA	NA	NA	NA	NA	NA	NA	0.0100016	5.79132	16.3297	1.0366	NA	NA	NA	293.158	0.0435167	0.531748	NA	NA	NA	NA	NA	NA	3.23653	0.000747205	-0.393832	NA	NA	NA	NA	NA	NA	NA	0.01	5.7334	16.1664	1.02623	NA
Picea	engelmannii	Engelmann spruce	growth	2	8670	27781.8	72.36	0.347335	2.00358	0.00251717	-0.388838	NA	NA	NA	NA	NA	NA	NA	NA	NA	17.8424	1.15682	NA	NA	NA	293.158	0.0422317	0.53639	NA	NA	NA	NA	NA	NA	1.98354	0.000940934	-0.395943	NA	NA	NA	NA	NA	NA	NA	NA	NA	17.664	1.14525	NA
Picea	engelmannii	Engelmann spruce	growth	3	8670	35309.1	7599.62	-1.71087e-10	2.02927	NA	NA	NA	NA	NA	NA	NA	NA	NA	NA	NA	NA	NA	NA	NA	NA	NA	NA	NA	NA	NA	NA	NA	NA	NA	2.02927	NA	NA	NA	NA	NA	NA	NA	NA	NA	NA	NA	NA	NA	NA
Picea	engelmannii	Engelmann spruce	growth	4	8670	27709.4	0	0.339645	4.59197	0.00269949	-0.3865	NA	NA	NA	NA	NA	NA	NA	0.01	7.77031	17.1186	1.07178	NA	1e-06	12.9789	293.123	0.0438807	0.53377	NA	NA	NA	NA	NA	NA	4.54605	0.000991464	-0.393894	NA	NA	NA	NA	NA	NA	NA	0.01	7.61492	16.9474	1.06107	NA
Picea	engelmannii	Engelmann spruce	growth	5	8670	27713.5	4.1	0.342342	4.60758	0.00212566	-0.379258	NA	NA	NA	NA	NA	NA	NA	NA	NA	17.4371	1.07786	NA	3.16195e-05	7.91026	292.924	0.0437042	0.532567	NA	NA	NA	NA	NA	NA	4.60758	0.000661864	-0.385982	NA	NA	NA	NA	NA	NA	NA	NA	NA	17.0885	1.06708	NA
Picea	engelmannii	Engelmann spruce	survival	1	11779	10425	308.47	NA	0.999999	NA	NA	NA	NA	NA	NA	0.00431239	-0.220605	0.507653	3.80635	6.12316	11.8796	6.61742	NA	NA	NA	15.6032	714882	NA	NA	NA	0.913681	793.612	-994.069	-3.72314	0.999999	NA	NA	NA	NA	NA	NA	0.00409677	-0.242691	0.4975	3.42571	5.14345	10.9293	6.02185	NA
Picea	engelmannii	Engelmann spruce	survival	2	11779	10436.8	320.3	NA	0.999321	NA	NA	NA	NA	NA	NA	0.00439634	-0.221604	0.511248	NA	NA	12.1167	6.54721	NA	NA	NA	19.2178	241879	NA	NA	NA	0.517705	66.4457	-1000	-3.69595	0.999321	NA	NA	NA	NA	NA	NA	0.00422049	-0.242122	0.501023	NA	NA	11.2685	5.95796	NA
Picea	engelmannii	Engelmann spruce	survival	3	11779	10116.5	0	NA	0.999999	NA	NA	NA	NA	NA	NA	0.0117735	-0.145393	0.288371	9.01558	5.10429	29.0939	11.2329	NA	0.343892	6.25907	130.591	2.16786	NA	NA	NA	0.595011	713.832	-0.113767	-0.000763357	0.999999	NA	NA	NA	NA	NA	NA	0.011538	-0.154871	0.282603	8.92542	5.05325	27.6392	10.7836	NA
Picea	engelmannii	Engelmann spruce	survival	4	11779	10363.4	246.84	NA	0.999999	NA	NA	NA	NA	NA	NA	0.00122974	-0.317274	0.768935	NA	NA	11.8221	5.60269	NA	0.343892	12.298	27.057	924985	NA	NA	NA	0.772071	301.848	-34.2948	-2.66282	0.999999	NA	NA	NA	NA	NA	NA	0.00113136	-0.353105	0.747397	NA	NA	11.231	5.26653	NA
Picea	engelmannii	Engelmann spruce	survival	5	11779	10462.2	345.65	NA	0.999999	NA	NA	1.68546	26.5801	11.2367	959346	NA	NA	NA	3.71368	5.88919	12.1103	6.87621	NA	NA	NA	171.082	260839	NA	0.966547	38.7999	NA	NA	NA	NA	0.999999	NA	NA	1.39893	25.2511	1e-06	9593.46	NA	NA	NA	3.37945	5.00581	11.2626	6.18859	NA
Picea	engelmannii	Engelmann spruce	survival	6	11779	10475.2	358.64	NA	0.999999	NA	NA	1.49992	27.017	34.5198	75255.2	NA	NA	NA	NA	NA	12.3149	6.69687	NA	NA	NA	234.206	676704	NA	0.857682	37.463	NA	NA	NA	NA	0.999999	NA	NA	1.25993	25.6661	1e-06	752.552	NA	NA	NA	NA	NA	11.4529	6.09415	NA
Picea	engelmannii	Engelmann spruce	survival	7	11779	10330.7	214.13	NA	0.999999	NA	NA	10.6195	42.8788	32.7074	984864	NA	NA	NA	4.93565	5.1078	11.6001	6.96096	NA	0.343892	10.0157	17.911	87121.3	NA	23.6874	27.1871	NA	NA	NA	NA	0.999999	NA	NA	4.56639	27.0136	1e-06	9848.64	NA	NA	NA	4.73822	4.75025	10.6721	6.26486	NA
Picea	engelmannii	Engelmann spruce	survival	8	11779	10397	280.5	NA	0.999999	NA	NA	3.89582	26.1339	1.74095	401725	NA	NA	NA	NA	NA	11.9247	5.79434	NA	0.343892	12.2793	12.7855	833401	NA	8.1444	29.8671	NA	NA	NA	NA	0.999999	NA	NA	3.0777	23.7819	1e-06	4017.25	NA	NA	NA	NA	NA	11.3285	5.38873	NA
Picea	engelmannii	Engelmann spruce	survival	9	11779	10637	520.51	NA	0.981602	NA	NA	NA	NA	NA	NA	NA	NA	NA	NA	NA	NA	NA	NA	NA	NA	NA	NA	NA	NA	NA	NA	NA	NA	NA	0.981602	NA	NA	NA	NA	NA	NA	NA	NA	NA	NA	NA	NA	NA	NA
Picea	glauca	white spruce	growth	1	5935	21380.3	22.84	0.267115	7.92032	-0.0055644	-0.349952	NA	NA	NA	NA	NA	NA	NA	0.01	12.5782	30.6403	6.46237	NA	NA	NA	202.348	0.171496	0.415011	NA	NA	NA	NA	NA	NA	7.84111	-0.008945	-0.358085	NA	NA	NA	NA	NA	NA	NA	0.01	12.0751	17.4692	5.04087	NA
Picea	glauca	white spruce	growth	2	5935	21377.4	19.93	0.267096	3.95587	-0.00541448	-0.351294	NA	NA	NA	NA	NA	NA	NA	NA	NA	30.6416	4.59773	NA	NA	NA	231.258	0.122573	0.414965	NA	NA	NA	NA	NA	NA	3.91631	-0.00891191	-0.359691	NA	NA	NA	NA	NA	NA	NA	NA	NA	24.2089	4.00015	NA
Picea	glauca	white spruce	growth	3	5935	23770.8	2413.3	-3.66532e-10	2.53977	NA	NA	NA	NA	NA	NA	NA	NA	NA	NA	NA	NA	NA	NA	NA	NA	NA	NA	NA	NA	NA	NA	NA	NA	NA	2.51438	NA	NA	NA	NA	NA	NA	NA	NA	NA	NA	NA	NA	NA	NA
Picea	glauca	white spruce	growth	4	5935	21364.7	7.24	0.267706	2.54124	-0.0038137	-0.355069	NA	NA	NA	NA	NA	NA	NA	11.8211	301.605	28.2314	3.03809	NA	0.118234	4.70499	239.646	0.16376	0.426511	NA	NA	NA	NA	NA	NA	2.51583	-0.00687617	-0.362743	NA	NA	NA	NA	NA	NA	NA	0.01	42.2255	25.1269	2.85586	NA
Picea	glauca	white spruce	growth	5	5935	21357.5	0	0.269149	3.42746	-0.00524894	-0.348742	NA	NA	NA	NA	NA	NA	NA	NA	NA	30.6413	3.46335	NA	0.00310466	6.94085	240.603	0.153689	0.417281	NA	NA	NA	NA	NA	NA	3.39318	-0.00880554	-0.357115	NA	NA	NA	NA	NA	NA	NA	NA	NA	27.2718	3.18636	NA
Picea	glauca	white spruce	survival	1	6661	3527.41	13.093	NA	0.999999	NA	NA	NA	NA	NA	NA	0.000459798	0.145089	0.826049	3.22992	11.8987	1.29469	989776	NA	NA	NA	204.499	998750	NA	NA	NA	0.886967	285.32	-230.76	-3.49755	0.999999	NA	NA	NA	NA	NA	NA	0.00040922	0.108567	0.787876	2.81003	10.1139	1e-06	9897.76	NA
Picea	glauca	white spruce	survival	2	6661	3514.31	0	NA	0.999999	NA	NA	NA	NA	NA	NA	0.000142143	0.914874	0.410586	NA	NA	17.3848	834471	NA	NA	NA	269.438	0.283977	NA	NA	NA	0.788324	999.518	-7.12114	-2.11441	0.999999	NA	NA	NA	NA	NA	NA	0.000123664	0.871214	0.368944	NA	NA	1e-06	8344.71	NA
Picea	glauca	white spruce	survival	3	6661	3518.62	4.311	NA	0.999999	NA	NA	NA	NA	NA	NA	0.000106901	0.704377	0.682934	2.37839	15.9472	4.90295	864993	NA	0.486482	25.6516	36.5806	535333	NA	NA	NA	0.00365742	767.973	-23.7061	-2.5571	0.999999	NA	NA	NA	NA	NA	NA	9.40728e-05	0.661837	0.647909	1.97407	13.5551	1e-06	8649.93	NA
Picea	glauca	white spruce	survival	4	6661	3520.77	6.454	NA	0.999999	NA	NA	NA	NA	NA	NA	9.37058e-05	0.796811	0.630385	NA	NA	12.5584	811736	NA	0.498779	19.9634	279.273	571010	NA	NA	NA	0.299923	999.866	-46.0736	-2.76729	0.999999	NA	NA	NA	NA	NA	NA	8.24611e-05	0.753623	0.596517	NA	NA	1e-06	8117.36	NA
Picea	glauca	white spruce	survival	5	6661	3523.38	9.07	NA	0.999999	NA	NA	2.58142	19.715	1.15795	14.6236	NA	NA	NA	3.22068	11.8884	5.21814	19.1737	NA	NA	NA	0.00906276	158200	NA	887.254	149989	NA	NA	NA	NA	0.999999	NA	NA	2.22003	18.5321	0.752667	12.2838	NA	NA	NA	2.80199	10.1052	3.60052	12.2712	NA
Picea	glauca	white spruce	survival	6	6661	3529.94	15.627	NA	0.999999	NA	NA	1.0891	23.734	1.18956	13.6134	NA	NA	NA	NA	NA	4.99375	46.4633	NA	NA	NA	91.8334	978673	NA	854.605	574181	NA	NA	NA	NA	0.999999	NA	NA	0.925732	22.5473	0.832693	11.5714	NA	NA	NA	NA	NA	1.24844	15.3329	NA
Picea	glauca	white spruce	survival	7	6661	3524.82	10.51	NA	0.999999	NA	NA	1.96899	22.2645	1.07733	13.8508	NA	NA	NA	3.29479	14.3805	13.6416	339676	NA	0.000730142	781083	275.451	0.248678	NA	935.085	643394	NA	NA	NA	NA	0.999999	NA	NA	1.67364	20.9286	0.764902	11.9117	NA	NA	NA	2.70173	11.3606	1e-06	3396.76	NA
Picea	glauca	white spruce	survival	8	6661	3525.58	11.265	NA	0.999999	NA	NA	1.9662	24.4281	0.938255	13.3088	NA	NA	NA	NA	NA	16.1579	739396	NA	1.36577	18.0703	80.4742	995751	NA	18.1077	45.7886	NA	NA	NA	NA	0.999999	NA	NA	1.53363	22.2296	0.581718	11.3125	NA	NA	NA	NA	NA	1e-06	7393.96	NA
Picea	glauca	white spruce	survival	9	6661	3629.55	115.237	NA	0.9901	NA	NA	NA	NA	NA	NA	NA	NA	NA	NA	NA	NA	NA	NA	NA	NA	NA	NA	NA	NA	NA	NA	NA	NA	NA	0.9901	NA	NA	NA	NA	NA	NA	NA	NA	NA	NA	NA	NA	NA	NA
Picea	mariana	black spruce	growth	1	13309	22024.7	1.43	0.126798	0.301086	0.0137865	-0.143276	NA	NA	NA	NA	NA	NA	NA	5.77154	1.68068	9.68837	0.599438	NA	NA	NA	0.01	14.108	0.493696	NA	NA	NA	NA	NA	NA	0.298075	0.0107861	-0.148559	NA	NA	NA	NA	NA	NA	NA	5.19539	1.27756	9.59149	0.581475	NA
Picea	mariana	black spruce	growth	2	13309	22023.3	0	0.126556	0.589185	0.0138277	-0.14321	NA	NA	NA	NA	NA	NA	NA	NA	NA	9.63378	0.612131	NA	NA	NA	3.09331	3.25185	0.495243	NA	NA	NA	NA	NA	NA	0.583293	0.010889	-0.148351	NA	NA	NA	NA	NA	NA	NA	NA	NA	9.53745	0.593787	NA
Picea	mariana	black spruce	growth	3	13309	24206.7	2183.35	-9.37199e-11	0.910442	NA	NA	NA	NA	NA	NA	NA	NA	NA	NA	NA	NA	NA	NA	NA	NA	NA	NA	NA	NA	NA	NA	NA	NA	NA	0.910442	NA	NA	NA	NA	NA	NA	NA	NA	NA	NA	NA	NA	NA	NA
Picea	mariana	black spruce	growth	4	13309	22028.8	5.45	0.126485	0.227764	0.0139854	-0.146015	NA	NA	NA	NA	NA	NA	NA	5.91702	1.82778	9.69265	0.60423	NA	0.564678	547.995	274.244	543.071	0.498711	NA	NA	NA	NA	NA	NA	0.227764	0.011385	-0.150772	NA	NA	NA	NA	NA	NA	NA	5.14901	1.298	9.59573	0.586123	NA
Picea	mariana	black spruce	growth	5	13309	22027.6	4.28	0.126369	0.252883	0.0127365	-0.142779	NA	NA	NA	NA	NA	NA	NA	NA	NA	9.62839	0.612184	NA	1.42373	576.396	81.2458	2.57337	0.496324	NA	NA	NA	NA	NA	NA	0.252883	0.0104089	-0.147455	NA	NA	NA	NA	NA	NA	NA	NA	NA	9.53211	0.593838	NA
Picea	mariana	black spruce	survival	1	15736	9090.38	19.568	NA	0.999999	NA	NA	NA	NA	NA	NA	0.00414113	-0.410156	0.561774	4.40384	6.11382	7.97422	4.31003	NA	NA	NA	3.94783	14291.7	NA	NA	NA	0.104062	988.823	597.23	-239.604	0.999999	NA	NA	NA	NA	NA	NA	0.00385125	-0.444668	0.535033	4.18365	5.50244	7.57551	3.70662	NA
Picea	mariana	black spruce	survival	2	15736	9102.6	31.789	NA	0.999999	NA	NA	NA	NA	NA	NA	0.00385501	-0.474185	0.61595	NA	NA	7.45989	8.63288	NA	NA	NA	271.34	0.273794	NA	NA	NA	0.0594236	951.651	-741.997	-999.603	0.999999	NA	NA	NA	NA	NA	NA	0.00354661	-0.512815	0.588558	NA	NA	6.11711	5.87036	NA
Picea	mariana	black spruce	survival	3	15736	9079.11	8.295	NA	0.999999	NA	NA	NA	NA	NA	NA	0.00108444	-0.622711	0.926599	5.85783	6.07271	9.38257	4.46769	NA	0.958468	12.8921	45.1039	971598	NA	NA	NA	0.680942	687.851	-984.643	-4.24362	0.999999	NA	NA	NA	NA	NA	NA	0.000900083	-0.705691	0.86436	5.27204	4.79744	9.1011	3.97625	NA
Picea	mariana	black spruce	survival	4	15736	9078.75	7.942	NA	0.999999	NA	NA	NA	NA	NA	NA	0.00052144	-1.65665	1.75393	NA	NA	9.23743	4.31395	NA	0.749985	12.7631	232.528	784205	NA	NA	NA	0.180829	908.886	-999.478	-4.3909	0.999999	NA	NA	NA	NA	NA	NA	0.000328507	-1.90487	1.61289	NA	NA	8.86793	3.92569	NA
Picea	mariana	black spruce	survival	5	15736	9081.23	10.412	NA	0.999999	NA	NA	14.1571	77010.4	1e-06	25.4833	NA	NA	NA	4.34249	6.15776	8.0739	4.01627	NA	NA	NA	143.942	8.5766	NA	9.84831	21.5504	NA	NA	NA	NA	0.999999	NA	NA	1e-06	770.104	1e-06	21.9157	NA	NA	NA	4.12536	5.60356	7.75095	3.57448	NA
Picea	mariana	black spruce	survival	6	15736	9092.91	22.101	NA	0.999999	NA	NA	16.3396	817000	0.00072536	26.4397	NA	NA	NA	NA	NA	7.96095	7.36087	NA	NA	NA	266.655	0.350398	NA	12.1276	20.3636	NA	NA	NA	NA	0.999999	NA	NA	1e-06	8170	1e-06	22.4738	NA	NA	NA	NA	NA	6.84642	5.29982	NA
Picea	mariana	black spruce	survival	7	15736	9070.81	0	NA	0.999999	NA	NA	107.235	827712	1e-06	26.9129	NA	NA	NA	5.50747	6.4612	9.24821	4.088	NA	1.00779	13.2	65.0771	738935	NA	14.3259	19.4391	NA	NA	NA	NA	0.999999	NA	NA	1e-06	8277.12	1e-06	22.876	NA	NA	NA	5.0118	5.03973	8.97076	3.72008	NA
Picea	mariana	black spruce	survival	8	15736	9071.43	0.615	NA	0.999999	NA	NA	57.6785	874537	1e-06	26.3202	NA	NA	NA	NA	NA	9.29778	4.3846	NA	0.986222	12.083	9.36965	9327.07	NA	17.3095	18.2109	NA	NA	NA	NA	0.999999	NA	NA	1e-06	8745.37	1e-06	22.6354	NA	NA	NA	NA	NA	9.01885	3.94614	NA
Picea	mariana	black spruce	survival	9	15736	9143.96	73.146	NA	0.990085	NA	NA	NA	NA	NA	NA	NA	NA	NA	NA	NA	NA	NA	NA	NA	NA	NA	NA	NA	NA	NA	NA	NA	NA	NA	0.990085	NA	NA	NA	NA	NA	NA	NA	NA	NA	NA	NA	NA	NA	NA
Picea	rubens	red spruce	growth	1	12001	37715.4	0	0.318863	1.36715	-0.0112562	-0.311402	NA	NA	NA	NA	NA	NA	NA	0.01	4.99393	37.6426	1.83982	NA	NA	NA	24.1098	657.033	0.571118	NA	NA	NA	NA	NA	NA	1.36715	-0.0133338	-0.317511	NA	NA	NA	NA	NA	NA	NA	0.01	4.99393	36.89	1.80305	NA
Picea	rubens	red spruce	growth	2	12001	37859.9	144.54	0.310119	1.52185	-0.0139864	-0.312342	NA	NA	NA	NA	NA	NA	NA	NA	NA	36.6143	4.1605	NA	NA	NA	116.415	0.631874	0.553624	NA	NA	NA	NA	NA	NA	1.52185	-0.0161219	-0.318589	NA	NA	NA	NA	NA	NA	NA	NA	NA	31.1235	3.66136	NA
Picea	rubens	red spruce	growth	3	12001	44071.3	6355.95	-3.47524e-11	2.12505	NA	NA	NA	NA	NA	NA	NA	NA	NA	NA	NA	NA	NA	NA	NA	NA	NA	NA	NA	NA	NA	NA	NA	NA	NA	2.12505	NA	NA	NA	NA	NA	NA	NA	NA	NA	NA	NA	NA	NA	NA
Picea	rubens	red spruce	growth	4	12001	37719.4	4.04	0.318909	1.39336	-0.0116233	-0.309083	NA	NA	NA	NA	NA	NA	NA	0.01	4.98851	37.6379	1.81042	NA	0.000552596	600.564	6.72281	21.9261	0.570569	NA	NA	NA	NA	NA	NA	1.39336	-0.0138247	-0.315397	NA	NA	NA	NA	NA	NA	NA	0.01	4.98851	36.8853	1.77423	NA
Picea	rubens	red spruce	growth	5	12001	37790.7	75.32	0.313934	1.28315	-0.0123805	-0.312294	NA	NA	NA	NA	NA	NA	NA	NA	NA	37.6441	2.18612	NA	0.000373899	7.90479	293.245	0.208689	0.566166	NA	NA	NA	NA	NA	NA	1.28315	-0.0143324	-0.318249	NA	NA	NA	NA	NA	NA	NA	NA	NA	36.1387	2.12055	NA
Picea	rubens	red spruce	survival	1	13511	5735.94	42.725	NA	0.999999	NA	NA	NA	NA	NA	NA	8.43726e-06	2.13128	-0.35239	2.53917	9.6825	15.5241	3.72206	NA	NA	NA	170.83	338798	NA	NA	NA	0.584105	896.127	-950.551	-4.22678	0.999999	NA	NA	NA	NA	NA	NA	6.83418e-06	2.08275	-0.418896	2.41222	9.10155	15.2136	3.34985	NA
Picea	rubens	red spruce	survival	2	13511	5796.8	103.584	NA	0.999999	NA	NA	NA	NA	NA	NA	0.000647416	2.31376	-1.57433	NA	NA	14.3934	3.38917	NA	NA	NA	261.411	0.785916	NA	NA	NA	0.968671	943.586	-1000	-3.67975	0.999999	NA	NA	NA	NA	NA	NA	0.000595623	2.28913	-1.62108	NA	NA	13.9616	2.94857	NA
Picea	rubens	red spruce	survival	3	13511	5697.18	3.963	NA	0.999999	NA	NA	NA	NA	NA	NA	8.16256e-05	2.36467	-1.21157	9.45883	37911.7	15.3359	3.71433	NA	2.21619	10.2758	7.44902	197685	NA	NA	NA	0.872773	770.654	-1000	-4.05261	0.999999	NA	NA	NA	NA	NA	NA	6.85655e-05	2.31521	-1.28411	1e-06	758.233	14.8758	3.3429	NA
Picea	rubens	red spruce	survival	4	13511	5693.22	0	NA	0.999999	NA	NA	NA	NA	NA	NA	0.000135045	2.40261	-1.38002	NA	NA	15.3925	3.78331	NA	2.21619	10.3402	236.772	935148	NA	NA	NA	0.279013	916.22	-999.991	-4.00591	0.999999	NA	NA	NA	NA	NA	NA	0.000114788	2.353	-1.45233	NA	NA	14.9308	3.40498	NA
Picea	rubens	red spruce	survival	5	13511	5735.57	42.355	NA	0.999999	NA	NA	94.9111	341131	0.943898	17.0048	NA	NA	NA	2.98804	9.28844	15.4315	3.81315	NA	NA	NA	280.95	468622	NA	101.499	24.2995	NA	NA	NA	NA	0.999999	NA	NA	1e-06	3411.31	0.679607	15.3043	NA	NA	NA	2.80876	8.63825	14.9686	3.43184	NA
Picea	rubens	red spruce	survival	6	13511	5794.17	100.948	NA	0.999192	NA	NA	0.653481	921563	0.608613	15.8497	NA	NA	NA	NA	NA	14.7273	3.61784	NA	NA	NA	274.6	0.351726	NA	86.9312	19.9775	NA	NA	NA	NA	0.999192	NA	NA	1e-06	9215.63	0.45646	14.8987	NA	NA	NA	NA	NA	14.2855	3.1837	NA
Picea	rubens	red spruce	survival	7	13511	5705.69	12.476	NA	0.999999	NA	NA	81.9823	111486	0.708145	19.7148	NA	NA	NA	8.66509	534115	15.2512	4.00942	NA	2.20789	10.9539	40.9458	47505.2	NA	91.3386	31.284	NA	NA	NA	NA	0.999999	NA	NA	1e-06	1114.86	0.467376	17.5461	NA	NA	NA	1e-06	5341.15	14.7936	3.52829	NA
Picea	rubens	red spruce	survival	8	13511	5701.27	8.056	NA	0.999999	NA	NA	12.3582	997729	0.897038	18.1051	NA	NA	NA	NA	NA	15.137	3.95545	NA	2.21619	10.9347	272.384	438742	NA	93.5199	32.2152	NA	NA	NA	NA	0.999999	NA	NA	1e-06	9977.29	0.609986	16.1135	NA	NA	NA	NA	NA	14.6829	3.40169	NA
Picea	rubens	red spruce	survival	9	13511	5911.42	218.204	NA	0.993604	NA	NA	NA	NA	NA	NA	NA	NA	NA	NA	NA	NA	NA	NA	NA	NA	NA	NA	NA	NA	NA	NA	NA	NA	NA	0.993604	NA	NA	NA	NA	NA	NA	NA	NA	NA	NA	NA	NA	NA	NA
Picea	sitchensis	Sitka spruce	growth	1	248	1960.33	3.672	0.435193	61.9002	-0.00227217	-0.181442	NA	NA	NA	NA	NA	NA	NA	3.36524	0.388488	0.01	5.76664	NA	NA	NA	0.01	3.7621	0.678525	NA	NA	NA	NA	NA	NA	57.5672	-0.00997604	-0.202003	NA	NA	NA	NA	NA	NA	NA	3.26449	0.357489	0.01	5.53601	NA
Picea	sitchensis	Sitka spruce	growth	2	248	1989.29	32.637	0.481247	39655.8	-0.00384407	-0.228689	NA	NA	NA	NA	NA	NA	NA	NA	NA	18.3956	0.70033	NA	NA	NA	0.01	2.19688	0.656531	NA	NA	NA	NA	NA	NA	37276.4	-0.0106938	-0.247359	NA	NA	NA	NA	NA	NA	NA	NA	NA	16.7408	0.602423	NA
Picea	sitchensis	Sitka spruce	growth	3	248	2343.45	386.798	-5.82981e-09	24.7611	NA	NA	NA	NA	NA	NA	NA	NA	NA	NA	NA	NA	NA	NA	NA	NA	NA	NA	NA	NA	NA	NA	NA	NA	NA	21.5422	NA	NA	NA	NA	NA	NA	NA	NA	NA	NA	NA	NA	NA	NA
Picea	sitchensis	Sitka spruce	growth	4	248	1956.65	0	0.389449	89.6226	-0.0118628	-0.163392	NA	NA	NA	NA	NA	NA	NA	3.28333	0.411996	71.3736	1.75476	NA	1e-06	4.84859	289.408	0.0366174	0.672622	NA	NA	NA	NA	NA	NA	85.1415	-0.0180723	-0.180232	NA	NA	NA	NA	NA	NA	NA	3.18503	0.387337	57.8144	1.56184	NA
Picea	sitchensis	Sitka spruce	growth	5	248	1984.9	28.246	0.476119	187694	-0.0105932	-0.22762	NA	NA	NA	NA	NA	NA	NA	NA	NA	24.2237	0.712362	NA	0.00357414	3.28105	0.016859	2.12824	0.654623	NA	NA	NA	NA	NA	NA	174555	-0.0181838	-0.248323	NA	NA	NA	NA	NA	NA	NA	NA	NA	21.0758	0.57009	NA
Picea	sitchensis	Sitka spruce	survival	1	287	181.239	117.568	NA	0.997749	NA	NA	NA	NA	NA	NA	0.00167574	1.23777	-0.51983	0.026868	199446	40.4482	96602.1	NA	NA	NA	0.209182	53921.6	NA	NA	NA	0.0852138	14.0682	999.523	-761.59	0.997749	NA	NA	NA	NA	NA	NA	0.000888141	1.02311	-0.680063	1e-06	1994.46	1e-06	966.021	NA
Picea	sitchensis	Sitka spruce	survival	2	287	87.7081	24.037	NA	0.999999	NA	NA	NA	NA	NA	NA	0.00857733	1.39802	-0.483029	NA	NA	34.0675	736789	NA	NA	NA	234.923	463318	NA	NA	NA	0.734941	975.287	-1000	-2.22459	0.999999	NA	NA	NA	NA	NA	NA	0.00849156	1.39802	-0.490808	NA	NA	1e-06	7367.89	NA
Picea	sitchensis	Sitka spruce	survival	3	287	116.611	52.9395	NA	0.999999	NA	NA	NA	NA	NA	NA	0.00431239	1.21423	-0.257976	0.758605	116162	36.969	431102	NA	1.1978	86265.1	66.1793	64581.7	NA	NA	NA	0.277197	999.99	-1000	-2.34648	0.999999	NA	NA	NA	NA	NA	NA	0.00422615	1.21423	-0.26625	1e-06	1161.62	1e-06	4311.02	NA
Picea	sitchensis	Sitka spruce	survival	4	287	63.6711	0	NA	0.999999	NA	NA	NA	NA	NA	NA	0.029262	1.5654	-0.796883	NA	NA	0.00225002	118079	NA	0.0514115	50813.4	42.082	407892	NA	NA	NA	0.514289	70.4345	-1000	-2.06765	0.999999	NA	NA	NA	NA	NA	NA	0.029262	1.5654	-0.806584	NA	NA	1e-06	1180.79	NA
Picea	sitchensis	Sitka spruce	survival	5	287	170.122	106.451	NA	0.999999	NA	NA	1.26656	396124	3.00028	15.5393	NA	NA	NA	4.84868	315611	5.69163	514535	NA	NA	NA	149.489	536050	NA	4865.38	25.7594	NA	NA	NA	NA	0.999999	NA	NA	1e-06	3961.24	1.17011	9.94516	NA	NA	NA	1e-06	3156.11	1e-06	5145.35	NA
Picea	sitchensis	Sitka spruce	survival	6	287	166.12	102.449	NA	0.999999	NA	NA	161.248	603475	2.97529	15.6739	NA	NA	NA	NA	NA	1.95976	563695	NA	NA	NA	46.5845	453216	NA	5238.84	26.2067	NA	NA	NA	NA	0.999999	NA	NA	1e-06	6034.75	1.16037	10.0313	NA	NA	NA	NA	NA	1e-06	5636.95	NA
Picea	sitchensis	Sitka spruce	survival	7	287	174.112	110.441	NA	0.999999	NA	NA	117.75	11943.4	3.0004	15.262	NA	NA	NA	1.89373	499176	40.9417	333494	NA	0.449583	998976	158.21	11351.9	NA	5196.66	26.196	NA	NA	NA	NA	0.999999	NA	NA	1e-06	358.301	1.20016	10.0729	NA	NA	NA	1e-06	4991.76	1e-06	3334.94	NA
Picea	sitchensis	Sitka spruce	survival	8	287	170.125	106.453	NA	0.999999	NA	NA	86.6959	395112	2.93945	15.3015	NA	NA	NA	NA	NA	2.85066	55613.6	NA	0.000193306	787605	63.0379	619146	NA	5516.27	26.4007	NA	NA	NA	NA	0.999999	NA	NA	1e-06	3951.12	1.20518	10.099	NA	NA	NA	NA	NA	1e-06	556.136	NA
Picea	sitchensis	Sitka spruce	survival	9	287	162.994	99.323	NA	0.991674	NA	NA	NA	NA	NA	NA	NA	NA	NA	NA	NA	NA	NA	NA	NA	NA	NA	NA	NA	NA	NA	NA	NA	NA	NA	0.991674	NA	NA	NA	NA	NA	NA	NA	NA	NA	NA	NA	NA	NA	NA
Pinus	albicaulis	whitebark pine	growth	1	1203	1502.49	32.662	0.215752	9.59898	0.0221335	-0.395964	NA	NA	NA	NA	NA	NA	NA	0.01	3.91488	40.2137	1.82977	NA	NA	NA	0.01	4.6931	0.578902	NA	NA	NA	NA	NA	NA	9.31101	0.0176899	-0.409614	NA	NA	NA	NA	NA	NA	NA	0.01	3.87573	37.8015	1.75662	NA
Pinus	albicaulis	whitebark pine	growth	2	1203	1504.13	34.307	0.225405	0.468757	0.0116195	-0.356071	NA	NA	NA	NA	NA	NA	NA	NA	NA	40.2128	1.90924	NA	NA	NA	287.3	0.0459025	0.535206	NA	NA	NA	NA	NA	NA	0.459382	0.0075028	-0.368364	NA	NA	NA	NA	NA	NA	NA	NA	NA	37.3985	1.83291	NA
Pinus	albicaulis	whitebark pine	growth	3	1203	2054.06	584.231	-6.16045e-10	0.711479	NA	NA	NA	NA	NA	NA	NA	NA	NA	NA	NA	NA	NA	NA	NA	NA	NA	NA	NA	NA	NA	NA	NA	NA	NA	0.711479	NA	NA	NA	NA	NA	NA	NA	NA	NA	NA	NA	NA	NA	NA
Pinus	albicaulis	whitebark pine	growth	4	1203	1473.74	3.916	0.225084	5.70441	0.0165929	-0.379487	NA	NA	NA	NA	NA	NA	NA	0.01	12.3569	40.1718	1.6341	NA	1e-06	5.92983	7.09555	87.0154	0.573935	NA	NA	NA	NA	NA	NA	5.53328	0.0125922	-0.391764	NA	NA	NA	NA	NA	NA	NA	0.01	11.1213	38.1636	1.5851	NA
Pinus	albicaulis	whitebark pine	growth	5	1203	1469.83	0	0.224826	8.83107	0.0161824	-0.37868	NA	NA	NA	NA	NA	NA	NA	NA	NA	40.2137	1.66356	NA	1e-06	5.82894	0.01	10.4336	0.575279	NA	NA	NA	NA	NA	NA	8.65444	0.01222	-0.391023	NA	NA	NA	NA	NA	NA	NA	NA	NA	38.2034	1.61367	NA
Pinus	albicaulis	whitebark pine	survival	1	2310	2838.93	13.723	NA	0.999999	NA	NA	NA	NA	NA	NA	0.0381171	-0.266446	0.227708	6.05366	4.96477	0.0995031	30154.6	NA	NA	NA	259.649	733484	NA	NA	NA	0.204381	964.792	-11.8978	-2.03632	0.999999	NA	NA	NA	NA	NA	NA	0.0358301	-0.292297	0.209491	5.69044	4.2697	1e-06	301.546	NA
Pinus	albicaulis	whitebark pine	survival	2	2310	2853.59	28.383	NA	0.965345	NA	NA	NA	NA	NA	NA	0.00940533	-7.00712	-2.91575	NA	NA	21.1227	128805	NA	NA	NA	0.00711187	44.2328	NA	NA	NA	0.140497	77.9758	-1.02114	-0.992377	0.965345	NA	NA	NA	NA	NA	NA	0	-10	-10	NA	NA	1e-06	1288.05	NA
Pinus	albicaulis	whitebark pine	survival	3	2310	2825.21	0	NA	0.999999	NA	NA	NA	NA	NA	NA	4.34845e-61	9.99407	-7.76227	6.05366	3.43125	8.60355	952540	NA	0.0793878	9.62508	85.7344	2117.01	NA	NA	NA	0.99908	146.741	-2.78551	-1.38929	0.999999	NA	NA	NA	NA	NA	NA	0	-10	-10	5.87205	3.22537	1e-06	9525.4	NA
Pinus	albicaulis	whitebark pine	survival	4	2310	2858.31	33.099	NA	0.999999	NA	NA	NA	NA	NA	NA	0.0414691	-0.231568	0.214174	NA	NA	18.2636	13.7269	NA	0.00370943	855339	100.315	254528	NA	NA	NA	0.905669	327.448	-41.3398	-2.42265	0.999999	NA	NA	NA	NA	NA	NA	0.0393956	-0.251962	0.199182	NA	NA	3.28745	7.82434	NA
Pinus	albicaulis	whitebark pine	survival	5	2310	2869.4	44.191	NA	0.999999	NA	NA	48.9567	101253	29.1614	975187	NA	NA	NA	6.05366	4.81032	18.6942	988715	NA	NA	NA	186.077	599721	NA	0.682685	17.7875	NA	NA	NA	NA	0.999999	NA	NA	1e-06	1012.53	1e-06	9751.87	NA	NA	NA	5.62991	4.18498	1e-06	9887.15	NA
Pinus	albicaulis	whitebark pine	survival	6	2310	2885.54	60.328	NA	0.999999	NA	NA	95.0115	547738	23.5109	987052	NA	NA	NA	NA	NA	14.0751	8.51084	NA	NA	NA	235.888	901573	NA	0.37418	18.4781	NA	NA	NA	NA	0.999999	NA	NA	1e-06	5477.38	1e-06	9870.51	NA	NA	NA	NA	NA	6.61532	5.36183	NA
Pinus	albicaulis	whitebark pine	survival	7	2310	2868.36	43.148	NA	0.999999	NA	NA	44.1018	721042	12.961	927933	NA	NA	NA	6.05366	4.17135	12.0918	964771	NA	0.36957	10.0401	53.4403	724605	NA	2.27164	15.9885	NA	NA	NA	NA	0.999999	NA	NA	1e-06	7210.42	1e-06	9279.33	NA	NA	NA	5.75098	3.75421	1e-06	9647.71	NA
Pinus	albicaulis	whitebark pine	survival	8	2310	2889.55	64.341	NA	0.999999	NA	NA	10.0564	906902	15.8213	824676	NA	NA	NA	NA	NA	15.2415	9.33457	NA	0.185766	1e+06	0.00644433	410717	NA	0.339432	18.8495	NA	NA	NA	NA	0.999999	NA	NA	1e-06	9069.02	1e-06	8246.76	NA	NA	NA	NA	NA	6.0966	5.97413	NA
Pinus	albicaulis	whitebark pine	survival	9	2310	2937.92	112.707	NA	0.959526	NA	NA	NA	NA	NA	NA	NA	NA	NA	NA	NA	NA	NA	NA	NA	NA	NA	NA	NA	NA	NA	NA	NA	NA	NA	0.959526	NA	NA	NA	NA	NA	NA	NA	NA	NA	NA	NA	NA	NA	NA
Pinus	banksiana	jack pine	growth	1	5613	14628.7	183.56	0.183042	44.776	-0.0455347	-0.192714	NA	NA	NA	NA	NA	NA	NA	24.8862	2.37663	1.55586	2.13064	NA	NA	NA	33.8248	0.779624	0.343506	NA	NA	NA	NA	NA	NA	44.3283	-0.050277	-0.198955	NA	NA	NA	NA	NA	NA	NA	23.3936	2.2816	1.50938	2.10934	NA
Pinus	banksiana	jack pine	growth	2	5613	14654.4	209.31	0.181123	1.40406	-0.0469707	-0.187643	NA	NA	NA	NA	NA	NA	NA	NA	NA	0.01	6.07384	NA	NA	NA	276.755	0.06322	0.34211	NA	NA	NA	NA	NA	NA	1.39002	-0.0518916	-0.194148	NA	NA	NA	NA	NA	NA	NA	NA	NA	0.01	6.07384	NA
Pinus	banksiana	jack pine	growth	3	5613	16096.5	1651.38	-4.81442e-10	1.62739	NA	NA	NA	NA	NA	NA	NA	NA	NA	NA	NA	NA	NA	NA	NA	NA	NA	NA	NA	NA	NA	NA	NA	NA	NA	1.61111	NA	NA	NA	NA	NA	NA	NA	NA	NA	NA	NA	NA	NA	NA
Pinus	banksiana	jack pine	growth	4	5613	14445.1	0	0.196685	1.56854	-0.04253	-0.200166	NA	NA	NA	NA	NA	NA	NA	24.8862	1.68494	10.6016	1.35396	NA	0.31025	2.70388	131.379	434.023	0.355565	NA	NA	NA	NA	NA	NA	1.55285	-0.0482241	-0.20751	NA	NA	NA	NA	NA	NA	NA	24.3886	1.65127	9.86014	1.13748	NA
Pinus	banksiana	jack pine	growth	5	5613	14492	46.93	0.193062	1.6217	-0.0438547	-0.196452	NA	NA	NA	NA	NA	NA	NA	NA	NA	9.30359	0.858584	NA	0.410032	2.52544	291.628	0.057335	0.355177	NA	NA	NA	NA	NA	NA	1.60548	-0.0491517	-0.203607	NA	NA	NA	NA	NA	NA	NA	NA	NA	8.83881	0.747088	NA
Pinus	banksiana	jack pine	survival	1	6916	5980.2	9.898	NA	0.999999	NA	NA	NA	NA	NA	NA	0.000265805	2.12851	-0.759626	1.54143	6.64966	8.7657	1.68256	NA	NA	NA	1e-06	227.931	NA	NA	NA	0.0301168	1000	-0.173235	-0.533401	0.999999	NA	NA	NA	NA	NA	NA	0.000231251	2.08	-0.816839	1.5106	6.58317	8.7657	1.56479	NA
Pinus	banksiana	jack pine	survival	2	6916	5970.3	0	NA	0.999999	NA	NA	NA	NA	NA	NA	8.57053e-05	2.00828	-0.325179	NA	NA	9.41371	2.01148	NA	NA	NA	259.645	0.205772	NA	NA	NA	0.512208	611.507	-0.109072	-0.210209	0.999999	NA	NA	NA	NA	NA	NA	7.37065e-05	1.96025	-0.380076	NA	NA	9.31957	1.89079	NA
Pinus	banksiana	jack pine	survival	3	6916	5974.66	4.364	NA	0.999999	NA	NA	NA	NA	NA	NA	0.000423785	1.89308	-0.642034	2.18946	6.33459	8.79736	1.76753	NA	0.111958	29.6954	271.068	914105	NA	NA	NA	0.772012	0.234695	-0.482322	-0.861351	0	NA	NA	NA	NA	NA	NA	0	0	0	0	0	0	0	NA
Pinus	banksiana	jack pine	survival	4	6916	5972.23	1.932	NA	0.999999	NA	NA	NA	NA	NA	NA	0.000227876	1.8974	-0.494301	NA	NA	9.30696	1.92331	NA	0.00117989	59.0745	257.776	0.225533	NA	NA	NA	0.263269	202.578	-0.119275	-0.179488	0.999999	NA	NA	NA	NA	NA	NA	0.000195974	1.84981	-0.553152	NA	NA	9.30696	1.80791	NA
Pinus	banksiana	jack pine	survival	5	6916	5975.75	5.449	NA	0.999998	NA	NA	25.3628	456924	0.334834	7.81404	NA	NA	NA	5.00524	4.10824	8.40755	2.12887	NA	NA	NA	238.728	328843	NA	17.1958	12.5269	NA	NA	NA	NA	0.999998	NA	NA	1e-06	4569.24	0.224339	7.3452	NA	NA	NA	4.80503	3.86174	8.07125	1.78825	NA
Pinus	banksiana	jack pine	survival	6	6916	5979.78	9.482	NA	0.999999	NA	NA	22.5119	217592	0.392472	7.85633	NA	NA	NA	NA	NA	8.51866	2.26308	NA	NA	NA	274.973	0.111034	NA	17.973	12.5555	NA	NA	NA	NA	0.999999	NA	NA	1e-06	2175.92	0.270806	7.30639	NA	NA	NA	NA	NA	8.17792	1.87835	NA
Pinus	banksiana	jack pine	survival	7	6916	5979.7	9.407	NA	0.999999	NA	NA	5.10547	76371.9	0.288191	8.11707	NA	NA	NA	4.9368	4.19786	8.37544	2.10409	NA	0.60438	780123	157.63	707635	NA	17.178	12.5154	NA	NA	NA	NA	0.999999	NA	NA	1e-06	763.719	0.170033	7.54887	NA	NA	NA	4.73933	3.90401	8.04042	1.76744	NA
Pinus	banksiana	jack pine	survival	8	6916	6029.03	58.736	NA	0.999999	NA	NA	14.8885	844614	0.252384	7.96593	NA	NA	NA	NA	NA	8.16102	2.24702	NA	1.16873	12.2345	169.34	31242.8	NA	13.0798	13.0932	NA	NA	NA	NA	0.999999	NA	NA	1e-06	8446.14	0.151431	7.48797	NA	NA	NA	NA	NA	7.75297	1.77515	NA
Pinus	banksiana	jack pine	survival	9	6916	6228.36	258.059	NA	0.978145	NA	NA	NA	NA	NA	NA	NA	NA	NA	NA	NA	NA	NA	NA	NA	NA	NA	NA	NA	NA	NA	NA	NA	NA	NA	0.978145	NA	NA	NA	NA	NA	NA	NA	NA	NA	NA	NA	NA	NA	NA
Pinus	clausa	sand pine	growth	1	382	1502.07	0	0.181422	127.458	0.0186534	-0.491072	NA	NA	NA	NA	NA	NA	NA	0.01	2.27307	19.8399	0.401759	NA	NA	NA	298.231	0.0225101	0.47133	NA	NA	NA	NA	NA	NA	121.085	0.00046353	-0.515212	NA	NA	NA	NA	NA	NA	NA	0.01	2.27307	19.2449	0.377714	NA
Pinus	clausa	sand pine	growth	2	382	1518.85	16.784	0.172143	2.90314	0.0107836	-0.45244	NA	NA	NA	NA	NA	NA	NA	NA	NA	24.4627	0.546918	NA	NA	NA	298.231	0.0195929	0.444222	NA	NA	NA	NA	NA	NA	2.69992	-0.0208198	-0.485827	NA	NA	NA	NA	NA	NA	NA	NA	NA	23.729	0.514163	NA
Pinus	clausa	sand pine	growth	3	382	1617.14	115.07	-7.11224e-09	2.58375	NA	NA	NA	NA	NA	NA	NA	NA	NA	NA	NA	NA	NA	NA	NA	NA	NA	NA	NA	NA	NA	NA	NA	NA	NA	2.40289	NA	NA	NA	NA	NA	NA	NA	NA	NA	NA	NA	NA	NA	NA
Pinus	clausa	sand pine	growth	4	382	1512.84	10.769	0.197262	54.7766	-0.00061313	-0.420941	NA	NA	NA	NA	NA	NA	NA	0.01	2.41136	16.7627	0.329953	NA	3.55529	139.89	0.296181	467.913	0.427507	NA	NA	NA	NA	NA	NA	52.0378	-0.020456	-0.447149	NA	NA	NA	NA	NA	NA	NA	0.01	2.41136	15.925	0.297057	NA
Pinus	clausa	sand pine	growth	5	382	1523.26	21.188	0.197439	645661	-0.00463589	-0.400442	NA	NA	NA	NA	NA	NA	NA	NA	NA	15.9272	0.333477	NA	1e-06	10.1276	0.194311	1.50589	0.418083	NA	NA	NA	NA	NA	NA	606921	-0.026975	-0.428961	NA	NA	NA	NA	NA	NA	NA	NA	NA	15.2905	0.270297	NA
Pinus	clausa	sand pine	survival	1	512	411.386	17.1491	NA	0.999926	NA	NA	NA	NA	NA	NA	3.57073e-16	-0.812735	-3.42112	4.50092	2.78801	18.6389	1.75625	NA	NA	NA	283.798	385644	NA	NA	NA	6.82719e-05	999.792	-961.938	-973.719	0.999926	NA	NA	NA	NA	NA	NA	0	-10	-10	4.14085	2.31405	17.707	1.45769	NA
Pinus	clausa	sand pine	survival	2	512	409.89	15.6531	NA	0.990015	NA	NA	NA	NA	NA	NA	1.97744e-05	-0.72693	2.24258	NA	NA	18.6389	2.01151	NA	NA	NA	280.443	955441	NA	NA	NA	0.695829	973.895	-997.905	-783.902	0.990015	NA	NA	NA	NA	NA	NA	0	-10	-10	NA	NA	18.6389	1.58909	NA
Pinus	clausa	sand pine	survival	3	512	403.382	9.1448	NA	0.999999	NA	NA	NA	NA	NA	NA	2.17094e-07	-0.475754	3.31161	11.777	999975	18.5475	1.83939	NA	3.56813	4.87467	291.871	15.7473	NA	NA	NA	0.846661	848.024	-419.778	-922.21	0.999999	NA	NA	NA	NA	NA	NA	0	-10	-10	1e-06	9999.75	18.3621	1.43473	NA
Pinus	clausa	sand pine	survival	4	512	399.137	4.8996	NA	0.999999	NA	NA	NA	NA	NA	NA	2.45711e-06	-0.522843	2.63422	NA	NA	18.6389	1.8184	NA	3.56806	4.97935	0.00292304	988514	NA	NA	NA	0.999561	853.448	-901.893	-511.735	0.999999	NA	NA	NA	NA	NA	NA	0	-10	-10	NA	NA	18.4525	1.45472	NA
Pinus	clausa	sand pine	survival	5	512	400.738	6.501	NA	0.999999	NA	NA	4.74613	64990.4	0.872552	6.09893	NA	NA	NA	4.94254	2.94359	18.6056	2.57189	NA	NA	NA	221.599	987761	NA	27.5733	13.5682	NA	NA	NA	NA	0.999999	NA	NA	1e-06	649.904	0.418825	4.94014	NA	NA	NA	4.44829	2.20769	16.559	1.82604	NA
Pinus	clausa	sand pine	survival	6	512	398.758	4.5205	NA	0.999999	NA	NA	43.55	14.67	0.393723	6.377	NA	NA	NA	NA	NA	18.5513	6.02974	NA	NA	NA	173.326	966835	NA	21.4453	12.4771	NA	NA	NA	NA	0.999999	NA	NA	18.291	11.2959	0.141741	5.48422	NA	NA	NA	NA	NA	10.7598	2.17071	NA
Pinus	clausa	sand pine	survival	7	512	397.435	3.1979	NA	0.999999	NA	NA	14.8069	799125	0.977049	7.04171	NA	NA	NA	11.6723	462358	18.6389	2.15725	NA	3.56699	5.50207	168.787	377022	NA	28.8537	16.1462	NA	NA	NA	NA	0.999999	NA	NA	1e-06	7991.25	0.439672	5.3517	NA	NA	NA	1e-06	4623.58	16.775	1.7258	NA
Pinus	clausa	sand pine	survival	8	512	394.237	0	NA	0.999999	NA	NA	15.4342	614205	0.731629	8.22629	NA	NA	NA	NA	NA	18.6389	2.21083	NA	3.56792	5.90914	169.017	884911	NA	16.3684	21.9001	NA	NA	NA	NA	0.999999	NA	NA	1e-06	6142.05	0.168275	5.7584	NA	NA	NA	NA	NA	17.1478	1.65812	NA
Pinus	clausa	sand pine	survival	9	512	401.052	6.8147	NA	0.979824	NA	NA	NA	NA	NA	NA	NA	NA	NA	NA	NA	NA	NA	NA	NA	NA	NA	NA	NA	NA	NA	NA	NA	NA	NA	0.979824	NA	NA	NA	NA	NA	NA	NA	NA	NA	NA	NA	NA	NA	NA
Pinus	contorta	lodgepole pine	growth	1	17352	34438.5	4.1	0.230956	1.64139	0.0242342	-0.538572	NA	NA	NA	NA	NA	NA	NA	4.19574	304.047	21.9486	2.44106	NA	NA	NA	298.73	0.0523838	0.549652	NA	NA	NA	NA	NA	NA	1.64139	0.0230225	-0.546321	NA	NA	NA	NA	NA	NA	NA	0.01	48.6484	21.071	2.39226	NA
Pinus	contorta	lodgepole pine	growth	2	17352	34434.4	0	0.229461	1.63239	0.0245385	-0.541001	NA	NA	NA	NA	NA	NA	NA	NA	NA	21.9424	2.44675	NA	NA	NA	298.731	0.0525728	0.550891	NA	NA	NA	NA	NA	NA	1.63239	0.0230662	-0.54905	NA	NA	NA	NA	NA	NA	NA	NA	NA	21.0651	2.37337	NA
Pinus	contorta	lodgepole pine	growth	3	17352	45789.9	11355.6	-8.43769e-15	1.07414	NA	NA	NA	NA	NA	NA	NA	NA	NA	NA	NA	NA	NA	NA	NA	NA	NA	NA	NA	NA	NA	NA	NA	NA	NA	1.0634	NA	NA	NA	NA	NA	NA	NA	NA	NA	NA	NA	NA	NA	NA
Pinus	contorta	lodgepole pine	growth	4	17352	34442.4	8.05	0.228496	1.7026	0.0242433	-0.541157	NA	NA	NA	NA	NA	NA	NA	21.2548	16.9154	20.9813	2.43775	NA	1e-06	51.5649	298.731	0.0523968	0.551346	NA	NA	NA	NA	NA	NA	1.7026	0.0230312	-0.54898	NA	NA	NA	NA	NA	NA	NA	5.10874	11.672	20.1425	2.36463	NA
Pinus	contorta	lodgepole pine	growth	5	17352	34438.4	4.09	0.230136	1.63555	0.0246809	-0.541634	NA	NA	NA	NA	NA	NA	NA	NA	NA	22.6641	2.48865	NA	0.260693	650.692	298.731	0.0526562	0.550415	NA	NA	NA	NA	NA	NA	1.63555	0.0234468	-0.549535	NA	NA	NA	NA	NA	NA	NA	NA	NA	21.758	2.41401	NA
Pinus	contorta	lodgepole pine	survival	1	27788	31212.8	33.52	NA	0.999999	NA	NA	NA	NA	NA	NA	0.00957798	-0.254551	0.498663	0.196971	450935	38.6586	17.816	NA	NA	NA	281.738	0.111612	NA	NA	NA	0.0955404	507.507	-0.690255	-1.19283	0.999999	NA	NA	NA	NA	NA	NA	0.0094822	-0.265459	0.493676	1e-06	4509.35	37.4989	16.9252	NA
Pinus	contorta	lodgepole pine	survival	2	27788	31208.8	29.5	NA	0.999999	NA	NA	NA	NA	NA	NA	0.00934485	-0.258075	0.506723	NA	NA	38.3422	17.3151	NA	NA	NA	281.686	0.111257	NA	NA	NA	0.161649	995.869	-0.777936	-1.23327	0.999999	NA	NA	NA	NA	NA	NA	0.0092514	-0.269461	0.501656	NA	NA	36.8085	16.6225	NA
Pinus	contorta	lodgepole pine	survival	3	27788	31183.5	4.16	NA	0.999999	NA	NA	NA	NA	NA	NA	0.00450843	-0.309684	0.646252	6.02217	631721	38.6821	14.3413	NA	0.039134	24.2199	282.015	0.12741	NA	NA	NA	0.709345	924.724	-0.587427	-1.09457	0.999999	NA	NA	NA	NA	NA	NA	0.00441826	-0.326153	0.63979	1e-06	6317.21	38.2953	14.0544	NA
Pinus	contorta	lodgepole pine	survival	4	27788	31179.3	0	NA	0.999999	NA	NA	NA	NA	NA	NA	0.00496467	-0.295955	0.609238	NA	NA	38.4218	14.5779	NA	0.0384542	24.2869	282.094	0.12869	NA	NA	NA	0.462845	749.384	-0.633985	-1.11506	0.999999	NA	NA	NA	NA	NA	NA	0.00486538	-0.310076	0.603146	NA	NA	37.6534	14.2863	NA
Pinus	contorta	lodgepole pine	survival	5	27788	31729.8	550.5	NA	0.999999	NA	NA	3.04565	16.1408	10.2062	280295	NA	NA	NA	7.59757	339871	17.9003	25.1262	NA	NA	NA	282.401	0.111412	NA	3.25828	23.2401	NA	NA	NA	NA	0.999999	NA	NA	2.802	15.6566	1e-06	2802.95	NA	NA	NA	1e-06	3398.71	12.1722	17.8396	NA
Pinus	contorta	lodgepole pine	survival	6	27788	31726.2	546.92	NA	0.999999	NA	NA	2.74608	16.6633	4.15015	210294	NA	NA	NA	NA	NA	18.4411	30.653	NA	NA	NA	282.536	0.113879	NA	3.21304	23.3841	NA	NA	NA	NA	0.999999	NA	NA	2.55385	16.1634	1e-06	2102.94	NA	NA	NA	NA	NA	10.327	20.2309	NA
Pinus	contorta	lodgepole pine	survival	7	27788	31734	554.76	NA	0.999999	NA	NA	3.10108	15.8305	20.7164	150757	NA	NA	NA	6.28921	43162.9	16.2959	25.8722	NA	0.0693793	613644	282.637	0.115759	NA	3.24234	23.4429	NA	NA	NA	NA	0.999999	NA	NA	2.88401	15.3556	1e-06	1507.57	NA	NA	NA	1e-06	863.258	10.9183	17.5931	NA
Pinus	contorta	lodgepole pine	survival	8	27788	31729.9	550.58	NA	0.999999	NA	NA	2.94647	16.3342	1.68644	298696	NA	NA	NA	NA	NA	17.4357	26.4138	NA	0.183264	511493	282.613	0.114593	NA	3.33497	23.3357	NA	NA	NA	NA	0.999999	NA	NA	2.71075	15.8442	1e-06	2986.96	NA	NA	NA	NA	NA	11.3332	18.4897	NA
Pinus	contorta	lodgepole pine	survival	9	27788	32960.7	1781.43	NA	0.96756	NA	NA	NA	NA	NA	NA	NA	NA	NA	NA	NA	NA	NA	NA	NA	NA	NA	NA	NA	NA	NA	NA	NA	NA	NA	0.96756	NA	NA	NA	NA	NA	NA	NA	NA	NA	NA	NA	NA	NA	NA
Pinus	echinata	shortleaf pine	growth	1	13278	50856.6	45.78	0.334805	1.49567	-0.0506781	-0.296253	NA	NA	NA	NA	NA	NA	NA	0.232226	673.48	12.7228	0.841148	NA	NA	NA	304.34	0.0639259	0.457473	NA	NA	NA	NA	NA	NA	1.49567	-0.0540357	-0.302357	NA	NA	NA	NA	NA	NA	NA	0.01	53.8793	12.0871	0.656315	NA
Pinus	echinata	shortleaf pine	growth	2	13278	50852.5	41.77	0.334517	1.49963	-0.0509228	-0.295159	NA	NA	NA	NA	NA	NA	NA	NA	NA	12.772	0.814296	NA	NA	NA	304.34	0.0632706	0.457939	NA	NA	NA	NA	NA	NA	1.49963	-0.0541176	-0.301084	NA	NA	NA	NA	NA	NA	NA	NA	NA	12.1338	0.651637	NA
Pinus	echinata	shortleaf pine	growth	3	13278	58323.5	7512.76	-2.86733e-10	3.04735	NA	NA	NA	NA	NA	NA	NA	NA	NA	NA	NA	NA	NA	NA	NA	NA	NA	NA	NA	NA	NA	NA	NA	NA	NA	3.01687	NA	NA	NA	NA	NA	NA	NA	NA	NA	NA	NA	NA	NA	NA
Pinus	echinata	shortleaf pine	growth	4	13278	50814.3	3.56	0.336502	2.61281	-0.0499611	-0.30178	NA	NA	NA	NA	NA	NA	NA	9.97008	925.225	12.9331	0.963895	NA	0.000199687	9.52095	304.339	0.0665508	0.462915	NA	NA	NA	NA	NA	NA	2.61281	-0.0527488	-0.307427	NA	NA	NA	NA	NA	NA	NA	0.01	55.5144	12.1578	0.713542	NA
Pinus	echinata	shortleaf pine	growth	5	13278	50810.8	0	0.336922	1.96449	-0.0499318	-0.302352	NA	NA	NA	NA	NA	NA	NA	NA	NA	13.0962	0.873915	NA	0.0260333	7.08144	304.34	0.0670373	0.461558	NA	NA	NA	NA	NA	NA	1.96449	-0.0530007	-0.30833	NA	NA	NA	NA	NA	NA	NA	NA	NA	12.311	0.690593	NA
Pinus	echinata	shortleaf pine	survival	1	16915	13315	299.23	NA	0.995741	NA	NA	NA	NA	NA	NA	0.00471399	1.70666	-1.19801	7.36477	6.92603	12.0174	3.10234	NA	NA	NA	285.186	0.142057	NA	NA	NA	0.922934	935.514	-1000	-3.65749	0.995741	NA	NA	NA	NA	NA	NA	0.00443115	1.68325	-1.23334	6.77559	5.81786	11.4165	2.45085	NA
Pinus	echinata	shortleaf pine	survival	2	16915	13317.9	302.12	NA	0.993724	NA	NA	NA	NA	NA	NA	0.00482153	1.78611	-1.28568	NA	NA	11.9457	3.09294	NA	NA	NA	285.338	0.147005	NA	NA	NA	0.917998	461.758	-925.024	-3.63004	0.993724	NA	NA	NA	NA	NA	NA	0.00467688	1.78611	-1.31215	NA	NA	11.3484	2.50528	NA
Pinus	echinata	shortleaf pine	survival	3	16915	13019.8	3.99	NA	0.999999	NA	NA	NA	NA	NA	NA	0.00420018	2.03906	-1.49877	10.4627	136.335	2.91305	680608	NA	3.26338	6.4905	284.889	0.145031	NA	NA	NA	0.184515	820.5	-999.713	-3.60726	0.999999	NA	NA	NA	NA	NA	NA	0.00394817	2.01498	-1.53802	0.313882	6.81675	1e-06	6806.08	NA
Pinus	echinata	shortleaf pine	survival	4	16915	13015.8	0	NA	0.999999	NA	NA	NA	NA	NA	NA	0.00444737	2.07013	-1.54255	NA	NA	18.4215	781262	NA	3.26338	6.52897	284.837	0.145216	NA	NA	NA	0.338529	973.236	-1000	-3.59215	0.999999	NA	NA	NA	NA	NA	NA	0.00418053	2.04599	-1.58244	NA	NA	1e-06	7812.62	NA
Pinus	echinata	shortleaf pine	survival	5	16915	13303.9	288.11	NA	0.997764	NA	NA	74.9673	31.7903	0.546368	11.0488	NA	NA	NA	4.4264	14.2828	12.0803	3.04524	NA	NA	NA	285.363	0.143518	NA	238.444	17.2677	NA	NA	NA	NA	0.997764	NA	NA	44.2307	26.068	0.41524	10.2754	NA	NA	NA	3.85096	12.1404	11.5971	2.43619	NA
Pinus	echinata	shortleaf pine	survival	6	16915	13302.7	286.91	NA	0.996417	NA	NA	74.9667	31.8174	0.649091	10.2915	NA	NA	NA	NA	NA	12.0987	3.01058	NA	NA	NA	284.961	0.154715	NA	234.125	17.2277	NA	NA	NA	NA	0.996417	NA	NA	47.229	25.7721	0.519273	9.67402	NA	NA	NA	NA	NA	11.4937	2.40846	NA
Pinus	echinata	shortleaf pine	survival	7	16915	13023.8	8.01	NA	0.999999	NA	NA	62.6856	710254	0.646235	12.0467	NA	NA	NA	18.7805	981413	9.37148	1316.91	NA	3.26338	6.61775	285.406	0.145558	NA	220.809	16.0007	NA	NA	NA	NA	0.999999	NA	NA	1e-06	7102.54	0.516989	11.3239	NA	NA	NA	1e-06	9814.13	1e-06	658.457	NA
Pinus	echinata	shortleaf pine	survival	8	16915	13019.8	3.99	NA	0.999999	NA	NA	17.2562	769993	0.669466	11.9029	NA	NA	NA	NA	NA	13.3429	732812	NA	3.26338	6.6492	285.413	0.145325	NA	217.066	15.9582	NA	NA	NA	NA	0.999999	NA	NA	1e-06	7699.93	0.495405	10.9507	NA	NA	NA	NA	NA	1e-06	7328.11	NA
Pinus	echinata	shortleaf pine	survival	9	16915	13613.2	597.4	NA	0.982375	NA	NA	NA	NA	NA	NA	NA	NA	NA	NA	NA	NA	NA	NA	NA	NA	NA	NA	NA	NA	NA	NA	NA	NA	NA	0.982375	NA	NA	NA	NA	NA	NA	NA	NA	NA	NA	NA	NA	NA	NA
Pinus	edulis	common or two-needle pinyon	growth	1	7570	-1070.43	2.092	0.110544	0.406984	0.00551075	-0.229384	NA	NA	NA	NA	NA	NA	NA	11.4099	4.64788	13.005	1.78185	NA	NA	NA	266.167	0.330785	0.235011	NA	NA	NA	NA	NA	NA	0.402915	0.00351064	-0.235401	NA	NA	NA	NA	NA	NA	NA	8.67396	4.09026	12.6151	1.76403	NA
Pinus	edulis	common or two-needle pinyon	growth	2	7570	-1072.53	0	0.110276	0.425211	0.0052817	-0.22581	NA	NA	NA	NA	NA	NA	NA	NA	NA	13.0052	1.73503	NA	NA	NA	183.925	1.0993	0.231897	NA	NA	NA	NA	NA	NA	0.420959	0.00317596	-0.231969	NA	NA	NA	NA	NA	NA	NA	NA	NA	12.6153	1.71768	NA
Pinus	edulis	common or two-needle pinyon	growth	3	7570	-1.39014	1071.14	-2.68957e-10	0.370728	NA	NA	NA	NA	NA	NA	NA	NA	NA	NA	NA	NA	NA	NA	NA	NA	NA	NA	NA	NA	NA	NA	NA	NA	NA	0.370728	NA	NA	NA	NA	NA	NA	NA	NA	NA	NA	NA	NA	NA	NA
Pinus	edulis	common or two-needle pinyon	growth	4	7570	-1071.74	0.784	0.110314	0.729548	0.00688701	-0.232211	NA	NA	NA	NA	NA	NA	NA	11.4169	2.98934	13.0052	1.77346	NA	1e-06	13.2596	51.0765	151.682	0.237102	NA	NA	NA	NA	NA	NA	0.722253	0.00521803	-0.237442	NA	NA	NA	NA	NA	NA	NA	10.1621	2.8698	12.6153	1.75572	NA
Pinus	edulis	common or two-needle pinyon	growth	5	7570	-1068.86	3.666	0.110198	0.462229	0.00603864	-0.229334	NA	NA	NA	NA	NA	NA	NA	NA	NA	13.0052	1.71784	NA	1e-06	37.1583	192.68	0.89035	0.236075	NA	NA	NA	NA	NA	NA	0.457606	0.00383851	-0.235532	NA	NA	NA	NA	NA	NA	NA	NA	NA	12.6153	1.70066	NA
Pinus	edulis	common or two-needle pinyon	survival	1	11270	5244.22	8.32	NA	0.999999	NA	NA	NA	NA	NA	NA	1.98034e-05	0.078277	1.15408	6.07212	960059	3.15315	7.35267	NA	NA	NA	276.388	0.200592	NA	NA	NA	0.6591	5.165	-5.75933	-2.62174	0.999999	NA	NA	NA	NA	NA	NA	1.36644e-05	-0.0462435	1.05331	1e-06	9600.59	2.83784	5.88213	NA
Pinus	edulis	common or two-needle pinyon	survival	2	11270	5240.6	4.696	NA	0.999999	NA	NA	NA	NA	NA	NA	3.68758e-05	0.100348	0.998913	NA	NA	3.04372	7.39302	NA	NA	NA	276.937	0.188656	NA	NA	NA	0.000192921	930.175	-13.5324	-2.95311	0.999999	NA	NA	NA	NA	NA	NA	2.50755e-05	-0.0370162	0.900933	NA	NA	2.83066	6.13621	NA
Pinus	edulis	common or two-needle pinyon	survival	3	11270	5240.84	4.94	NA	0.999999	NA	NA	NA	NA	NA	NA	2.56855e-05	-0.0855636	1.21781	0.847228	104701	3.29673	9.54573	NA	0.555586	15.4334	277.627	0.182859	NA	NA	NA	0.281061	480.515	-219.618	-3.98072	0.999999	NA	NA	NA	NA	NA	NA	1.79798e-05	-0.213362	1.11589	1e-06	1047.01	2.86816	6.68201	NA
Pinus	edulis	common or two-needle pinyon	survival	4	11270	5235.9	0	NA	0.999999	NA	NA	NA	NA	NA	NA	1.58862e-05	-0.0183336	1.26473	NA	NA	3.27284	8.60663	NA	0.489994	18.1424	277.269	0.190597	NA	NA	NA	0.866095	813.794	-15.3187	-3.03239	0.999999	NA	NA	NA	NA	NA	NA	1.04849e-05	-0.158713	1.15208	NA	NA	2.91283	6.45497	NA
Pinus	edulis	common or two-needle pinyon	survival	5	11270	5251.04	15.143	NA	0.999999	NA	NA	3.49053	37.0611	22.8368	9800.44	NA	NA	NA	5.42258	119350	3.0782	8.27655	NA	NA	NA	277.897	0.170677	NA	13.5785	54.0234	NA	NA	NA	NA	0.999999	NA	NA	2.54808	32.2431	1e-06	98.0044	NA	NA	NA	1e-06	1193.5	2.7396	6.45571	NA
Pinus	edulis	common or two-needle pinyon	survival	6	11270	5247.35	11.445	NA	0.999999	NA	NA	3.24024	37.4437	21.1678	499824	NA	NA	NA	NA	NA	3.08909	7.634	NA	NA	NA	277.8	0.174265	NA	16.451	58.2103	NA	NA	NA	NA	0.999999	NA	NA	2.43018	32.9505	1e-06	4998.24	NA	NA	NA	NA	NA	2.84196	6.33622	NA
Pinus	edulis	common or two-needle pinyon	survival	7	11270	5246.23	10.328	NA	0.999999	NA	NA	4.32067	35.6024	20.3886	406404	NA	NA	NA	0.00898778	569108	7.23208e-05	9924.31	NA	0.555586	14.2301	278.386	0.171364	NA	15.5312	44.6975	NA	NA	NA	NA	0.999999	NA	NA	3.06767	30.6181	1e-06	4064.04	NA	NA	NA	1e-06	5691.08	1e-06	595.458	NA
Pinus	edulis	common or two-needle pinyon	survival	8	11270	5242.26	6.354	NA	0.999999	NA	NA	4.67544	33.7685	5.11887	56721.1	NA	NA	NA	NA	NA	5.88623	98525.8	NA	0.555586	14.7126	278.281	0.172289	NA	19.8961	38.8079	NA	NA	NA	NA	0.999999	NA	NA	3.45983	29.3786	1e-06	567.211	NA	NA	NA	NA	NA	1e-06	985.258	NA
Pinus	edulis	common or two-needle pinyon	survival	9	11270	5408.59	172.689	NA	0.992963	NA	NA	NA	NA	NA	NA	NA	NA	NA	NA	NA	NA	NA	NA	NA	NA	NA	NA	NA	NA	NA	NA	NA	NA	NA	0.992963	NA	NA	NA	NA	NA	NA	NA	NA	NA	NA	NA	NA	NA	NA
Pinus	elliottii	slash pine	growth	1	9945	43809.5	43.59	0.250767	12.1749	-0.0803911	-0.127625	NA	NA	NA	NA	NA	NA	NA	0.0421931	7.3061	12.8582	0.490966	NA	NA	NA	242.593	0.105252	0.311507	NA	NA	NA	NA	NA	NA	12.0532	-0.0852579	-0.132889	NA	NA	NA	NA	NA	NA	NA	0.0376861	7.16	12.6013	0.446859	NA
Pinus	elliottii	slash pine	growth	2	9945	43811.3	45.38	0.252988	2.21358	-0.0814343	-0.127334	NA	NA	NA	NA	NA	NA	NA	NA	NA	12.7763	0.497508	NA	NA	NA	288.11	0.033212	0.309066	NA	NA	NA	NA	NA	NA	2.19144	-0.0861069	-0.132438	NA	NA	NA	NA	NA	NA	NA	NA	NA	12.5209	0.457787	NA
Pinus	elliottii	slash pine	growth	3	9945	47426.4	3660.51	-5.27664e-10	3.96174	NA	NA	NA	NA	NA	NA	NA	NA	NA	NA	NA	NA	NA	NA	NA	NA	NA	NA	NA	NA	NA	NA	NA	NA	NA	3.92212	NA	NA	NA	NA	NA	NA	NA	NA	NA	NA	NA	NA	NA	NA
Pinus	elliottii	slash pine	growth	4	9945	43770.1	4.19	0.251673	4.12614	-0.0786858	-0.129545	NA	NA	NA	NA	NA	NA	NA	32.3	7.24768	13.2957	0.539222	NA	0.141024	4.79038	277.702	0.0539926	0.319904	NA	NA	NA	NA	NA	NA	4.08488	-0.0836386	-0.13469	NA	NA	NA	NA	NA	NA	NA	21.6442	6.08821	13.03	0.480007	NA
Pinus	elliottii	slash pine	growth	5	9945	43765.9	0	0.250891	8.35114	-0.0797577	-0.129322	NA	NA	NA	NA	NA	NA	NA	NA	NA	13.3362	0.520443	NA	0.0168049	6.06042	261.977	0.076876	0.320724	NA	NA	NA	NA	NA	NA	8.26763	-0.0841418	-0.134352	NA	NA	NA	NA	NA	NA	NA	NA	NA	13.0697	0.468498	NA
Pinus	elliottii	slash pine	survival	1	11857	6962.71	71.317	NA	0.999999	NA	NA	NA	NA	NA	NA	4.48755e-06	1.99173	0.29991	3.79227	4.91981	16.8098	4.65543	NA	NA	NA	292.079	0.0999824	NA	NA	NA	0.124156	975.932	-127.046	-3.57341	0.999999	NA	NA	NA	NA	NA	NA	3.45541e-06	1.91978	0.223115	3.71643	4.72302	15.8012	3.91056	NA
Pinus	elliottii	slash pine	survival	2	11857	7042.79	151.393	NA	0.991894	NA	NA	NA	NA	NA	NA	6.4384e-06	2.11624	0.0820969	NA	NA	15.1174	3.58517	NA	NA	NA	292.969	0.0706146	NA	NA	NA	0.0265999	426.3	-25.572	-2.91543	0.991894	NA	NA	NA	NA	NA	NA	5.02195e-06	2.04354	0.00950581	NA	NA	13.908	2.97569	NA
Pinus	elliottii	slash pine	survival	3	11857	6891.39	0	NA	0.999999	NA	NA	NA	NA	NA	NA	3.90491e-06	2.27247	0.051926	5.82968	4.4896	18.6327	3.80993	NA	3.21382	6.88544	291.831	0.094581	NA	NA	NA	0.642832	585.516	-15.993	-2.8335	0.999999	NA	NA	NA	NA	NA	NA	2.85058e-06	2.19883	-0.0405517	5.5382	3.72637	18.0737	3.58134	NA
Pinus	elliottii	slash pine	survival	4	11857	6900.86	9.472	NA	0.999999	NA	NA	NA	NA	NA	NA	3.24732e-06	2.34525	0.0233707	NA	NA	18.0494	3.44337	NA	3.16816	6.37369	292.029	0.086116	NA	NA	NA	0.460206	917.447	-982.294	-4.19473	0.999999	NA	NA	NA	NA	NA	NA	2.50043e-06	2.27118	-0.0550453	NA	NA	17.6884	3.20234	NA
Pinus	elliottii	slash pine	survival	5	11857	6974.11	82.716	NA	0.999999	NA	NA	44.8276	1260.94	0.711535	11.5092	NA	NA	NA	4.30473	4.34284	18.6327	5.7109	NA	NA	NA	292.092	0.0995729	NA	1453.27	39599.9	NA	NA	NA	NA	0.999999	NA	NA	1e-06	453.939	0.512305	10.4734	NA	NA	NA	4.21863	4.1257	17.3284	4.91137	NA
Pinus	elliottii	slash pine	survival	6	11857	7054.65	163.258	NA	0.993148	NA	NA	0.345658	608675	0.671385	11.4615	NA	NA	NA	NA	NA	14.8195	3.52947	NA	NA	NA	292.93	0.0714624	NA	590.619	972903	NA	NA	NA	NA	0.993148	NA	NA	1e-06	6086.75	0.469969	10.43	NA	NA	NA	NA	NA	13.7821	2.85887	NA
Pinus	elliottii	slash pine	survival	7	11857	6911.05	19.655	NA	0.999999	NA	NA	42.2367	974549	0.674543	12.42	NA	NA	NA	5.68985	4.55031	17.6121	3.68054	NA	3.21382	7.21139	291.968	0.0922863	NA	1291.82	987646	NA	NA	NA	NA	0.999999	NA	NA	1e-06	9745.49	0.485671	11.178	NA	NA	NA	5.40536	3.82226	17.0837	3.3861	NA
Pinus	elliottii	slash pine	survival	8	11857	6920.25	28.858	NA	0.999999	NA	NA	87.4638	716793	0.731975	12.0755	NA	NA	NA	NA	NA	17.3406	3.33562	NA	3.21382	6.46272	292.06	0.085239	NA	524.624	908602	NA	NA	NA	NA	0.999999	NA	NA	1e-06	7167.93	0.519702	10.868	NA	NA	NA	NA	NA	16.9938	3.06877	NA
Pinus	elliottii	slash pine	survival	9	11857	7185.2	293.809	NA	0.987444	NA	NA	NA	NA	NA	NA	NA	NA	NA	NA	NA	NA	NA	NA	NA	NA	NA	NA	NA	NA	NA	NA	NA	NA	NA	0.987444	NA	NA	NA	NA	NA	NA	NA	NA	NA	NA	NA	NA	NA	NA
Pinus	flexilis	limber pine	growth	1	627	1258.34	8.037	0.243622	0.729952	0.0183362	-0.325584	NA	NA	NA	NA	NA	NA	NA	8.41737	1.27622	8.4951	1.15957	NA	NA	NA	294.697	0.0598919	0.454273	NA	NA	NA	NA	NA	NA	0.708054	0.0109349	-0.341908	NA	NA	NA	NA	NA	NA	NA	7.74479	1.18695	7.47689	1.00894	NA
Pinus	flexilis	limber pine	growth	2	627	1279.36	29.06	0.252407	0.627177	0.0198068	-0.300251	NA	NA	NA	NA	NA	NA	NA	NA	NA	10.5022	1.10077	NA	NA	NA	294.697	0.056702	0.462261	NA	NA	NA	NA	NA	NA	0.60209	0.0110051	-0.316969	NA	NA	NA	NA	NA	NA	NA	NA	NA	9.66282	1.01279	NA
Pinus	flexilis	limber pine	growth	3	627	1545.14	294.834	-5.40524e-10	1.02797	NA	NA	NA	NA	NA	NA	NA	NA	NA	NA	NA	NA	NA	NA	NA	NA	NA	NA	NA	NA	NA	NA	NA	NA	NA	0.966293	NA	NA	NA	NA	NA	NA	NA	NA	NA	NA	NA	NA	NA	NA
Pinus	flexilis	limber pine	growth	4	627	1250.3	0	0.228925	5.05438	0.0192055	-0.33738	NA	NA	NA	NA	NA	NA	NA	17.8611	1.27012	8.21949	1.00997	NA	0.00169198	3.95697	294.697	0.0700486	0.438245	NA	NA	NA	NA	NA	NA	4.90275	0.0120041	-0.352961	NA	NA	NA	NA	NA	NA	NA	17.1471	1.24474	7.39854	0.919156	NA
Pinus	flexilis	limber pine	growth	5	627	1283.36	33.057	0.252335	0.60044	0.0165394	-0.289697	NA	NA	NA	NA	NA	NA	NA	NA	NA	9.75608	1.03516	NA	0.334487	905.896	294.697	0.0577495	0.459707	NA	NA	NA	NA	NA	NA	0.576422	0.0087381	-0.306082	NA	NA	NA	NA	NA	NA	NA	NA	NA	8.9764	0.952429	NA
Pinus	flexilis	limber pine	survival	1	969	883.562	1.8236	NA	0.999999	NA	NA	NA	NA	NA	NA	0.00019512	-0.329843	1.25849	4.89396	2.91065	3.8967	3.24815	NA	NA	NA	202.625	758151	NA	NA	NA	0.281122	922.087	-877.465	-3.77723	0.999999	NA	NA	NA	NA	NA	NA	0.000115121	-0.561046	1.13332	4.50245	2.88154	3.8967	3.21567	NA
Pinus	flexilis	limber pine	survival	2	969	898.735	16.9965	NA	0.999999	NA	NA	NA	NA	NA	NA	2.64253e-19	-2.73899	9.99518	NA	NA	3.63464	3.3624	NA	NA	NA	272.506	0.134015	NA	NA	NA	0.731242	560.065	976.614	-991.307	0.999999	NA	NA	NA	NA	NA	NA	2.37828e-20	-4.45008	9.49532	NA	NA	3.38022	3.02616	NA
Pinus	flexilis	limber pine	survival	3	969	889.392	7.6533	NA	0.999999	NA	NA	NA	NA	NA	NA	0.000149839	-0.439538	1.40296	4.58797	2.7227	3.90643	3.34617	NA	9.72622e-05	600813	282.802	130110	NA	NA	NA	0.00121443	954.574	-906.128	-4.00354	0.999999	NA	NA	NA	NA	NA	NA	9.29004e-05	-0.641321	1.2749	4.40446	2.47766	3.7111	3.04502	NA
Pinus	flexilis	limber pine	survival	4	969	901.251	19.5123	NA	0.999999	NA	NA	NA	NA	NA	NA	0.000435853	-0.280119	1.00777	NA	NA	3.48183	3.57523	NA	0.265328	945985	273.873	0.144912	NA	NA	NA	0.879118	890.581	-8.58669	-2.50154	0.999999	NA	NA	NA	NA	NA	NA	0.000222285	-0.62228	0.83165	NA	NA	3.34256	3.36072	NA
Pinus	flexilis	limber pine	survival	5	969	881.739	0	NA	0.999999	NA	NA	6.28382	14.7673	22.5258	957256	NA	NA	NA	4.61107	2.9391	4.14645	3.14283	NA	NA	NA	275.547	0.13331	NA	3838.97	588337	NA	NA	NA	NA	0.999999	NA	NA	3.89597	11.6661	1e-06	9572.56	NA	NA	NA	4.3344	2.43945	3.77327	2.67141	NA
Pinus	flexilis	limber pine	survival	6	969	903.267	21.5278	NA	0.999999	NA	NA	2.36591	16.1085	0.0888284	297517	NA	NA	NA	NA	NA	3.85579	3.60964	NA	NA	NA	226	2.58231	NA	1352.35	34593.4	NA	NA	NA	NA	0.999999	NA	NA	1.67979	14.1755	1e-06	2975.17	NA	NA	NA	NA	NA	3.50877	3.14039	NA
Pinus	flexilis	limber pine	survival	7	969	886.414	4.6755	NA	0.999999	NA	NA	3.84299	20.0872	13.9297	990761	NA	NA	NA	4.71839	3.42192	4.09583	2.98722	NA	0.252113	875077	275.955	0.101577	NA	4836.2	328938	NA	NA	NA	NA	0.999999	NA	NA	2.26736	15.668	1e-06	9907.61	NA	NA	NA	4.34092	2.60066	3.85008	2.6885	NA
Pinus	flexilis	limber pine	survival	8	969	899.357	17.6182	NA	0.999999	NA	NA	3.80094	16.5601	0.805144	43365.1	NA	NA	NA	NA	NA	3.78217	3.35094	NA	0.0115052	66609.2	274.084	0.129872	NA	2175.24	913560	NA	NA	NA	NA	0.999999	NA	NA	2.50862	13.5793	1e-06	433.651	NA	NA	NA	NA	NA	3.51742	2.98234	NA
Pinus	flexilis	limber pine	survival	9	969	939.577	57.8383	NA	0.977891	NA	NA	NA	NA	NA	NA	NA	NA	NA	NA	NA	NA	NA	NA	NA	NA	NA	NA	NA	NA	NA	NA	NA	NA	NA	0.977891	NA	NA	NA	NA	NA	NA	NA	NA	NA	NA	NA	NA	NA	NA
Pinus	jeffreyi	Jeffrey pine	growth	1	1754	8768.13	3.957	0.294078	0.421957	-0.0251968	-0.0733416	NA	NA	NA	NA	NA	NA	NA	2.1747	59.5566	8.21467	1.41422	NA	NA	NA	280.342	0.0314803	0.501321	NA	NA	NA	NA	NA	NA	0.413518	-0.0289228	-0.0799849	NA	NA	NA	NA	NA	NA	NA	0.01	26.801	7.39421	1.28702	NA
Pinus	jeffreyi	Jeffrey pine	growth	2	1754	8764.17	0	0.300165	0.412967	-0.0251606	-0.0695905	NA	NA	NA	NA	NA	NA	NA	NA	NA	8.01169	1.4345	NA	NA	NA	280.319	0.0333183	0.501047	NA	NA	NA	NA	NA	NA	0.404707	-0.0293432	-0.0770033	NA	NA	NA	NA	NA	NA	NA	NA	NA	7.37155	1.27681	NA
Pinus	jeffreyi	Jeffrey pine	growth	3	1754	10956.7	2192.5	-3.24926e-08	5.82719	NA	NA	NA	NA	NA	NA	NA	NA	NA	NA	NA	NA	NA	NA	NA	NA	NA	NA	NA	NA	NA	NA	NA	NA	NA	5.5941	NA	NA	NA	NA	NA	NA	NA	NA	NA	NA	NA	NA	NA	NA
Pinus	jeffreyi	Jeffrey pine	growth	4	1754	8765.72	1.548	0.317223	0.99579	-0.0273569	-0.0628667	NA	NA	NA	NA	NA	NA	NA	21.1573	2.83101	9.13497	1.4603	NA	0.00928683	3.97203	280.073	0.0314271	0.494675	NA	NA	NA	NA	NA	NA	0.975874	-0.0313731	-0.0703309	NA	NA	NA	NA	NA	NA	NA	18.831	2.68949	8.40498	1.32896	NA
Pinus	jeffreyi	Jeffrey pine	growth	5	1754	8772.81	8.636	0.309111	10.4902	-0.0245262	-0.0698793	NA	NA	NA	NA	NA	NA	NA	NA	NA	8.50265	1.4209	NA	1e-06	13.5545	0.01	4.35543	0.505003	NA	NA	NA	NA	NA	NA	10.2805	-0.028394	-0.0774535	NA	NA	NA	NA	NA	NA	NA	NA	NA	7.82324	1.27891	NA
Pinus	jeffreyi	Jeffrey pine	survival	1	2039	757.14	23.1203	NA	0.999999	NA	NA	NA	NA	NA	NA	9.64166e-10	-4.809	5.38361	0.97221	26.7838	1.73186	31.9893	NA	NA	NA	277.267	0.267008	NA	NA	NA	0.777761	913.771	883.304	-454.797	0.999999	NA	NA	NA	NA	NA	NA	2.12117e-10	-6.86129	5.0221	0.622215	20.6235	0.935203	22.3925	NA
Pinus	jeffreyi	Jeffrey pine	survival	2	2039	756.776	22.756	NA	0.999999	NA	NA	NA	NA	NA	NA	4.96808e-10	-4.99047	5.69675	NA	NA	1.29146	26.3307	NA	NA	NA	277.312	0.230006	NA	NA	NA	0.0316633	648.331	-893.071	-435.433	0.999999	NA	NA	NA	NA	NA	NA	1.0433e-10	-6.73288	5.32585	NA	NA	0.929852	22.1178	NA
Pinus	jeffreyi	Jeffrey pine	survival	3	2039	762.78	28.7604	NA	0.999999	NA	NA	NA	NA	NA	NA	2.67577e-07	-3.9526	3.59103	0.73404	30.8737	2.89365	20.4665	NA	0.31849	491048	276.992	0.283172	NA	NA	NA	0.908103	666.375	-910.438	-255.784	0.999999	NA	NA	NA	NA	NA	NA	2.67577e-08	-7.85126	2.93966	0.469786	24.3902	2.02556	15.7592	NA
Pinus	jeffreyi	Jeffrey pine	survival	4	2039	759.096	25.0758	NA	0.999999	NA	NA	NA	NA	NA	NA	1.85731e-08	-4.27546	4.52407	NA	NA	2.85215	26.3144	NA	0.278251	22.5935	276.931	0.247268	NA	NA	NA	0.967001	613.026	674.462	-310.585	0.999999	NA	NA	NA	NA	NA	NA	2.97169e-09	-6.49595	4.05263	NA	NA	1.62572	17.8938	NA
Pinus	jeffreyi	Jeffrey pine	survival	5	2039	738.025	4.0051	NA	0.999999	NA	NA	2.62379	305643	0.78822	29.3653	NA	NA	NA	10.213	981976	4.11784	155.204	NA	NA	NA	278.991	0.197691	NA	116.714	26.5287	NA	NA	NA	NA	0.999999	NA	NA	1e-06	3056.43	0.0315298	21.7303	NA	NA	NA	1e-06	9819.76	0.0411794	17.0724	NA
Pinus	jeffreyi	Jeffrey pine	survival	6	2039	734.02	0	NA	0.999999	NA	NA	68.2847	214597	0.47042	35.3365	NA	NA	NA	NA	NA	3.68219	28.6772	NA	NA	NA	279.096	0.218282	NA	117.403	25.4047	NA	NA	NA	NA	0.999999	NA	NA	1e-06	2145.97	1e-06	30.7428	NA	NA	NA	NA	NA	1.95156	16.6328	NA
Pinus	jeffreyi	Jeffrey pine	survival	7	2039	742.07	8.0502	NA	0.999999	NA	NA	20.9275	414996	0.728309	29.15	NA	NA	NA	10.1703	930493	5.82526	452160	NA	0.275112	685514	278.871	0.203303	NA	116.645	26.5526	NA	NA	NA	NA	0.999999	NA	NA	1e-06	4149.96	0.0509825	22.154	NA	NA	NA	1e-06	9304.93	1e-06	4521.6	NA
Pinus	jeffreyi	Jeffrey pine	survival	8	2039	738.028	4.0085	NA	0.999999	NA	NA	16.2456	480473	0.778939	29.0892	NA	NA	NA	NA	NA	1.37262e-05	644662	NA	0.000486677	931045	279.032	0.194179	NA	116.876	26.0918	NA	NA	NA	NA	0.999999	NA	NA	1e-06	4804.73	0.062316	21.8169	NA	NA	NA	NA	NA	1e-06	6446.62	NA
Pinus	jeffreyi	Jeffrey pine	survival	9	2039	764.874	30.8543	NA	0.995295	NA	NA	NA	NA	NA	NA	NA	NA	NA	NA	NA	NA	NA	NA	NA	NA	NA	NA	NA	NA	NA	NA	NA	NA	NA	0.995295	NA	NA	NA	NA	NA	NA	NA	NA	NA	NA	NA	NA	NA	NA
Pinus	lambertiana	sugar pine	growth	1	1079	7259.4	0	0.269389	1.11007	-0.0282997	-0.0393522	NA	NA	NA	NA	NA	NA	NA	23.1888	2.70423	7.69863	1.39664	NA	NA	NA	298.897	0.106366	0.476064	NA	NA	NA	NA	NA	NA	1.07677	-0.0332887	-0.0479301	NA	NA	NA	NA	NA	NA	NA	20.871	2.56906	6.92977	1.25708	NA
Pinus	lambertiana	sugar pine	growth	2	1079	7274.75	15.348	0.273176	0.898913	-0.0263522	-0.0190801	NA	NA	NA	NA	NA	NA	NA	NA	NA	10.1066	1.14324	NA	NA	NA	298.897	0.0718761	0.481964	NA	NA	NA	NA	NA	NA	0.880935	-0.0315317	-0.027243	NA	NA	NA	NA	NA	NA	NA	NA	NA	9.19778	1.01758	NA
Pinus	lambertiana	sugar pine	growth	3	1079	8428.79	1169.39	-7.13707e-09	13.9782	NA	NA	NA	NA	NA	NA	NA	NA	NA	NA	NA	NA	NA	NA	NA	NA	NA	NA	NA	NA	NA	NA	NA	NA	NA	13.5589	NA	NA	NA	NA	NA	NA	NA	NA	NA	NA	NA	NA	NA	NA
Pinus	lambertiana	sugar pine	growth	4	1079	7260.12	0.716	0.288349	4.5263	-0.027063	-0.0438775	NA	NA	NA	NA	NA	NA	NA	23.1888	2.338	8.68367	1.43241	NA	1e-06	8.43055	298.897	0.0965646	0.478727	NA	NA	NA	NA	NA	NA	4.43577	-0.0320405	-0.0516537	NA	NA	NA	NA	NA	NA	NA	21.1026	2.26788	7.72947	1.24632	NA
Pinus	lambertiana	sugar pine	growth	5	1079	7278.73	19.325	0.278698	0.891566	-0.0271103	-0.00984166	NA	NA	NA	NA	NA	NA	NA	NA	NA	9.95827	1.13944	NA	0.287996	356.996	298.897	0.0723879	0.477882	NA	NA	NA	NA	NA	NA	0.873735	-0.0320241	-0.0173747	NA	NA	NA	NA	NA	NA	NA	NA	NA	9.16241	1.03697	NA
Pinus	lambertiana	sugar pine	survival	1	1322	898.697	16.2325	NA	0.999999	NA	NA	NA	NA	NA	NA	1.99521e-39	9.99971	10	1e-06	104.184	42.3086	633219	NA	NA	NA	1.13934	299744	NA	NA	NA	0.858141	983.686	938.435	-3.95473	0.999999	NA	NA	NA	NA	NA	NA	3.99042e-40	9.69972	9.7	1e-06	95.8493	1e-06	6332.19	NA
Pinus	lambertiana	sugar pine	survival	2	1322	893.991	11.5267	NA	0.990326	NA	NA	NA	NA	NA	NA	3.74462e-06	2.39013	-0.284163	NA	NA	39.4522	274629	NA	NA	NA	175.633	811476	NA	NA	NA	0.937137	998.875	902.325	-995.265	0.990326	NA	NA	NA	NA	NA	NA	1.4604e-06	2.16711	-0.521582	NA	NA	1e-06	2746.29	NA
Pinus	lambertiana	sugar pine	survival	3	1322	902.635	20.1703	NA	0.99193	NA	NA	NA	NA	NA	NA	5.19863e-38	9.65479	9.59684	0.878816	653544	35.3001	26.9195	NA	0.023415	64.1897	51.1754	9236.42	NA	NA	NA	0.966941	438.348	-649.003	-997.867	0.99193	NA	NA	NA	NA	NA	NA	8.83766e-39	9.26169	9.2049	1e-06	6535.44	2.11801	16.4209	NA
Pinus	lambertiana	sugar pine	survival	4	1322	896.161	13.6968	NA	0.989168	NA	NA	NA	NA	NA	NA	2.32765e-39	10	9.99983	NA	NA	1.54149	921496	NA	0.220959	734360	90.0895	987910	NA	NA	NA	0.00367866	0.00946392	-991.205	-64.8024	0.989168	NA	NA	NA	NA	NA	NA	9.77612e-40	9.8	9.89983	NA	NA	1e-06	9214.96	NA
Pinus	lambertiana	sugar pine	survival	5	1322	886.424	3.9593	NA	0.99529	NA	NA	74.2251	128296	0.764767	15.3215	NA	NA	NA	8.93764	588099	22.6105	29.6186	NA	NA	NA	273.793	644978	NA	458.125	22.1149	NA	NA	NA	NA	0.99529	NA	NA	1e-06	1282.96	0.214136	12.4104	NA	NA	NA	1e-06	5880.99	2.03495	12.736	NA
Pinus	lambertiana	sugar pine	survival	6	1322	882.465	0	NA	0.994949	NA	NA	2.54435	76622.2	0.634881	15.2721	NA	NA	NA	NA	NA	14.1739	21.8477	NA	NA	NA	35.7432	2201.7	NA	451.434	22.7577	NA	NA	NA	NA	0.994949	NA	NA	1e-06	766.222	0.222209	12.9813	NA	NA	NA	NA	NA	3.82695	8.08363	NA
Pinus	lambertiana	sugar pine	survival	7	1322	889.73	7.2657	NA	0.999999	NA	NA	0.31774	69.2495	0.99281	15.9972	NA	NA	NA	0.142238	165999	7.11576	121857	NA	0.0549202	34.9448	2.56103	180187	NA	553.026	23.6264	NA	NA	NA	NA	0.999999	NA	NA	0.0667262	52.6296	0.248203	12.1579	NA	NA	NA	1e-06	1659.99	1e-06	1218.57	NA
Pinus	lambertiana	sugar pine	survival	8	1322	885.748	3.2832	NA	0.999999	NA	NA	134.45	126222	0.863382	14.1584	NA	NA	NA	NA	NA	21.2252	962648	NA	0.0679256	808130	258.676	0.926484	NA	448.568	22.852	NA	NA	NA	NA	0.999999	NA	NA	1e-06	1262.22	0.345353	11.7515	NA	NA	NA	NA	NA	1e-06	9626.49	NA
Pinus	lambertiana	sugar pine	survival	9	1322	883.061	0.5961	NA	0.989067	NA	NA	NA	NA	NA	NA	NA	NA	NA	NA	NA	NA	NA	NA	NA	NA	NA	NA	NA	NA	NA	NA	NA	NA	NA	0.989067	NA	NA	NA	NA	NA	NA	NA	NA	NA	NA	NA	NA	NA	NA
Pinus	monophylla	singleleaf pinyon	growth	1	3579	329.639	0	0.127063	0.969887	0.0172286	-0.32061	NA	NA	NA	NA	NA	NA	NA	17.257	8.32211	15.5343	2.30986	NA	NA	NA	184.177	0.312309	0.319401	NA	NA	NA	NA	NA	NA	0.960188	0.014228	-0.329594	NA	NA	NA	NA	NA	NA	NA	6.73622	6.32505	14.7579	2.24058	NA
Pinus	monophylla	singleleaf pinyon	growth	2	3579	332.639	2.9996	0.123921	3.01673	0.019456	-0.323568	NA	NA	NA	NA	NA	NA	NA	NA	NA	15.5065	2.29245	NA	NA	NA	6.00197	1.87399	0.325084	NA	NA	NA	NA	NA	NA	2.98656	0.0166554	-0.331409	NA	NA	NA	NA	NA	NA	NA	NA	NA	14.5767	2.24662	NA
Pinus	monophylla	singleleaf pinyon	growth	3	3579	964.199	634.559	-1.18803e-10	0.423513	NA	NA	NA	NA	NA	NA	NA	NA	NA	NA	NA	NA	NA	NA	NA	NA	NA	NA	NA	NA	NA	NA	NA	NA	NA	0.423513	NA	NA	NA	NA	NA	NA	NA	NA	NA	NA	NA	NA	NA	NA
Pinus	monophylla	singleleaf pinyon	growth	4	3579	338.647	9.0071	0.124345	52.995	0.0182766	-0.322424	NA	NA	NA	NA	NA	NA	NA	17.4627	17.3303	15.5343	2.11813	NA	1e-06	16.3147	0.089959	2.66012	0.325385	NA	NA	NA	NA	NA	NA	52.465	0.015276	-0.331419	NA	NA	NA	NA	NA	NA	NA	0.184427	8.49235	14.9133	2.07579	NA
Pinus	monophylla	singleleaf pinyon	growth	5	3579	334.447	4.8077	0.124605	4.32338	0.0179956	-0.32025	NA	NA	NA	NA	NA	NA	NA	NA	NA	15.5343	2.15036	NA	0.000157502	12.3164	8.8058	1.66538	0.317207	NA	NA	NA	NA	NA	NA	4.28015	0.0149951	-0.329258	NA	NA	NA	NA	NA	NA	NA	NA	NA	14.9133	2.08587	NA
Pinus	monophylla	singleleaf pinyon	survival	1	5081	2852.95	3.329	NA	0.999999	NA	NA	NA	NA	NA	NA	1.95606e-06	-9.40762	3.34623	2.8109	10.7752	2.92368	3.72569	NA	NA	NA	274.548	0.256472	NA	NA	NA	0.00738774	450.93	689.432	-332.063	0.999999	NA	NA	NA	NA	NA	NA	0	-10	-10	2.5017	8.62015	2.89445	3.50215	NA
Pinus	monophylla	singleleaf pinyon	survival	2	5081	2851.93	2.313	NA	0.999999	NA	NA	NA	NA	NA	NA	1.51159e-08	-10	5.06607	NA	NA	2.92249	3.68026	NA	NA	NA	274.523	0.249501	NA	NA	NA	0.252042	580.952	-994.878	-901.852	0.999999	NA	NA	NA	NA	NA	NA	0	-10	-10	NA	NA	2.92249	3.56986	NA
Pinus	monophylla	singleleaf pinyon	survival	3	5081	2858.17	8.558	NA	0.999999	NA	NA	NA	NA	NA	NA	2.45425e-05	-6.31303	2.34119	2.60254	9.90195	2.95464	4.09094	NA	0.206187	464910	272.985	0.303997	NA	NA	NA	0.88567	988.934	237.069	-998.548	0.999999	NA	NA	NA	NA	NA	NA	0	-10	-10	2.31626	8.41666	2.866	3.55912	NA
Pinus	monophylla	singleleaf pinyon	survival	4	5081	2855.91	6.292	NA	0.999999	NA	NA	NA	NA	NA	NA	3.40904e-08	-10	4.78446	NA	NA	2.92046	3.70657	NA	0.241022	375136	274.464	0.249849	NA	NA	NA	0.648041	889.072	-988.908	-992.377	0.999999	NA	NA	NA	NA	NA	NA	0	-10	-10	NA	NA	2.92046	3.59537	NA
Pinus	monophylla	singleleaf pinyon	survival	5	5081	2849.62	0	NA	0.999999	NA	NA	136.108	669365	31.3123	46.3904	NA	NA	NA	2.99525	8.90326	2.92506	4.01035	NA	NA	NA	275.402	0.262794	NA	311.622	76.2306	NA	NA	NA	NA	0.999999	NA	NA	1e-06	6693.65	14.7168	35.7206	NA	NA	NA	2.3363	6.58842	2.77881	3.4489	NA
Pinus	monophylla	singleleaf pinyon	survival	6	5081	2850.86	1.247	NA	0.999999	NA	NA	105.365	223334	34.4642	51.199	NA	NA	NA	NA	NA	2.91162	3.77405	NA	NA	NA	275.173	0.248973	NA	455.123	1734.77	NA	NA	NA	NA	0.999999	NA	NA	1e-06	2233.34	11.3732	39.4232	NA	NA	NA	NA	NA	2.79515	3.35891	NA
Pinus	monophylla	singleleaf pinyon	survival	7	5081	2853.41	3.795	NA	0.999999	NA	NA	57.7514	124090	34.4839	42.7137	NA	NA	NA	2.88439	8.39452	2.92699	3.89489	NA	0.0036773	418362	275.694	0.267888	NA	146.655	43.6458	NA	NA	NA	NA	0.999999	NA	NA	1e-06	1240.9	16.8971	35.0253	NA	NA	NA	2.42289	6.71562	2.80991	3.46645	NA
Pinus	monophylla	singleleaf pinyon	survival	8	5081	2854.75	5.13	NA	0.999999	NA	NA	62.269	279767	34.2919	51.932	NA	NA	NA	NA	NA	2.90456	3.77389	NA	0.0188688	740597	275.238	0.249596	NA	108.106	46.5067	NA	NA	NA	NA	0.999999	NA	NA	1e-06	2797.67	9.94464	39.9877	NA	NA	NA	NA	NA	2.78838	3.35877	NA
Pinus	monophylla	singleleaf pinyon	survival	9	5081	2931.44	81.823	NA	0.991164	NA	NA	NA	NA	NA	NA	NA	NA	NA	NA	NA	NA	NA	NA	NA	NA	NA	NA	NA	NA	NA	NA	NA	NA	NA	0.991164	NA	NA	NA	NA	NA	NA	NA	NA	NA	NA	NA	NA	NA	NA
Pinus	monticola	western white pine	growth	1	713	3212.63	3.673	0.4277	1.3944	-0.0219109	-0.239193	NA	NA	NA	NA	NA	NA	NA	0.112259	11.8964	9.52231	1.06281	NA	NA	NA	281.191	0.0168916	0.406126	NA	NA	NA	NA	NA	NA	1.35257	-0.0268987	-0.252425	NA	NA	NA	NA	NA	NA	NA	0.0313744	8.80363	8.76132	0.967236	NA
Pinus	monticola	western white pine	growth	2	713	3208.96	0	0.425744	1.37319	-0.0217649	-0.241256	NA	NA	NA	NA	NA	NA	NA	NA	NA	9.44717	1.03569	NA	NA	NA	281.282	0.0171709	0.404302	NA	NA	NA	NA	NA	NA	1.332	-0.02672	-0.254332	NA	NA	NA	NA	NA	NA	NA	NA	NA	8.78647	0.963253	NA
Pinus	monticola	western white pine	growth	3	713	3993.36	784.397	-1.18058e-09	4.43002	NA	NA	NA	NA	NA	NA	NA	NA	NA	NA	NA	NA	NA	NA	NA	NA	NA	NA	NA	NA	NA	NA	NA	NA	NA	4.34142	NA	NA	NA	NA	NA	NA	NA	NA	NA	NA	NA	NA	NA	NA
Pinus	monticola	western white pine	growth	4	713	3216.42	7.462	0.425318	1.38498	-0.0211686	-0.237942	NA	NA	NA	NA	NA	NA	NA	3.23203	1.73264	9.09722	1.0562	NA	0.397875	41.9889	281.353	0.0174518	0.406991	NA	NA	NA	NA	NA	NA	1.34343	-0.0262561	-0.251227	NA	NA	NA	NA	NA	NA	NA	2.65206	1.33435	8.46101	0.982325	NA
Pinus	monticola	western white pine	growth	5	713	3212.97	4.01	0.422539	1.368	-0.0205865	-0.243983	NA	NA	NA	NA	NA	NA	NA	NA	NA	9.34284	1.06756	NA	0.168453	627.298	281.218	0.0164715	0.40608	NA	NA	NA	NA	NA	NA	1.31328	-0.0263688	-0.258123	NA	NA	NA	NA	NA	NA	NA	NA	NA	8.59621	0.971556	NA
Pinus	monticola	western white pine	survival	1	931	843.185	3.4033	NA	0.999998	NA	NA	NA	NA	NA	NA	0.0398474	-0.466555	-0.182213	6.65814	6.46223	2.61458	18.0944	NA	NA	NA	285.56	729401	NA	NA	NA	0.269721	999.494	-98.1128	-910.877	0.999998	NA	NA	NA	NA	NA	NA	0.0266978	-0.691407	-0.308425	5.45967	5.49289	1.62104	14.1137	NA
Pinus	monticola	western white pine	survival	2	931	852.298	12.5163	NA	0.999999	NA	NA	NA	NA	NA	NA	0.0298889	-0.10153	-0.12813	NA	NA	0.0493381	62.4784	NA	NA	NA	44.0511	578711	NA	NA	NA	0.219759	5.38326	-803.284	-3.73926	0.999999	NA	NA	NA	NA	NA	NA	0.0271989	-0.135174	-0.160614	NA	NA	0.00740155	46.8588	NA
Pinus	monticola	western white pine	survival	3	931	847.101	7.3188	NA	0.999999	NA	NA	NA	NA	NA	NA	0.0318247	-0.439632	-0.130448	6.38037	6.24209	3.58596	14.8211	NA	0.0332927	271308	276.17	951712	NA	NA	NA	0.0915826	578.898	406.753	-885.062	0.999999	NA	NA	NA	NA	NA	NA	0.0229138	-0.636643	-0.239341	5.35951	5.18094	2.33087	11.5604	NA
Pinus	monticola	western white pine	survival	4	931	856.2	16.4186	NA	0.999999	NA	NA	NA	NA	NA	NA	0.0282469	-0.218074	-0.222547	NA	NA	1e-06	111.893	NA	0.299605	994324	215.456	196804	NA	NA	NA	0.287577	897.006	-350.886	-3.52495	0.999999	NA	NA	NA	NA	NA	NA	0.0223151	-0.399206	-0.301299	NA	NA	1e-06	110.775	NA
Pinus	monticola	western white pine	survival	5	931	844.387	4.6049	NA	0.997664	NA	NA	131.229	35.0953	32.9314	27.1687	NA	NA	NA	9.23384	8.28325	2.2992	19.1053	NA	NA	NA	285.067	3182.72	NA	5095.45	2650.92	NA	NA	NA	NA	0.997664	NA	NA	5.24916	19.6533	10.538	20.3766	NA	NA	NA	7.38708	7.12359	1.37952	14.9021	NA
Pinus	monticola	western white pine	survival	6	931	854.301	14.5189	NA	0.988249	NA	NA	3.15937	638410	33.4683	23.9947	NA	NA	NA	NA	NA	19.377	394905	NA	NA	NA	2.72	895691	NA	8805.91	64.7116	NA	NA	NA	NA	0.988249	NA	NA	1e-06	6384.1	13.722	18.9558	NA	NA	NA	NA	NA	1e-06	3949.05	NA
Pinus	monticola	western white pine	survival	7	931	848.617	8.8355	NA	0.999992	NA	NA	135.949	395512	33.5128	23.7072	NA	NA	NA	7.28083	7.02084	1.30418	18.9461	NA	0.393105	181203	63.3377	550964	NA	9886.95	280944	NA	NA	NA	NA	0.999992	NA	NA	1e-06	3955.11	16.0861	18.7287	NA	NA	NA	6.04309	5.8273	0.847717	16.1042	NA
Pinus	monticola	western white pine	survival	8	931	858.253	18.4716	NA	0.988402	NA	NA	135.024	763228	33.3632	24.3562	NA	NA	NA	NA	NA	37.7039	64444.2	NA	0.387827	990116	283.665	300607	NA	11066.5	61.0098	NA	NA	NA	NA	0.988402	NA	NA	1e-06	7632.27	12.678	19.2414	NA	NA	NA	NA	NA	1e-06	644.442	NA
Pinus	monticola	western white pine	survival	9	931	839.782	0	NA	0.981882	NA	NA	NA	NA	NA	NA	NA	NA	NA	NA	NA	NA	NA	NA	NA	NA	NA	NA	NA	NA	NA	NA	NA	NA	NA	0.981882	NA	NA	NA	NA	NA	NA	NA	NA	NA	NA	NA	NA	NA	NA
Pinus	palustris	longleaf pine	growth	1	4635	18468.5	0	0.192146	2.40662	-0.0708757	-0.142994	NA	NA	NA	NA	NA	NA	NA	12.3275	1.15283	12.8439	0.894792	NA	NA	NA	292.692	0.0179001	0.214327	NA	NA	NA	NA	NA	NA	2.38255	-0.0781084	-0.150106	NA	NA	NA	NA	NA	NA	NA	11.8348	1.09523	12.0739	0.680282	NA
Pinus	palustris	longleaf pine	growth	2	4635	18502.4	33.86	0.179952	2.09794	-0.0714227	-0.136011	NA	NA	NA	NA	NA	NA	NA	NA	NA	13.9191	0.727853	NA	NA	NA	291.961	0.0228212	0.21566	NA	NA	NA	NA	NA	NA	2.07696	-0.0775516	-0.142487	NA	NA	NA	NA	NA	NA	NA	NA	NA	13.2236	0.575204	NA
Pinus	palustris	longleaf pine	growth	3	4635	19675.1	1206.6	-1.57678e-09	3.26596	NA	NA	NA	NA	NA	NA	NA	NA	NA	NA	NA	NA	NA	NA	NA	NA	NA	NA	NA	NA	NA	NA	NA	NA	NA	3.2333	NA	NA	NA	NA	NA	NA	NA	NA	NA	NA	NA	NA	NA	NA
Pinus	palustris	longleaf pine	growth	4	4635	18482.3	13.79	0.184036	6.44708	-0.0732399	-0.132962	NA	NA	NA	NA	NA	NA	NA	10.6897	0.982442	17.7886	0.992405	NA	0.322794	4.30296	0.01	8.17545	0.21571	NA	NA	NA	NA	NA	NA	6.38261	-0.0794343	-0.139842	NA	NA	NA	NA	NA	NA	NA	10.2625	0.913731	16.8995	0.883341	NA
Pinus	palustris	longleaf pine	growth	5	4635	18502.4	33.89	0.177724	2.1449	-0.0724754	-0.133924	NA	NA	NA	NA	NA	NA	NA	NA	NA	14.547	0.670607	NA	3.50891	3.51981	291.541	0.024964	0.216696	NA	NA	NA	NA	NA	NA	2.12345	-0.0782278	-0.140401	NA	NA	NA	NA	NA	NA	NA	NA	NA	13.9655	0.576862	NA
Pinus	palustris	longleaf pine	survival	1	5333	2714.47	56.79	NA	0.999999	NA	NA	NA	NA	NA	NA	2.40542e-05	1.66274	0.00884055	5.46044	997737	5.05926	8.43505	NA	NA	NA	194.762	710846	NA	NA	NA	0.0774553	697.148	-430.222	-838.575	0.999999	NA	NA	NA	NA	NA	NA	1.1546e-05	1.43619	-0.214757	1e-06	9977.37	4.8063	8.01329	NA
Pinus	palustris	longleaf pine	survival	2	5333	2697.22	39.537	NA	0.999999	NA	NA	NA	NA	NA	NA	2.83088e-05	1.37881	0.282794	NA	NA	6.27018	8.39712	NA	NA	NA	287.893	0.213804	NA	NA	NA	0.998228	995.607	319.206	-808.382	0.999999	NA	NA	NA	NA	NA	NA	1.67022e-05	1.21951	0.121867	NA	NA	5.83127	7.72535	NA
Pinus	palustris	longleaf pine	survival	3	5333	2670.95	13.265	NA	0.999999	NA	NA	NA	NA	NA	NA	1.11792e-05	1.58011	0.284509	13.5673	292818	3.39398	506899	NA	3.52309	9.27509	288.381	0.154038	NA	NA	NA	0.686499	774.029	-492.771	-264.679	0.999999	NA	NA	NA	NA	NA	NA	4.91885e-06	1.32534	0.0376811	1e-06	2928.18	1e-06	5068.99	NA
Pinus	palustris	longleaf pine	survival	4	5333	2666.93	9.243	NA	0.999999	NA	NA	NA	NA	NA	NA	1.26707e-05	1.53785	0.279641	NA	NA	15.8918	723307	NA	3.52308	9.14795	288.601	0.147748	NA	NA	NA	0.897525	395.045	-997.696	-856.158	0.999999	NA	NA	NA	NA	NA	NA	5.8285e-06	1.29172	0.0451001	NA	NA	1e-06	7233.07	NA
Pinus	palustris	longleaf pine	survival	5	5333	2702.91	45.227	NA	0.999999	NA	NA	37.3641	5465.11	1.21743	11.6393	NA	NA	NA	14.4618	516896	6.64619	7.16079	NA	NA	NA	125.265	992755	NA	106.253	21.5618	NA	NA	NA	NA	0.999999	NA	NA	1e-06	437.209	0.876552	9.89342	NA	NA	NA	1e-06	5168.97	6.31388	6.65953	NA
Pinus	palustris	longleaf pine	survival	6	5333	2698.93	41.248	NA	0.999998	NA	NA	60.4759	861280	1.20789	11.552	NA	NA	NA	NA	NA	6.73258	7.06866	NA	NA	NA	216.529	213025	NA	107.008	21.7062	NA	NA	NA	NA	0.999998	NA	NA	1e-06	8612.8	0.881758	9.81921	NA	NA	NA	NA	NA	6.39595	6.57386	NA
Pinus	palustris	longleaf pine	survival	7	5333	2661.74	4.056	NA	0.999999	NA	NA	2.73954	15708	1.14591	13.7501	NA	NA	NA	20.9745	202918	0.867878	991131	NA	3.52305	9.75665	289.315	0.138913	NA	95.463	22.3325	NA	NA	NA	NA	0.999999	NA	NA	1e-06	628.322	0.687548	11.2751	NA	NA	NA	1e-06	2029.17	1e-06	9911.31	NA
Pinus	palustris	longleaf pine	survival	8	5333	2657.68	0	NA	0.999999	NA	NA	13.128	502536	1.06199	14.0053	NA	NA	NA	NA	NA	17.2358	830168	NA	3.52309	9.75217	289.377	0.136465	NA	96.6991	22.6306	NA	NA	NA	NA	0.999999	NA	NA	1e-06	5025.36	0.669051	11.3443	NA	NA	NA	NA	NA	1e-06	8301.68	NA
Pinus	palustris	longleaf pine	survival	9	5333	2721.5	63.816	NA	0.991907	NA	NA	NA	NA	NA	NA	NA	NA	NA	NA	NA	NA	NA	NA	NA	NA	NA	NA	NA	NA	NA	NA	NA	NA	NA	0.991907	NA	NA	NA	NA	NA	NA	NA	NA	NA	NA	NA	NA	NA	NA
Pinus	ponderosa	ponderosa pine	growth	1	24132	100307	114.3	0.271188	4.40432	-0.0209852	-0.268329	NA	NA	NA	NA	NA	NA	NA	0.01	4.76237	45.151	2.06548	NA	NA	NA	305.728	0.0850522	0.463278	NA	NA	NA	NA	NA	NA	4.40432	-0.0225586	-0.273048	NA	NA	NA	NA	NA	NA	NA	0.01	4.76237	44.6995	2.06548	NA
Pinus	ponderosa	ponderosa pine	growth	2	24132	101612	1419.1	0.278284	1.13685	-0.0178863	-0.291671	NA	NA	NA	NA	NA	NA	NA	NA	NA	45.2017	2.37284	NA	NA	NA	285.272	0.0514941	0.489316	NA	NA	NA	NA	NA	NA	1.13685	-0.019483	-0.296661	NA	NA	NA	NA	NA	NA	NA	NA	NA	44.7497	2.37284	NA
Pinus	ponderosa	ponderosa pine	growth	3	24132	124428	24235.9	-2.88824e-10	3.51517	NA	NA	NA	NA	NA	NA	NA	NA	NA	NA	NA	NA	NA	NA	NA	NA	NA	NA	NA	NA	NA	NA	NA	NA	NA	3.51517	NA	NA	NA	NA	NA	NA	NA	NA	NA	NA	NA	NA	NA	NA
Pinus	ponderosa	ponderosa pine	growth	4	24132	100195	2.5	0.280454	5.4827	-0.0212072	-0.268931	NA	NA	NA	NA	NA	NA	NA	0.01	16.2829	45.2017	2.06784	NA	1e-06	8.76017	287.484	0.0478324	0.460425	NA	NA	NA	NA	NA	NA	5.4827	-0.022877	-0.273603	NA	NA	NA	NA	NA	NA	NA	0.01	15.6316	44.7497	2.06784	NA
Pinus	ponderosa	ponderosa pine	growth	5	24132	100192	0	0.280312	5.45913	-0.021651	-0.269126	NA	NA	NA	NA	NA	NA	NA	NA	NA	45.1981	2.06782	NA	1.83411e-06	8.18058	286.986	0.0459785	0.459787	NA	NA	NA	NA	NA	NA	5.45913	-0.0233552	-0.273962	NA	NA	NA	NA	NA	NA	NA	NA	NA	44.7462	2.06782	NA
Pinus	ponderosa	ponderosa pine	survival	1	28972	16026.3	87.94	NA	0.999999	NA	NA	NA	NA	NA	NA	8.94438e-05	0.841002	0.429409	0.908954	17.1273	8.15904	12.0543	NA	NA	NA	285.641	0.271788	NA	NA	NA	0.313095	997.214	-871.5	-4.45102	0.999999	NA	NA	NA	NA	NA	NA	8.04994e-05	0.81091	0.399962	0.863506	16.6135	7.58791	10.9694	NA
Pinus	ponderosa	ponderosa pine	survival	2	28972	16163.2	224.91	NA	0.997857	NA	NA	NA	NA	NA	NA	0.000323457	0.661481	0.294556	NA	NA	8.98954	19.4536	NA	NA	NA	289.855	0.483386	NA	NA	NA	0.456974	460.533	-936	-4.64794	0.997857	NA	NA	NA	NA	NA	NA	0.000300815	0.633543	0.273967	NA	NA	7.01184	16.9246	NA
Pinus	ponderosa	ponderosa pine	survival	3	28972	15942.8	4.41	NA	0.999999	NA	NA	NA	NA	NA	NA	0.000103664	0.774618	0.438901	1.33205	562653	7.82883	11.7466	NA	0.248707	18.0845	285.37	0.282049	NA	NA	NA	0.018821	997.837	-343.149	-4.60149	0.999999	NA	NA	NA	NA	NA	NA	9.22607e-05	0.745322	0.409245	1e-06	5626.53	7.12424	10.572	NA
Pinus	ponderosa	ponderosa pine	survival	4	28972	15938.3	0	NA	0.999999	NA	NA	NA	NA	NA	NA	9.15277e-05	0.797979	0.44678	NA	NA	7.88151	11.3882	NA	0.248707	18.281	285.789	0.298463	NA	NA	NA	0.0395109	958.163	-512.334	-4.52893	0.999999	NA	NA	NA	NA	NA	NA	8.2375e-05	0.768404	0.421419	NA	NA	7.09336	10.4771	NA
Pinus	ponderosa	ponderosa pine	survival	5	28972	16037.9	99.57	NA	0.999999	NA	NA	4.13176	37.2056	0.951147	18.3775	NA	NA	NA	0.953661	17.9872	8.11878	13.6414	NA	NA	NA	285.815	0.30251	NA	660.044	43.514	NA	NA	NA	NA	0.999999	NA	NA	3.26409	33.485	0.732383	16.9073	NA	NA	NA	0.867832	16.908	7.14453	11.5952	NA
Pinus	ponderosa	ponderosa pine	survival	6	28972	16146.9	208.56	NA	0.999999	NA	NA	1.6487	33.4179	1.57884	18.9242	NA	NA	NA	NA	NA	7.47083	20.1393	NA	NA	NA	289.855	0.529944	NA	2131.66	44.3216	NA	NA	NA	NA	0.999999	NA	NA	1.45085	32.0812	1.16834	16.8425	NA	NA	NA	NA	NA	4.93075	14.0975	NA
Pinus	ponderosa	ponderosa pine	survival	7	28972	15953.1	14.81	NA	0.999999	NA	NA	4.03237	42.6696	0.794969	18.6126	NA	NA	NA	1.96098	162428	8.19079	13.3362	NA	0.248706	18.6457	285.155	0.297155	NA	417.637	40.9868	NA	NA	NA	NA	0.999999	NA	NA	2.94363	37.1225	0.596227	17.1236	NA	NA	NA	1e-06	1624.28	7.2898	11.3357	NA
Pinus	ponderosa	ponderosa pine	survival	8	28972	15949.2	10.85	NA	0.999999	NA	NA	4.23319	42.2739	0.883116	18.1899	NA	NA	NA	NA	NA	8.10611	12.7772	NA	0.248395	18.6655	284.704	0.275242	NA	417.261	39.7513	NA	NA	NA	NA	0.999999	NA	NA	3.09023	36.3556	0.653506	16.7347	NA	NA	NA	NA	NA	7.2955	11.1162	NA
Pinus	ponderosa	ponderosa pine	survival	9	28972	16380.8	442.41	NA	0.991249	NA	NA	NA	NA	NA	NA	NA	NA	NA	NA	NA	NA	NA	NA	NA	NA	NA	NA	NA	NA	NA	NA	NA	NA	NA	0.991249	NA	NA	NA	NA	NA	NA	NA	NA	NA	NA	NA	NA	NA	NA
Pinus	resinosa	red pine	growth	1	8917	32024.8	27.64	0.356832	3.38175	-0.0433646	-0.307557	NA	NA	NA	NA	NA	NA	NA	28.8151	3.12763	0.605536	2.96227	NA	NA	NA	277.251	0.0197247	0.368275	NA	NA	NA	NA	NA	NA	3.38175	-0.0460437	-0.313758	NA	NA	NA	NA	NA	NA	NA	26.7986	2.97128	0.58757	2.93265	NA
Pinus	resinosa	red pine	growth	2	8917	32034.5	37.31	0.355036	2.22065	-0.0431525	-0.309141	NA	NA	NA	NA	NA	NA	NA	NA	NA	5.55293	1.14387	NA	NA	NA	277.756	0.0193386	0.367088	NA	NA	NA	NA	NA	NA	2.19844	-0.0458847	-0.315415	NA	NA	NA	NA	NA	NA	NA	NA	NA	5.44207	1.08672	NA
Pinus	resinosa	red pine	growth	3	8917	37174.5	5177.28	-9.94041e-10	3.02208	NA	NA	NA	NA	NA	NA	NA	NA	NA	NA	NA	NA	NA	NA	NA	NA	NA	NA	NA	NA	NA	NA	NA	NA	NA	2.99186	NA	NA	NA	NA	NA	NA	NA	NA	NA	NA	NA	NA	NA	NA
Pinus	resinosa	red pine	growth	4	8917	31997.2	0	0.357337	2.74377	-0.0427209	-0.310589	NA	NA	NA	NA	NA	NA	NA	28.82	2.85329	3.80796	1.91066	NA	0.527527	4.57508	277.656	0.0202896	0.373515	NA	NA	NA	NA	NA	NA	2.74377	-0.0450429	-0.316446	NA	NA	NA	NA	NA	NA	NA	27.0914	2.76771	3.65604	1.83428	NA
Pinus	resinosa	red pine	growth	5	8917	32017.3	20.1	0.355674	2.24176	-0.0423019	-0.3099	NA	NA	NA	NA	NA	NA	NA	NA	NA	6.19486	1.08745	NA	1.02029	4.54338	278.063	0.0201166	0.369865	NA	NA	NA	NA	NA	NA	2.21934	-0.045299	-0.316523	NA	NA	NA	NA	NA	NA	NA	NA	NA	6.00921	1.01139	NA
Pinus	resinosa	red pine	survival	1	10102	2474.79	22.821	NA	0.999693	NA	NA	NA	NA	NA	NA	2.31788e-07	1.57205	1.14329	7.0205	6.01749	7.74317	3.97673	NA	NA	NA	0.0375286	665707	NA	NA	NA	0.206907	981.549	102.731	-263.857	0.999693	NA	NA	NA	NA	NA	NA	1.73841e-07	1.50261	1.07643	6.66948	5.29539	7.43344	3.41999	NA
Pinus	resinosa	red pine	survival	2	10102	2458.92	6.954	NA	0.999769	NA	NA	NA	NA	NA	NA	4.07581e-07	1.6989	0.866369	NA	NA	7.90037	4.35806	NA	NA	NA	278.211	0.119164	NA	NA	NA	0.0152497	935.551	881.618	-804.562	0.999769	NA	NA	NA	NA	NA	NA	3.17913e-07	1.62871	0.801171	NA	NA	7.58435	3.53003	NA
Pinus	resinosa	red pine	survival	3	10102	2451.97	0	NA	0.999999	NA	NA	NA	NA	NA	NA	2.31335e-07	1.9661	0.71315	6.86946	11.9742	8.04256	4.91655	NA	1.82515	22.72	278.634	0.138083	NA	NA	NA	0.203331	800.831	969.5	-999.699	0.999999	NA	NA	NA	NA	NA	NA	1.57308e-07	1.87037	0.620313	6.04513	8.74115	7.56001	3.98241	NA
Pinus	resinosa	red pine	survival	4	10102	2471.73	19.768	NA	0.999999	NA	NA	NA	NA	NA	NA	3.67019e-08	1.82076	1.36631	NA	NA	7.99771	4.16745	NA	1.8272	17.232	29.3418	897704	NA	NA	NA	0.786863	314.312	166.239	-959.872	0.999999	NA	NA	NA	NA	NA	NA	2.60583e-08	1.72619	1.27538	NA	NA	7.6778	3.50066	NA
Pinus	resinosa	red pine	survival	5	10102	2473.6	21.638	NA	0.999999	NA	NA	104.049	236098	0.419588	24.8045	NA	NA	NA	6.28898	13.2096	7.74896	4.34238	NA	NA	NA	278.099	0.132808	NA	234.637	118.599	NA	NA	NA	NA	0.999999	NA	NA	1e-06	2360.98	0.180423	22.076	NA	NA	NA	5.40852	9.51094	7.43901	3.69102	NA
Pinus	resinosa	red pine	survival	6	10102	2470.81	18.847	NA	0.999999	NA	NA	96.7797	529053	0.425091	24.8481	NA	NA	NA	NA	NA	7.77713	4.34579	NA	NA	NA	278.061	0.12331	NA	132.194	64.7208	NA	NA	NA	NA	0.999999	NA	NA	1e-06	5290.53	0.13603	21.6178	NA	NA	NA	NA	NA	7.38827	3.607	NA
Pinus	resinosa	red pine	survival	7	10102	2477.28	25.316	NA	0.999999	NA	NA	113.436	998150	0.705014	24.0849	NA	NA	NA	7.12296	6.72882	7.78077	4.84847	NA	1.82719	21.838	76.8792	774745	NA	551.337	835215	NA	NA	NA	NA	0.999999	NA	NA	1e-06	9981.5	0.408909	20.9539	NA	NA	NA	6.69558	5.7195	7.39173	3.92726	NA
Pinus	resinosa	red pine	survival	8	10102	2489.97	38.009	NA	0.999999	NA	NA	101.398	59915.3	0.600958	23.8921	NA	NA	NA	NA	NA	7.75049	4.54965	NA	1.8272	17.4064	102.394	20187.9	NA	824.777	867056	NA	NA	NA	NA	0.999999	NA	NA	1e-06	1198.31	0.324517	21.0251	NA	NA	NA	NA	NA	7.36297	3.73072	NA
Pinus	resinosa	red pine	survival	9	10102	2720.45	268.48	NA	0.996234	NA	NA	NA	NA	NA	NA	NA	NA	NA	NA	NA	NA	NA	NA	NA	NA	NA	NA	NA	NA	NA	NA	NA	NA	NA	0.996234	NA	NA	NA	NA	NA	NA	NA	NA	NA	NA	NA	NA	NA	NA
Pinus	rigida	pitch pine	growth	1	2578	8574.19	0	0.293908	0.900892	-0.0344116	-0.253168	NA	NA	NA	NA	NA	NA	NA	7.30478	1.25214	14.3148	0.562573	NA	NA	NA	297.393	0.0445478	0.538466	NA	NA	NA	NA	NA	NA	0.891883	-0.0409598	-0.262044	NA	NA	NA	NA	NA	NA	NA	6.79405	1.07698	13.7426	0.506416	NA
Pinus	rigida	pitch pine	growth	2	2578	8583.81	9.62	0.296403	0.874636	-0.0331306	-0.262444	NA	NA	NA	NA	NA	NA	NA	NA	NA	14.4281	0.589595	NA	NA	NA	297.393	0.0445865	0.540677	NA	NA	NA	NA	NA	NA	0.86589	-0.0399953	-0.271838	NA	NA	NA	NA	NA	NA	NA	NA	NA	13.8514	0.52484	NA
Pinus	rigida	pitch pine	growth	3	2578	10008.1	1433.92	-3.38518e-09	2.36476	NA	NA	NA	NA	NA	NA	NA	NA	NA	NA	NA	NA	NA	NA	NA	NA	NA	NA	NA	NA	NA	NA	NA	NA	NA	2.31747	NA	NA	NA	NA	NA	NA	NA	NA	NA	NA	NA	NA	NA	NA
Pinus	rigida	pitch pine	growth	4	2578	8576.16	1.967	0.292751	1.09654	-0.034425	-0.255732	NA	NA	NA	NA	NA	NA	NA	7.73505	1.16847	14.1486	0.559962	NA	1e-06	18.5559	293.063	0.0368544	0.542631	NA	NA	NA	NA	NA	NA	1.08557	-0.0407443	-0.264612	NA	NA	NA	NA	NA	NA	NA	7.27155	1.01669	13.5831	0.498466	NA
Pinus	rigida	pitch pine	growth	5	2578	8584.08	9.892	0.294803	1.49436	-0.0336628	-0.265697	NA	NA	NA	NA	NA	NA	NA	NA	NA	14.2821	0.60993	NA	1e-06	15.806	297.345	0.0435147	0.544602	NA	NA	NA	NA	NA	NA	1.47941	-0.0399556	-0.274971	NA	NA	NA	NA	NA	NA	NA	NA	NA	13.7112	0.530759	NA
Pinus	rigida	pitch pine	survival	1	3149	1595.75	37.24	NA	0.999999	NA	NA	NA	NA	NA	NA	3.27526e-09	1.87312	2.23112	1e-06	163.78	12.8737	2.07313	NA	NA	NA	283.813	0.0807819	NA	NA	NA	0.977251	838.306	996.954	-580.686	0.999999	NA	NA	NA	NA	NA	NA	5.56795e-10	1.27947	1.6951	1e-06	144.127	12.1013	1.67923	NA
Pinus	rigida	pitch pine	survival	2	3149	1598.86	40.342	NA	0.999999	NA	NA	NA	NA	NA	NA	0.00200778	0.0363152	0.477479	NA	NA	12.8182	2.97761	NA	NA	NA	277.541	0.825733	NA	NA	NA	0.0264854	794.609	-935.66	-213.225	0.999999	NA	NA	NA	NA	NA	NA	0.00168654	-0.0434207	0.421245	NA	NA	11.4082	1.84612	NA
Pinus	rigida	pitch pine	survival	3	3149	1590.16	31.65	NA	0.999999	NA	NA	NA	NA	NA	NA	3.19441e-05	0.340967	1.27315	9.34502	618234	12.0588	2.32632	NA	3.50771	11.3867	91.9619	172789	NA	NA	NA	0.299301	634.418	995.602	-996.841	0.999999	NA	NA	NA	NA	NA	NA	2.1722e-05	0.196193	1.16042	1e-06	6182.34	11.4558	1.81453	NA
Pinus	rigida	pitch pine	survival	4	3149	1570.1	11.586	NA	0.999999	NA	NA	NA	NA	NA	NA	3.9173e-06	1.02839	1.21098	NA	NA	12.6185	2.44634	NA	3.51617	12.7194	283.733	0.0807539	NA	NA	NA	0.977339	999.846	-754.737	-3.9881	0.999999	NA	NA	NA	NA	NA	NA	2.27203e-06	0.851936	1.05403	NA	NA	11.6091	1.78583	NA
Pinus	rigida	pitch pine	survival	5	3149	1578.19	19.679	NA	0.997876	NA	NA	82.7414	186030	0.923535	8.78654	NA	NA	NA	0.135319	74.46	12.6948	2.75887	NA	NA	NA	266.448	196596	NA	11.4181	35.8616	NA	NA	NA	NA	0.997876	NA	NA	1e-06	1860.3	0.674181	7.82002	NA	NA	NA	0.0324772	55.845	11.5522	1.90362	NA
Pinus	rigida	pitch pine	survival	6	3149	1561.39	2.882	NA	0.999999	NA	NA	0.0011619	708178	0.812223	9.10977	NA	NA	NA	NA	NA	12.8832	2.60203	NA	NA	NA	283.598	0.0911252	NA	7.55793	34.3438	NA	NA	NA	NA	0.999999	NA	NA	1e-06	7081.78	0.568556	8.10769	NA	NA	NA	NA	NA	11.8526	1.89948	NA
Pinus	rigida	pitch pine	survival	7	3149	1558.51	0	NA	0.999999	NA	NA	93.0088	561015	0.861014	9.92336	NA	NA	NA	18.4555	611417	12.5465	2.50992	NA	3.51619	15.6461	283.738	0.105185	NA	28.4156	26.0318	NA	NA	NA	NA	0.999999	NA	NA	1e-06	5610.15	0.542439	8.53409	NA	NA	NA	1e-06	6114.17	11.6683	1.88244	NA
Pinus	rigida	pitch pine	survival	8	3149	1562.38	3.871	NA	0.999999	NA	NA	50.5316	57241.1	0.802731	9.64983	NA	NA	NA	NA	NA	12.1045	2.6071	NA	3.51619	12.9728	274.137	114040	NA	25.8333	25.0051	NA	NA	NA	NA	0.999999	NA	NA	1e-06	572.41	0.521775	8.39535	NA	NA	NA	NA	NA	11.2572	1.90319	NA
Pinus	rigida	pitch pine	survival	9	3149	1599.83	41.321	NA	0.989974	NA	NA	NA	NA	NA	NA	NA	NA	NA	NA	NA	NA	NA	NA	NA	NA	NA	NA	NA	NA	NA	NA	NA	NA	NA	0.989974	NA	NA	NA	NA	NA	NA	NA	NA	NA	NA	NA	NA	NA	NA
Pinus	serotina	pond pine	growth	1	1356	5478.19	0	0.255921	1.05208	-0.0431757	-0.150322	NA	NA	NA	NA	NA	NA	NA	13.4432	0.764637	12.066	0.246996	NA	NA	NA	293.49	0.0157261	0.471542	NA	NA	NA	NA	NA	NA	1.02052	-0.0552013	-0.162956	NA	NA	NA	NA	NA	NA	NA	13.0401	0.726446	11.9453	0.229766	NA
Pinus	serotina	pond pine	growth	2	1356	5561.54	83.351	0.230752	0.678764	-0.0418413	-0.181568	NA	NA	NA	NA	NA	NA	NA	NA	NA	12.0493	0.226349	NA	NA	NA	292.529	0.0259464	0.504568	NA	NA	NA	NA	NA	NA	0.658401	-0.0529985	-0.195295	NA	NA	NA	NA	NA	NA	NA	NA	NA	11.9288	0.215072	NA
Pinus	serotina	pond pine	growth	3	1356	6114.29	636.098	-1.3063e-09	2.73758	NA	NA	NA	NA	NA	NA	NA	NA	NA	NA	NA	NA	NA	NA	NA	NA	NA	NA	NA	NA	NA	NA	NA	NA	NA	2.62807	NA	NA	NA	NA	NA	NA	NA	NA	NA	NA	NA	NA	NA	NA
Pinus	serotina	pond pine	growth	4	1356	5478.81	0.613	0.251533	1.13313	-0.0451273	-0.137256	NA	NA	NA	NA	NA	NA	NA	13.4412	0.714655	12.1398	0.242769	NA	3.87625	1.93052	293.276	0.0150933	0.467479	NA	NA	NA	NA	NA	NA	1.09914	-0.0568889	-0.149932	NA	NA	NA	NA	NA	NA	NA	13.0381	0.686109	12.0184	0.225835	NA
Pinus	serotina	pond pine	growth	5	1356	5598.34	120.144	0.231391	300.986	-0.041363	-0.177725	NA	NA	NA	NA	NA	NA	NA	NA	NA	0.0119175	2.06182	NA	2.4056	742.886	0.01	10.69	0.488475	NA	NA	NA	NA	NA	NA	291.956	-0.0550055	-0.192356	NA	NA	NA	NA	NA	NA	NA	NA	NA	0.0116791	2.06182	NA
Pinus	serotina	pond pine	survival	1	1832	1712.64	0	NA	0.999999	NA	NA	NA	NA	NA	NA	1.93842e-05	1.6805	0.668373	15.863	6.33255	12.1564	1.81876	NA	NA	NA	292.353	0.0483537	NA	NA	NA	0.0357669	416.762	-1000	-3.52189	0.999999	NA	NA	NA	NA	NA	NA	1.51197e-05	1.61041	0.590996	14.1181	5.38267	11.6702	1.49138	NA
Pinus	serotina	pond pine	survival	2	1832	1722.19	9.554	NA	0.999999	NA	NA	NA	NA	NA	NA	0.000163037	1.41491	0.339836	NA	NA	11.774	2.23918	NA	NA	NA	292.31	0.0427214	NA	NA	NA	0.575044	807.852	-1000	-3.48713	0.999999	NA	NA	NA	NA	NA	NA	0.000136951	1.3551	0.281485	NA	NA	11.1853	1.76895	NA
Pinus	serotina	pond pine	survival	3	1832	1716.03	3.397	NA	0.999999	NA	NA	NA	NA	NA	NA	2.26399e-05	1.67481	0.60699	16.0686	6.25696	9.04968	826815	NA	3.82991	6.99753	292.257	0.0516604	NA	NA	NA	0.523235	320.438	-1000	-3.51942	0.999999	NA	NA	NA	NA	NA	NA	1.69799e-05	1.58802	0.522134	13.9797	5.44355	1e-06	8268.15	NA
Pinus	serotina	pond pine	survival	4	1832	1773.93	61.297	NA	0.999999	NA	NA	NA	NA	NA	NA	0.000205909	1.16217	0.512619	NA	NA	8.73427	964155	NA	2.12336	7.54834	70.1725	944785	NA	NA	NA	0.499223	926.446	-998.068	-3.60732	0.999999	NA	NA	NA	NA	NA	NA	0.000170905	1.0952	0.455189	NA	NA	1e-06	9641.55	NA
Pinus	serotina	pond pine	survival	5	1832	1766.61	53.976	NA	0.999999	NA	NA	3.85199	25.3234	0.486199	8.00443	NA	NA	NA	16.26	5.88652	14.8105	721813	NA	NA	NA	292.314	0.051174	NA	670.278	55102.6	NA	NA	NA	NA	0.999999	NA	NA	1.926	16.4602	0.233376	6.80377	NA	NA	NA	13.6584	5.29786	1e-06	7218.13	NA
Pinus	serotina	pond pine	survival	6	1832	1774.16	61.521	NA	0.999999	NA	NA	3.22247	17.3772	0.405176	8.43452	NA	NA	NA	NA	NA	11.4582	3.15682	NA	NA	NA	292.221	0.04569	NA	68.8885	925857	NA	NA	NA	NA	0.999999	NA	NA	2.15905	13.9018	0.13776	7.085	NA	NA	NA	NA	NA	10.5416	2.11507	NA
Pinus	serotina	pond pine	survival	7	1832	1776.29	63.656	NA	0.999999	NA	NA	3.90144	18.6796	0.432375	8.52859	NA	NA	NA	15.5728	4.96205	4.07262	378156	NA	3.82991	5.97729	221.247	45128.1	NA	740.388	603378	NA	NA	NA	NA	0.999999	NA	NA	2.41889	14.0097	0.151332	7.16402	NA	NA	NA	14.1713	4.41622	1e-06	3781.56	NA
Pinus	serotina	pond pine	survival	8	1832	1809.84	97.199	NA	0.999999	NA	NA	3.08076	12.5869	2.14142e-06	11.0725	NA	NA	NA	NA	NA	10.3727	4.32098	NA	3.31931	6.85816	56.9543	16290.4	NA	536.578	1045.54	NA	NA	NA	NA	0.999999	NA	NA	2.4338	11.2024	1e-06	9.30091	NA	NA	NA	NA	NA	9.12797	2.89506	NA
Pinus	serotina	pond pine	survival	9	1832	1892.53	179.889	NA	0.975615	NA	NA	NA	NA	NA	NA	NA	NA	NA	NA	NA	NA	NA	NA	NA	NA	NA	NA	NA	NA	NA	NA	NA	NA	NA	0.975615	NA	NA	NA	NA	NA	NA	NA	NA	NA	NA	NA	NA	NA	NA
Pinus	strobus	eastern white pine	growth	1	20474	99754.1	260.77	0.456836	1.15734	-0.0271696	-0.447383	NA	NA	NA	NA	NA	NA	NA	31.8172	21.2749	12.9551	2.04644	NA	NA	NA	304.14	0.166213	0.652846	NA	NA	NA	NA	NA	NA	1.15734	-0.0289907	-0.454225	NA	NA	NA	NA	NA	NA	NA	0.964117	10.638	11.5311	1.67826	NA
Pinus	strobus	eastern white pine	growth	2	20474	99750.2	256.93	0.457124	1.15267	-0.0274447	-0.444814	NA	NA	NA	NA	NA	NA	NA	NA	NA	12.4845	1.89438	NA	NA	NA	304.14	0.164405	0.652194	NA	NA	NA	NA	NA	NA	1.15267	-0.0294177	-0.451822	NA	NA	NA	NA	NA	NA	NA	NA	NA	11.2371	1.5725	NA
Pinus	strobus	eastern white pine	growth	3	20474	119988	20494.4	-1.17699e-10	4.81611	NA	NA	NA	NA	NA	NA	NA	NA	NA	NA	NA	NA	NA	NA	NA	NA	NA	NA	NA	NA	NA	NA	NA	NA	NA	4.76794	NA	NA	NA	NA	NA	NA	NA	NA	NA	NA	NA	NA	NA	NA
Pinus	strobus	eastern white pine	growth	4	20474	99493.3	0	0.459453	5.87167	-0.0276201	-0.444649	NA	NA	NA	NA	NA	NA	NA	33.4044	2.9778	12.4665	0.982089	NA	2.31379e-05	7.67588	304.09	0.10842	0.654009	NA	NA	NA	NA	NA	NA	5.87167	-0.0295359	-0.451488	NA	NA	NA	NA	NA	NA	NA	32.4025	2.91826	12.2174	0.933025	NA
Pinus	strobus	eastern white pine	growth	5	20474	99560.1	66.83	0.458432	3.52187	-0.026919	-0.441364	NA	NA	NA	NA	NA	NA	NA	NA	NA	10.9878	1.10431	NA	8.57832e-05	8.50326	304.14	0.0928489	0.653216	NA	NA	NA	NA	NA	NA	3.52187	-0.0290219	-0.448327	NA	NA	NA	NA	NA	NA	NA	NA	NA	10.6583	1.005	NA
Pinus	strobus	eastern white pine	survival	1	23371	11249.6	13.98	NA	0.998807	NA	NA	NA	NA	NA	NA	3.15452e-05	1.41209	0.325829	7.09071	607550	3.42837	17.1663	NA	NA	NA	280.349	0.274215	NA	NA	NA	0.928646	34.4906	-999.999	-4.48087	0.998807	NA	NA	NA	NA	NA	NA	2.90216e-05	1.38926	0.301919	1e-06	6075.5	3.1541	15.9646	NA
Pinus	strobus	eastern white pine	survival	2	23371	11246.4	10.77	NA	0.999999	NA	NA	NA	NA	NA	NA	2.91725e-05	1.3362	0.422931	NA	NA	1.29192	25.7485	NA	NA	NA	280.322	0.29495	NA	NA	NA	0.992085	906.298	-1000	-4.58634	0.999999	NA	NA	NA	NA	NA	NA	2.71305e-05	1.31353	0.402086	NA	NA	1.26608	25.491	NA
Pinus	strobus	eastern white pine	survival	3	23371	11249.6	13.97	NA	0.999999	NA	NA	NA	NA	NA	NA	2.6273e-05	1.37161	0.404709	12.2115	20.2091	8.95042	7.40111	NA	0.485895	34.3398	30.4835	12774.6	NA	NA	NA	0.432242	810.96	-425.733	-4.45556	0.999999	NA	NA	NA	NA	NA	NA	2.41711e-05	1.34887	0.3839	8.54802	17.1777	8.5924	6.80902	NA
Pinus	strobus	eastern white pine	survival	4	23371	11235.6	0	NA	0.999999	NA	NA	NA	NA	NA	NA	2.35541e-05	1.38388	0.423902	NA	NA	6.90383	10.7057	NA	1.14239	26.8998	282.449	0.271863	NA	NA	NA	0.0870554	995.225	-776.453	-984.477	0.999999	NA	NA	NA	NA	NA	NA	2.16698e-05	1.36112	0.403055	NA	NA	6.35152	9.42103	NA
Pinus	strobus	eastern white pine	survival	5	23371	11301.7	66.07	NA	0.999999	NA	NA	50.4432	876997	0.932857	11.2517	NA	NA	NA	0.250782	576015	4.57392	15.9059	NA	NA	NA	279.305	0.329061	NA	482.418	32.1041	NA	NA	NA	NA	0.999999	NA	NA	1e-06	8769.97	0.839571	10.8016	NA	NA	NA	1e-06	5760.15	4.16226	14.4744	NA
Pinus	strobus	eastern white pine	survival	6	23371	11297.6	62.02	NA	0.999999	NA	NA	3.22421	1087.61	0.953319	11.2206	NA	NA	NA	NA	NA	4.41523	17.066	NA	NA	NA	279.327	0.317515	NA	508.665	32.0345	NA	NA	NA	NA	0.999999	NA	NA	1e-06	619.935	0.848454	10.7717	NA	NA	NA	NA	NA	3.92955	15.3594	NA
Pinus	strobus	eastern white pine	survival	7	23371	11300.3	64.67	NA	0.999999	NA	NA	0.549475	41048.6	0.911973	11.5176	NA	NA	NA	15.561	25895.5	8.23245	9.0305	NA	1.40815	29.2213	119.99	621585	NA	392.195	29.4631	NA	NA	NA	NA	0.999999	NA	NA	1e-06	820.972	0.811656	11.0569	NA	NA	NA	1e-06	776.866	7.65618	7.67592	NA
Pinus	strobus	eastern white pine	survival	8	23371	11289.6	53.95	NA	0.999999	NA	NA	5.20325	974917	0.875938	11.5794	NA	NA	NA	NA	NA	7.60192	10.9364	NA	1.41738	31.7082	280.881	0.33497	NA	404.307	30.7667	NA	NA	NA	NA	0.999999	NA	NA	1e-06	9749.17	0.779585	11.1162	NA	NA	NA	NA	NA	6.91775	9.18657	NA
Pinus	strobus	eastern white pine	survival	9	23371	11867.7	632.11	NA	0.991406	NA	NA	NA	NA	NA	NA	NA	NA	NA	NA	NA	NA	NA	NA	NA	NA	NA	NA	NA	NA	NA	NA	NA	NA	NA	0.991406	NA	NA	NA	NA	NA	NA	NA	NA	NA	NA	NA	NA	NA	NA
Pinus	sylvestris	Scotch pine	growth	1	622	2347.86	2.144	0.294488	150.982	-0.131914	-0.190663	NA	NA	NA	NA	NA	NA	NA	0.01	15.507	0.01	8.55711	NA	NA	NA	159.437	0.200657	0.280129	NA	NA	NA	NA	NA	NA	144.943	-0.145942	-0.207916	NA	NA	NA	NA	NA	NA	NA	0.01	13.026	0.01	8.04374	NA
Pinus	sylvestris	Scotch pine	growth	2	622	2349.45	3.742	0.303366	4.61038	-0.118264	-0.225269	NA	NA	NA	NA	NA	NA	NA	NA	NA	0.01	5.83329	NA	NA	NA	249.794	0.159568	0.308967	NA	NA	NA	NA	NA	NA	4.37986	-0.138657	-0.246546	NA	NA	NA	NA	NA	NA	NA	NA	NA	0.01	5.65831	NA
Pinus	sylvestris	Scotch pine	growth	3	622	2654.59	308.878	-4.36696e-09	2.50967	NA	NA	NA	NA	NA	NA	NA	NA	NA	NA	NA	NA	NA	NA	NA	NA	NA	NA	NA	NA	NA	NA	NA	NA	NA	2.35909	NA	NA	NA	NA	NA	NA	NA	NA	NA	NA	NA	NA	NA	NA
Pinus	sylvestris	Scotch pine	growth	4	622	2351.21	5.501	0.301644	44105.8	-0.131157	-0.189694	NA	NA	NA	NA	NA	NA	NA	0.01	9.57952	1.1248	663.878	NA	1e-06	11.4853	0.01	2.42733	0.291981	NA	NA	NA	NA	NA	NA	42341.6	-0.147296	-0.208938	NA	NA	NA	NA	NA	NA	NA	0.01	8.81324	0.01	26.5561	NA
Pinus	sylvestris	Scotch pine	growth	5	622	2345.71	0	0.29735	9.84207	-0.131001	-0.184781	NA	NA	NA	NA	NA	NA	NA	NA	NA	16.5261	230.646	NA	1e-06	12.5433	231.23	0.141144	0.295696	NA	NA	NA	NA	NA	NA	9.44839	-0.145326	-0.201687	NA	NA	NA	NA	NA	NA	NA	NA	NA	0.01	25.372	NA
Pinus	sylvestris	Scotch pine	survival	1	833	776.309	17.5285	NA	0.999999	NA	NA	NA	NA	NA	NA	0.00413265	2.50109	-2.06198	6.44249	3.70779	8.13426	1.93561	NA	NA	NA	213.611	96934.7	NA	NA	NA	0.989102	398.182	757.23	-987.01	0.999999	NA	NA	NA	NA	NA	NA	0.00239694	2.35103	-2.25849	5.86267	3.15162	7.64621	1.60655	NA
Pinus	sylvestris	Scotch pine	survival	2	833	785.699	26.9185	NA	0.999999	NA	NA	NA	NA	NA	NA	0.00361875	2.50228	-1.98031	NA	NA	6.04453	2.72662	NA	NA	NA	201.497	995566	NA	NA	NA	0.280289	999.982	321.755	-133.515	0.999999	NA	NA	NA	NA	NA	NA	0.00209888	2.32712	-2.17636	NA	NA	5.68185	2.45396	NA
Pinus	sylvestris	Scotch pine	survival	3	833	762.232	3.4513	NA	0.999999	NA	NA	NA	NA	NA	NA	0.00484017	2.95705	-2.5635	6.82385	75336.3	8.93514	3.4396	NA	2.68251	6.97807	207.893	320343	NA	NA	NA	0.586213	999.772	685.447	-975.28	0.999999	NA	NA	NA	NA	NA	NA	0.00266209	2.77963	-2.79067	1e-06	753.363	7.32682	1.92618	NA
Pinus	sylvestris	Scotch pine	survival	4	833	758.78	0	NA	0.999999	NA	NA	NA	NA	NA	NA	0.00479843	2.52033	-2.12769	NA	NA	9.47106	4.17445	NA	2.68319	7.09866	19.9852	481287	NA	NA	NA	0.861286	638.577	-811.454	-773.474	0.999999	NA	NA	NA	NA	NA	NA	0.00302301	2.36911	-2.30848	NA	NA	6.62974	1.62804	NA
Pinus	sylvestris	Scotch pine	survival	5	833	776.636	17.8552	NA	0.999999	NA	NA	26.5253	20877.8	7.12162	269872	NA	NA	NA	6.87399	3.36264	8.18486	1.88043	NA	NA	NA	170.098	900007	NA	121.576	8.6299	NA	NA	NA	NA	0.999999	NA	NA	1e-06	417.556	1e-06	2698.72	NA	NA	NA	6.25533	2.85825	7.69377	1.57956	NA
Pinus	sylvestris	Scotch pine	survival	6	833	776.722	17.9412	NA	0.999999	NA	NA	39.3534	702618	0.325706	24.542	NA	NA	NA	NA	NA	7.92238	2.07631	NA	NA	NA	277.853	0.101445	NA	116.88	8.18812	NA	NA	NA	NA	0.999999	NA	NA	1e-06	7026.18	1e-06	13.989	NA	NA	NA	NA	NA	7.44703	1.72334	NA
Pinus	sylvestris	Scotch pine	survival	7	833	762.298	3.5172	NA	0.999999	NA	NA	55.7006	760010	10.1419	308814	NA	NA	NA	9.26793	2.95013	2.11352	559899	NA	2.6812	7.34862	103.798	433369	NA	99.7538	8.21786	NA	NA	NA	NA	0.999999	NA	NA	1e-06	7600.1	1e-06	3088.14	NA	NA	NA	8.24846	2.18309	1e-06	5598.99	NA
Pinus	sylvestris	Scotch pine	survival	8	833	758.823	0.0424	NA	0.999973	NA	NA	23.4338	406952	0.674743	975668	NA	NA	NA	NA	NA	9.1388	2.92104	NA	2.68319	7.30222	16.8031	332020	NA	125.149	8.89519	NA	NA	NA	NA	0.999973	NA	NA	1e-06	4069.52	1e-06	9756.68	NA	NA	NA	NA	NA	7.67659	1.75263	NA
Pinus	sylvestris	Scotch pine	survival	9	833	802.153	43.3723	NA	0.974604	NA	NA	NA	NA	NA	NA	NA	NA	NA	NA	NA	NA	NA	NA	NA	NA	NA	NA	NA	NA	NA	NA	NA	NA	NA	0.974604	NA	NA	NA	NA	NA	NA	NA	NA	NA	NA	NA	NA	NA	NA
Pinus	taeda	loblolly pine	growth	1	60374	304124	543.4	0.329664	3.26226	-0.0721509	-0.231245	NA	NA	NA	NA	NA	NA	NA	0.01	9.83786	14.1571	0.528817	NA	NA	NA	289.846	0.0389623	0.4061	NA	NA	NA	NA	NA	NA	3.26226	-0.0741034	-0.235011	NA	NA	NA	NA	NA	NA	NA	0.01	9.83786	14.1571	0.512973	NA
Pinus	taeda	loblolly pine	growth	2	60374	304167	587.2	0.330192	2.56551	-0.0720396	-0.230805	NA	NA	NA	NA	NA	NA	NA	NA	NA	14.1192	0.535586	NA	NA	NA	290.414	0.0398057	0.404896	NA	NA	NA	NA	NA	NA	2.56551	-0.0740332	-0.23444	NA	NA	NA	NA	NA	NA	NA	NA	NA	14.1192	0.519538	NA
Pinus	taeda	loblolly pine	growth	3	60374	337379	33798.7	-2.41894e-10	5.74283	NA	NA	NA	NA	NA	NA	NA	NA	NA	NA	NA	NA	NA	NA	NA	NA	NA	NA	NA	NA	NA	NA	NA	NA	NA	5.74283	NA	NA	NA	NA	NA	NA	NA	NA	NA	NA	NA	NA	NA	NA
Pinus	taeda	loblolly pine	growth	4	60374	303596	16	0.334608	11.589	-0.0724019	-0.232409	NA	NA	NA	NA	NA	NA	NA	0.01	21.9321	14.6068	0.548548	NA	0.0518257	5.07993	186.558	0.315161	0.407358	NA	NA	NA	NA	NA	NA	11.589	-0.0744036	-0.23619	NA	NA	NA	NA	NA	NA	NA	0.01	21.0548	14.6068	0.537597	NA
Pinus	taeda	loblolly pine	growth	5	60374	303580	0	0.335241	3.86491	-0.0725376	-0.230092	NA	NA	NA	NA	NA	NA	NA	NA	NA	14.7036	0.566193	NA	0.126993	4.60897	287.509	0.0477965	0.40678	NA	NA	NA	NA	NA	NA	3.86491	-0.0746009	-0.233858	NA	NA	NA	NA	NA	NA	NA	NA	NA	14.7036	0.554889	NA
Pinus	taeda	loblolly pine	survival	1	68996	38448.6	488.1	NA	0.999999	NA	NA	NA	NA	NA	NA	2.01211e-06	1.6956	0.911792	0.551101	25.0189	12.209	2.94478	NA	NA	NA	288.941	0.177746	NA	NA	NA	0.40577	0.314407	975.804	-851.916	0.999999	NA	NA	NA	NA	NA	NA	1.95174e-06	1.6956	0.902674	0.512524	24.5185	12.0869	2.73865	NA
Pinus	taeda	loblolly pine	survival	2	68996	38511.6	551.05	NA	0.992734	NA	NA	NA	NA	NA	NA	3.05822e-06	1.66482	0.81793	NA	NA	12.0803	3.27368	NA	NA	NA	288.93	0.752823	NA	NA	NA	0.0658954	902.535	-838.868	-950.876	0.992734	NA	NA	NA	NA	NA	NA	2.90531e-06	1.64817	0.809751	NA	NA	11.7179	2.74989	NA
Pinus	taeda	loblolly pine	survival	3	68996	38053	92.46	NA	0.999999	NA	NA	NA	NA	NA	NA	1.85073e-06	1.8183	0.804473	2.63363	990378	12.5319	3.62836	NA	3.20789	8.51546	286.877	0.185674	NA	NA	NA	0.135534	677.264	790.182	-991.415	0.999999	NA	NA	NA	NA	NA	NA	1.72118e-06	1.80012	0.788383	1e-06	9903.78	12.156	3.04782	NA
Pinus	taeda	loblolly pine	survival	4	68996	38049	88.46	NA	0.999999	NA	NA	NA	NA	NA	NA	1.80603e-06	1.81648	0.812963	NA	NA	12.5405	3.71954	NA	3.20789	8.57157	286.782	0.18665	NA	NA	NA	0.932807	990.225	-358.933	-754.474	0.999999	NA	NA	NA	NA	NA	NA	1.6796e-06	1.79831	0.796704	NA	NA	12.1643	3.08722	NA
Pinus	taeda	loblolly pine	survival	5	68996	38306	345.53	NA	0.999999	NA	NA	130.046	72.5169	0.745367	8.58216	NA	NA	NA	0.797652	27.0854	12.046	3.13321	NA	NA	NA	288.947	0.199035	NA	96.4877	33.7312	NA	NA	NA	NA	0.999999	NA	NA	58.5209	60.189	0.693191	8.41051	NA	NA	NA	0.741817	26.2728	11.8051	2.81989	NA
Pinus	taeda	loblolly pine	survival	6	68996	38341.2	380.66	NA	0.996694	NA	NA	122.03	63.7859	0.71817	8.61206	NA	NA	NA	NA	NA	12.0456	3.01076	NA	NA	NA	30.3005	48.565	NA	82.9479	28.8999	NA	NA	NA	NA	0.996694	NA	NA	70.7776	54.218	0.667898	8.43982	NA	NA	NA	NA	NA	11.8046	2.70968	NA
Pinus	taeda	loblolly pine	survival	7	68996	37964.4	3.95	NA	0.999999	NA	NA	117.567	154800	0.792533	8.85596	NA	NA	NA	18.8246	831198	12.409	4.08228	NA	3.20789	9.30209	287.765	0.187647	NA	114.182	33.9884	NA	NA	NA	NA	0.999999	NA	NA	1e-06	1548	0.737055	8.67884	NA	NA	NA	1e-06	8311.98	12.0367	3.26582	NA
Pinus	taeda	loblolly pine	survival	8	68996	37960.5	0	NA	0.999999	NA	NA	11.269	201638	0.798323	8.84652	NA	NA	NA	NA	NA	12.377	3.98233	NA	3.20789	9.29762	287.816	0.187825	NA	109.398	31.7136	NA	NA	NA	NA	0.999999	NA	NA	1e-06	2016.38	0.74244	8.66959	NA	NA	NA	NA	NA	12.0057	3.30534	NA
Pinus	taeda	loblolly pine	survival	9	68996	39557	1596.53	NA	0.988365	NA	NA	NA	NA	NA	NA	NA	NA	NA	NA	NA	NA	NA	NA	NA	NA	NA	NA	NA	NA	NA	NA	NA	NA	NA	0.988365	NA	NA	NA	NA	NA	NA	NA	NA	NA	NA	NA	NA	NA	NA
Pinus	virginiana	Virginia pine	growth	1	6937	24588.2	3.86	0.229997	1.67206	-0.0539115	-0.218162	NA	NA	NA	NA	NA	NA	NA	29.4332	4.19453	14.5462	0.547666	NA	NA	NA	296.408	0.0488702	0.356155	NA	NA	NA	NA	NA	NA	1.65534	-0.0580067	-0.224639	NA	NA	NA	NA	NA	NA	NA	23.5485	3.60743	14.4007	0.514866	NA
Pinus	virginiana	Virginia pine	growth	2	6937	24586.3	2	0.230071	1.81358	-0.0538678	-0.214654	NA	NA	NA	NA	NA	NA	NA	NA	NA	14.6791	0.540426	NA	NA	NA	302.084	0.0625468	0.355591	NA	NA	NA	NA	NA	NA	1.79545	-0.0581222	-0.221232	NA	NA	NA	NA	NA	NA	NA	NA	NA	14.5323	0.513445	NA
Pinus	virginiana	Virginia pine	growth	3	6937	26928.8	2344.47	-5.08767e-10	2.47612	NA	NA	NA	NA	NA	NA	NA	NA	NA	NA	NA	NA	NA	NA	NA	NA	NA	NA	NA	NA	NA	NA	NA	NA	NA	2.45135	NA	NA	NA	NA	NA	NA	NA	NA	NA	NA	NA	NA	NA	NA
Pinus	virginiana	Virginia pine	growth	4	6937	24584.3	0	0.231048	3.15473	-0.0545967	-0.215689	NA	NA	NA	NA	NA	NA	NA	29.3586	2.92721	14.4113	0.526866	NA	1.52721e-06	15.4372	302.81	0.068519	0.356357	NA	NA	NA	NA	NA	NA	3.12318	-0.0582684	-0.22191	NA	NA	NA	NA	NA	NA	NA	26.4237	2.72237	14.2672	0.500563	NA
Pinus	virginiana	Virginia pine	growth	5	6937	24588.2	3.89	0.23008	2.26941	-0.0538257	-0.213425	NA	NA	NA	NA	NA	NA	NA	NA	NA	14.542	0.532768	NA	1e-06	23.3251	302.81	0.0646564	0.359358	NA	NA	NA	NA	NA	NA	2.24671	-0.0577347	-0.21965	NA	NA	NA	NA	NA	NA	NA	NA	NA	14.3966	0.506169	NA
Pinus	virginiana	Virginia pine	survival	1	9236	9528.09	89.496	NA	0.999999	NA	NA	NA	NA	NA	NA	1.1502e-06	1.62739	1.25076	2.86569	6.28513	18.9396	7.64834	NA	NA	NA	292.473	0.254156	NA	NA	NA	0.88369	455.522	-12.7442	-2.45138	0.999999	NA	NA	NA	NA	NA	NA	9.66169e-07	1.58088	1.20575	2.77972	6.09658	15.7198	5.88922	NA
Pinus	virginiana	Virginia pine	survival	2	9236	9605.09	166.496	NA	0.975826	NA	NA	NA	NA	NA	NA	2.20633e-06	1.53023	1.17818	NA	NA	0.100825	195786	NA	NA	NA	128.781	571772	NA	NA	NA	0.0206219	805.319	-5.75251	-2.16449	0.975826	NA	NA	NA	NA	NA	NA	1.87538e-06	1.48411	1.13346	NA	NA	1e-06	1957.86	NA
Pinus	virginiana	Virginia pine	survival	3	9236	9466.16	27.564	NA	0.999999	NA	NA	NA	NA	NA	NA	1.08837e-06	1.59506	1.28864	9.21172	3.08439	15.6011	636676	NA	1.71824	8.59074	39.1805	386097	NA	NA	NA	0.572295	967.831	-368.549	-3.60703	0.999999	NA	NA	NA	NA	NA	NA	9.14233e-07	1.54868	1.24349	8.75114	2.56005	1e-06	6366.76	NA
Pinus	virginiana	Virginia pine	survival	4	9236	9477.68	39.079	NA	0.999999	NA	NA	NA	NA	NA	NA	9.63922e-07	1.53437	1.38045	NA	NA	11.0198	244097	NA	1.89938	8.15147	254.542	2.03964	NA	NA	NA	0.0498887	381.868	-589.995	-3.77235	0.999999	NA	NA	NA	NA	NA	NA	8.19334e-07	1.48823	1.33493	NA	NA	1e-06	2440.97	NA
Pinus	virginiana	Virginia pine	survival	5	9236	9488.15	49.55	NA	0.999999	NA	NA	35.8922	357402	0.473985	7.56889	NA	NA	NA	4.61321	4.83154	18.9396	5.89917	NA	NA	NA	131.565	591122	NA	43.7252	13.2754	NA	NA	NA	NA	0.999999	NA	NA	1e-06	3574.03	0.379188	7.26613	NA	NA	NA	4.47482	4.63828	17.0456	5.01429	NA
Pinus	virginiana	Virginia pine	survival	6	9236	9561.32	122.723	NA	0.987732	NA	NA	0.0557815	741975	0.373972	7.69265	NA	NA	NA	NA	NA	0.0024156	32567.1	NA	NA	NA	292.386	0.260761	NA	33.9325	14.4804	NA	NA	NA	NA	0.987732	NA	NA	1e-06	7419.75	0.26178	7.30802	NA	NA	NA	NA	NA	1e-06	325.671	NA
Pinus	virginiana	Virginia pine	survival	7	9236	9438.6	0	NA	0.999999	NA	NA	81.1518	420497	0.580982	7.51765	NA	NA	NA	8.6678	3.51523	18.9342	9.71641	NA	2.84082	7.74465	0.03347	581689	NA	39.4353	16.4689	NA	NA	NA	NA	0.999999	NA	NA	1e-06	4204.97	0.464786	7.14177	NA	NA	NA	8.14773	2.91764	11.9285	6.80149	NA
Pinus	virginiana	Virginia pine	survival	8	9236	9450.33	11.735	NA	0.999999	NA	NA	6.89457	996861	0.530223	7.6613	NA	NA	NA	NA	NA	0.122297	916361	NA	2.59295	7.59814	52.8722	183434	NA	40.8931	15.2925	NA	NA	NA	NA	0.999999	NA	NA	1e-06	9968.61	0.408272	7.27824	NA	NA	NA	NA	NA	1e-06	9163.61	NA
Pinus	virginiana	Virginia pine	survival	9	9236	9736.98	298.381	NA	0.971899	NA	NA	NA	NA	NA	NA	NA	NA	NA	NA	NA	NA	NA	NA	NA	NA	NA	NA	NA	NA	NA	NA	NA	NA	NA	0.971899	NA	NA	NA	NA	NA	NA	NA	NA	NA	NA	NA	NA	NA	NA
Platanus	occidentalis	American sycamore	growth	1	2593	16950.1	1.22	0.336864	2.15445	0.000637542	-0.27533	NA	NA	NA	NA	NA	NA	NA	0.01	7.87851	12.616	0.6039	NA	NA	NA	307.481	0.114688	0.555047	NA	NA	NA	NA	NA	NA	2.11136	-0.00568887	-0.286043	NA	NA	NA	NA	NA	NA	NA	0.01	7.72096	11.7335	0.465223	NA
Platanus	occidentalis	American sycamore	growth	2	2593	16948.9	0	0.336012	1.54757	0.000312823	-0.282619	NA	NA	NA	NA	NA	NA	NA	NA	NA	12.4892	0.618799	NA	NA	NA	307.481	0.099709	0.557951	NA	NA	NA	NA	NA	NA	1.51662	-0.00537345	-0.29278	NA	NA	NA	NA	NA	NA	NA	NA	NA	11.6156	0.470527	NA
Platanus	occidentalis	American sycamore	growth	3	2593	18485.1	1536.28	0	9.41441	NA	NA	NA	NA	NA	NA	NA	NA	NA	NA	NA	NA	NA	NA	NA	NA	NA	NA	NA	NA	NA	NA	NA	NA	NA	9.22613	NA	NA	NA	NA	NA	NA	NA	NA	NA	NA	NA	NA	NA	NA
Platanus	occidentalis	American sycamore	growth	4	2593	16951.1	2.24	0.333764	4.56657	-0.000576333	-0.275385	NA	NA	NA	NA	NA	NA	NA	0.01	7.43396	12.7579	0.546967	NA	1.02188e-06	12.6697	307.481	0.185901	0.553816	NA	NA	NA	NA	NA	NA	4.47524	-0.00625438	-0.284928	NA	NA	NA	NA	NA	NA	NA	0.01	7.2853	11.993	0.443223	NA
Platanus	occidentalis	American sycamore	growth	5	2593	16951.6	2.7	0.335693	3.18625	-0.0013825	-0.280796	NA	NA	NA	NA	NA	NA	NA	NA	NA	13.7868	0.60469	NA	0.226565	5.52289	0.01	8.84292	0.552438	NA	NA	NA	NA	NA	NA	3.12252	-0.00660823	-0.291207	NA	NA	NA	NA	NA	NA	NA	NA	NA	12.6847	0.514126	NA
Platanus	occidentalis	American sycamore	survival	1	3033	1747.34	12.781	NA	0.999999	NA	NA	NA	NA	NA	NA	0.00211688	1.02134	-0.449319	3.22329	67.1348	7.80549	852243	NA	NA	NA	278.656	0.290192	NA	NA	NA	0.252144	940.89	923.687	-115.577	0.999999	NA	NA	NA	NA	NA	NA	0.00158766	0.912739	-0.549511	0.32233	22.8258	1e-06	8522.43	NA
Platanus	occidentalis	American sycamore	survival	2	3033	1743.02	8.455	NA	0.999999	NA	NA	NA	NA	NA	NA	0.00178311	1.08249	-0.455185	NA	NA	9.54925	7.09718	NA	NA	NA	278.211	0.321289	NA	NA	NA	1.83517e-07	133.249	69.631	-607.994	0.999999	NA	NA	NA	NA	NA	NA	0.00135516	0.983003	-0.548787	NA	NA	7.83038	4.25831	NA
Platanus	occidentalis	American sycamore	survival	3	3033	1751.35	16.788	NA	0.999999	NA	NA	NA	NA	NA	NA	0.00209587	0.975955	-0.396606	26.2294	910243	3.98048	225323	NA	2.32029	42534.3	278.672	0.291384	NA	NA	NA	0.431708	983.929	999.997	-995.467	0.999999	NA	NA	NA	NA	NA	NA	0.00159286	0.878388	-0.491997	1e-06	9102.43	1e-06	2253.23	NA
Platanus	occidentalis	American sycamore	survival	4	3033	1747.14	12.581	NA	0.999999	NA	NA	NA	NA	NA	NA	0.00128519	1.14757	-0.433987	NA	NA	10.9843	4.19988	NA	3.5232	577886	277.546	0.325938	NA	NA	NA	0.00845404	744.785	999.856	-182.191	0.999999	NA	NA	NA	NA	NA	NA	0.000951037	1.04692	-0.537022	NA	NA	9.77603	2.68792	NA
Platanus	occidentalis	American sycamore	survival	5	3033	1738.98	4.425	NA	0.999999	NA	NA	122.932	622543	0.000758198	17.9473	NA	NA	NA	1.3782	337785	9.12271	7.09449	NA	NA	NA	277.957	0.360279	NA	981.526	30.0046	NA	NA	NA	NA	0.999999	NA	NA	1e-06	6225.43	1e-06	15.2552	NA	NA	NA	1e-06	3377.85	7.93675	4.8952	NA
Platanus	occidentalis	American sycamore	survival	6	3033	1734.56	0	NA	0.999999	NA	NA	58.2913	977898	0.0554884	17.8086	NA	NA	NA	NA	NA	10.1666	6.09843	NA	NA	NA	278.474	0.334554	NA	1399.6	32.3905	NA	NA	NA	NA	0.999999	NA	NA	1e-06	9778.98	1e-06	15.4935	NA	NA	NA	NA	NA	8.74329	3.65906	NA
Platanus	occidentalis	American sycamore	survival	7	3033	1743.29	8.729	NA	0.999999	NA	NA	20.1016	111780	0.155144	17.5265	NA	NA	NA	29.4885	698936	0.302133	696863	NA	0.868857	354434	279.269	0.283169	NA	1183.65	30.2595	NA	NA	NA	NA	0.999999	NA	NA	1e-06	1117.8	1e-06	15.7738	NA	NA	NA	1e-06	6989.36	1e-06	6968.63	NA
Platanus	occidentalis	American sycamore	survival	8	3033	1738.79	4.229	NA	0.999911	NA	NA	8.42085	211036	1.1663e-06	18.5043	NA	NA	NA	NA	NA	9.66606	6.85878	NA	3.60122	285881	279.234	0.30553	NA	972.688	28.5493	NA	NA	NA	NA	0.999911	NA	NA	1e-06	2110.36	1e-06	15.7287	NA	NA	NA	NA	NA	8.31281	4.38962	NA
Platanus	occidentalis	American sycamore	survival	9	3033	1777.9	43.336	NA	0.98929	NA	NA	NA	NA	NA	NA	NA	NA	NA	NA	NA	NA	NA	NA	NA	NA	NA	NA	NA	NA	NA	NA	NA	NA	NA	0.98929	NA	NA	NA	NA	NA	NA	NA	NA	NA	NA	NA	NA	NA	NA
Populus	balsamifera	balsam poplar	growth	1	3428	11259	0	0.135161	2.89119	-0.0068301	-0.171017	NA	NA	NA	NA	NA	NA	NA	0.014409	5.20155	18.2022	237.951	NA	NA	NA	291.654	0.0500297	0.333018	NA	NA	NA	NA	NA	NA	2.86228	-0.0116266	-0.178644	NA	NA	NA	NA	NA	NA	NA	0.0135444	5.14954	0.01	38.073	NA
Populus	balsamifera	balsam poplar	growth	2	3428	11270.3	11.35	0.132242	1.25234	-0.00703678	-0.170758	NA	NA	NA	NA	NA	NA	NA	NA	NA	22.9428	3.02431	NA	NA	NA	291.654	0.0701345	0.329662	NA	NA	NA	NA	NA	NA	1.23981	-0.0118188	-0.178251	NA	NA	NA	NA	NA	NA	NA	NA	NA	19.7322	2.7522	NA
Populus	balsamifera	balsam poplar	growth	3	3428	11883.2	624.2	-1.24558e-09	2.19221	NA	NA	NA	NA	NA	NA	NA	NA	NA	NA	NA	NA	NA	NA	NA	NA	NA	NA	NA	NA	NA	NA	NA	NA	NA	2.17029	NA	NA	NA	NA	NA	NA	NA	NA	NA	NA	NA	NA	NA	NA
Populus	balsamifera	balsam poplar	growth	4	3428	11262.8	3.79	0.135153	3.06048	-0.00590411	-0.172739	NA	NA	NA	NA	NA	NA	NA	0.01	5.24284	10.6259	522.873	NA	0.504449	179.32	291.654	0.0507828	0.334464	NA	NA	NA	NA	NA	NA	3.02987	-0.0111512	-0.18074	NA	NA	NA	NA	NA	NA	NA	0.01	5.19042	0.01	36.602	NA
Populus	balsamifera	balsam poplar	growth	5	3428	11273.2	14.25	0.133258	1.59122	-0.00723186	-0.16962	NA	NA	NA	NA	NA	NA	NA	NA	NA	22.0966	2.60645	NA	0.000562756	14.6437	291.61	0.0629744	0.332408	NA	NA	NA	NA	NA	NA	1.57531	-0.0122877	-0.177631	NA	NA	NA	NA	NA	NA	NA	NA	NA	19.8879	2.42406	NA
Populus	balsamifera	balsam poplar	survival	1	4296	4491.15	47.191	NA	0.999999	NA	NA	NA	NA	NA	NA	0.0016337	-0.00224781	0.792609	3.83286	7.06406	9.79403	2.25825	NA	NA	NA	173.805	951734	NA	NA	NA	0.945327	878.775	-668.321	-998.014	0.999999	NA	NA	NA	NA	NA	NA	0.00143765	-0.0550467	0.755171	3.25793	5.5806	9.50021	2.12276	NA
Populus	balsamifera	balsam poplar	survival	2	4296	4492.28	48.317	NA	0.999999	NA	NA	NA	NA	NA	NA	0.00282482	-0.0356893	0.692474	NA	NA	10.3279	2.55897	NA	NA	NA	28.1014	729254	NA	NA	NA	0.648331	906.423	-122.905	-434.139	0.999999	NA	NA	NA	NA	NA	NA	0.00254234	-0.0798259	0.664164	NA	NA	10.0181	2.37984	NA
Populus	balsamifera	balsam poplar	survival	3	4296	4487.72	43.759	NA	0.999999	NA	NA	NA	NA	NA	NA	0.00164747	0.0844713	0.684047	3.11678	751144	9.99042	2.13036	NA	1.58302	8.87341	215.498	50390.1	NA	NA	NA	0.23346	766.539	-843.072	-3.61818	0.999999	NA	NA	NA	NA	NA	NA	0.0015651	0.0654745	0.670367	1e-06	7511.44	9.89052	2.02384	NA
Populus	balsamifera	balsam poplar	survival	4	4296	4472.95	28.992	NA	0.999999	NA	NA	NA	NA	NA	NA	0.000643865	0.547187	0.542814	NA	NA	9.78777	1.95581	NA	0.788024	11.1319	64.467	70310.7	NA	NA	NA	0.969745	708.691	-1.97021	-1.57794	0.999999	NA	NA	NA	NA	NA	NA	0.000547285	0.488583	0.489786	NA	NA	9.59201	1.85802	NA
Populus	balsamifera	balsam poplar	survival	5	4296	4447.74	3.783	NA	0.999999	NA	NA	47.281	961876	0.0616088	8.60829	NA	NA	NA	3.6472	7.07302	9.80814	2.25041	NA	NA	NA	273.992	908532	NA	21.1878	11.6712	NA	NA	NA	NA	0.999999	NA	NA	1e-06	9618.76	1e-06	8.17788	NA	NA	NA	3.17306	5.79987	9.61197	2.09288	NA
[truncated: 718 more rows]
[truncated: 89 more columns]
